# Supplementary material for: Identification of intestinal mediators of Caenorhabditis elegans DBL-1/BMP immune signaling shaping gut microbiome composition
Source: mBio. 2025 Jan 29;16(3):e03703-24. doi: 10.1128/mbio.03703-24 (PMC11898619; doi:10.1128/mbio.03703-24)
Supplement: Table S1 — Data from RNA-sequencing analysis. [file mbio.03703-24-s0001.xlsx]

## Sheet: DBL-1 Targets for Microbiome
C. elegans genes differentially expressed in DBL-1 pathway mutants and o/e transgenics, and in response to CeMBio
cluster 1	cluster 2	cluster 3	cluster 4
Targets	Gene Name	Cluster	aGene	pval	qval	N2_OP50_1	N2_OP50_2	N2_OP50_3	N2_CeMbio_1	N2_CeMbio_2	N2_CeMbio_3	dbl-1(nk)_OP50_1	dbl-1(nk)_OP50_2	dbl-1(nk)_OP50_3	dbl-1(nk)_CeMbio_1	dbl-1(nk)_CeMbio_2	dbl-1(nk)_CeMbio_3	sma-3(nk)_OP50_1	sma-3(nk)_OP50_2	sma-3(nk)_OP50_3	sma-3(nk)_CeMbio_1	sma-3(nk)_CeMbio_2	sma-3(nk)_CeMbio_3	dbl-1(oex)_OP50_1	dbl-1(oex)_OP50_2	dbl-1(oex)_OP50_3	dbl-1(oex)_CeMbio_1	dbl-1(oex)_CeMbio_2	dbl-1(oex)_CeMbio_3
F13A7.9_skr-11	F13A7.9	1	skr-11	1.29e-19	1.27e-15	10.8759	9.02012	10.8276	12.2959	9.68425	13.8317	9.09981	10.1342	11.668	9.60207	12.1918	11.458	9.76999	12.5944	13.1293	11.3807	12.9746	13.4472	115.431	132.526	135.324	100.592	126.002	120.691
F25H8.5d.1_dur-1	F25H8.5d	1	dur-1	6.88e-18	3.39e-14	1.29003	1.60274	1.44811	1.61094	1.00957	2.35413	0	0	0	0	0	0	1.35901	2.82044	1.75566	2.08972	2.48458	2.40652	1.09418	1.26175	2.33024	2.69448	1.59844	2.94616
C08E3.13.1_C08E3.13	C08E3.13	1	C08E3.13	3e-14	4.35e-11	15.4683	8.71175	4.69408	37.2429	24.735	22.6606	0	0	0	0.729059	0.274921	0.262054	0	0.297489	0.707916	0.499474	0	0.660861	83.0334	47.7946	37.9482	91.1707	55.8402	54.1815
C01B4.6.1_C01B4.6	C01B4.6	1	C01B4.6	8.57e-14	1.01e-10	7.95673	9.38402	9.52575	7.91185	10.5776	9.31299	7.56568	8.47982	8.61707	8.94762	9.77866	8.55188	26.4822	23.469	23.471	24.5987	26.6394	28.9881	17.5369	18.3874	21.3112	21.5888	25.1467	25.7901
Y19D10A.16.1_Y19D10A.16	Y19D10A.16	1	Y19D10A.16	8.57e-14	1.01e-10	7.95673	9.38402	9.52575	7.91185	10.5776	9.31299	7.56568	8.47982	8.61707	8.94762	9.77866	8.55188	26.4822	23.469	23.471	24.5987	26.6394	28.9881	17.5369	18.3874	21.3112	21.5888	25.1467	25.7901
Y60A3A.18.1_skr-4	Y60A3A.18	1	skr-4	2.1e-13	1.99e-10	29.0299	31.8623	29.6748	33.3137	28.1733	31.2298	19.7785	22.2719	15.7503	26.2681	29.4553	29.1412	19.445	18.4245	17.6269	29.9931	19.6263	23.2249	59.2158	63.122	49.3709	70.3092	63.3853	76.186
F49E12.2.1_dod-23	F49E12.2	1	dod-23	2.35e-13	2.07e-10	161.144	232.725	153.998	217.005	201.482	191.374	88.5113	124.297	72.0173	65.0435	104.264	91.0488	83.9466	82.4744	59.6755	103.194	79.8954	75.0828	256.804	283.47	228.761	295.35	327.302	396.941
B0365.6.1_clec-41	B0365.6	1	clec-41	7.66e-13	5.4e-10	69.7791	62.3995	64.2566	61.486	72.4616	67.0865	50.9232	48.1642	47.5098	34.8576	39.394	36.1274	54.6872	50.6243	31.4861	34.1569	26.0337	34.6574	177.059	153.63	104.966	136.016	122.209	140.886
T07C12.7.1_ttr-46	T07C12.7	1	ttr-46	1.72e-12	1.12e-09	228.307	235.932	251.185	255.198	239.576	226.302	210.79	254.812	229.441	280.885	290.504	290.126	174.438	161.691	160.636	206.302	175.386	168.883	329.732	314.112	352.878	413.981	381.158	356.03
F17C11.11a.1_F17C11.11	F17C11.11a	1	F17C11.11	2.9e-12	1.66e-09	91.4594	89.7702	91.0975	129.424	67.1072	102.524	60.7713	55.7049	42.6958	65.8772	67.2589	46.3685	44.6554	47.411	53.5841	62.526	61.8884	44.8947	142.554	120.042	125.585	140.779	134.529	156.09
B0218.6a.1_clec-51	B0218.6a	1	clec-51	4e-12	2.14e-09	10.2764	11.3886	8.54801	30.188	28.6946	24.5056	16.8424	12.8609	8.52709	36.5338	28.6351	33.2385	5.08627	4.50227	3.35203	15.9817	12.6248	11.892	16.9201	12.984	14.7919	40.7912	52.8542	41.5675
F10C1.7a.1_ifb-2	F10C1.7a	1	ifb-2	5.4e-12	2.78e-09	25.8502	25.3188	21.7259	23.1176	31.7516	25.4862	30.1048	21.3496	24.234	28.1292	36.7025	25.3311	26.0843	25.0546	22.051	24.1547	23.4181	23.2869	60.0428	62.5086	53.3987	62.5885	54.7097	55.437
Y55B1AR.1.1_lec-6	Y55B1AR.1	1	lec-6	6.6e-12	3.32e-09	892.238	807.916	812.182	996.615	679.214	961.392	543.76	596.233	438.899	490.457	520.395	532.071	622.361	527.371	472.51	752.267	625.105	792.436	1173.46	1095.14	1058.11	1327.6	1246.72	1501.36
F31F7.1a.1_F31F7.1	F31F7.1a	1	F31F7.1	1.41e-11	6.23e-09	55.3422	61.2526	64.6166	81.7595	60.1895	62.9293	39.4069	28.5004	25.8825	40.2029	35.2538	38.282	76.1134	62.3251	52.7981	79.6389	52.2982	64.0151	82.7488	74.015	79.8856	102.071	116.663	128.29
F57G4.11.1_F57G4.11	F57G4.11	1	F57G4.11	1.84e-11	7.68e-09	0.430448	0.349702	0.597334	0.943817	0.707825	0.933913	0.709658	2.08694	2.00953	1.6912	1.51556	0.802614	0.0487203	0.132142	0	0.114255	0.156802	0.0305511	2.85152	3.74911	6.48506	5.20839	5.01216	6.14237
C17H1.7.1_pals-6	C17H1.7	1	pals-6	3.07e-11	1.16e-08	3.75701	3.2887	3.90552	6.58957	3.16128	3.43345	3.69498	3.67622	2.90522	4.30152	2.87181	3.16963	1.91792	1.30933	1.18363	2.40456	1.1128	1.41842	8.18436	9.13016	6.0826	11.8886	7.8022	9.01061
K09F5.3.1_spp-14	K09F5.3	1	spp-14	3.82e-11	1.41e-08	1057.36	1106.11	1176.63	1626.71	1788.95	1411.3	1086.95	1374.06	1098.87	1332.11	1583.96	1553.61	824.158	834.354	761.94	1247.5	1158.46	995.695	1709.9	1738.94	1408.38	3016.18	2974.73	2514.99
Y119D3B.13.1_nspg-8	Y119D3B.13	1	nspg-8	5.22e-11	1.79e-08	13.642	20.1327	20.295	17.9245	28.3557	21.9527	22.4021	29.5817	24.5557	25.9483	37.3407	28.8097	17.8434	19.4102	18.1762	20.3727	25.6426	22.2815	44.9727	48.8454	63.9822	53.5555	62.5911	58.3141
T02C5.1a.1_T02C5.1	T02C5.1a	1	T02C5.1	7.14e-11	2.32e-08	55.6278	53.8537	54.9132	76.2722	50.3158	58.1635	31.5016	35.4478	32.1239	35.3337	41.7611	33.4026	60.2122	59.9988	45.6411	57.416	41.7232	49.1895	74.8322	67.274	68.3959	89.0955	83.4486	73.8909
F15E11.10_srbc-15	F15E11.10	1	srbc-15	7.7e-11	2.47e-08	0	0	0	0	0	0	0	0	0	0	0.050888	0.0449313	1.68284	1.279	1.01505	1.75595	1.89206	1.73478	0.364861	0.500084	1.028	1.00321	0.928204	0.879358
C01B10.1_drh-2	C01B10.1	1	drh-2	8.48e-11	2.62e-08	10.2886	10.5117	10.1006	10.8845	9.9566	11.2032	7.48805	7.15722	6.51739	8.23431	10.3273	8.3889	14.3588	16.0402	13.5468	14.1927	9.17502	13.7473	17.2292	18.117	17.0169	16.374	19.4874	20.2903
C49C3.4a.1_C49C3.4	C49C3.4a	1	C49C3.4	1.18e-10	3.32e-08	26.5711	27.596	26.9373	24.0542	27.4658	27.8533	24.9158	20.8734	23.7804	25.2939	22.4063	24.8844	25.1151	21.561	18.9423	26.1544	14.1837	23.7307	44.1549	48.9126	42.8086	45.6683	47.3908	57.2165
H02F09.3.1_H02F09.3	H02F09.3	1	H02F09.3	1.18e-10	3.32e-08	1.38546	1.63544	1.16753	1.33883	1.50689	1.83108	4.51965	2.03368	3.28022	5.48028	4.77797	4.86767	1.77196	1.67378	1.41552	2.86214	1.59952	2.06526	3.5948	4.97986	3.95479	4.94004	5.89446	7.44702
R06C1.4.1_R06C1.4	R06C1.4	1	R06C1.4	1.14e-10	3.32e-08	243.223	224.72	165.798	220.301	198.234	159.34	178.496	249.622	191.487	291.549	206.374	218.3	243.672	242.159	245.534	286.487	262.161	205.019	516.376	442.919	453.721	563.307	433.958	417.411
W06B11.3.1_dct-11	W06B11.3	1	dct-11	1.14e-10	3.32e-08	33.8378	36.732	31.1192	38.2722	37.9163	37.6367	25.9961	24.7884	19.2207	22.9296	29.0759	23.877	25.0526	23.8656	16.5104	26.0306	23.4098	25.0427	43.1036	37.2152	40.4302	49.7835	56.6731	46.5765
cTel54X.1.1_fbxa-6	cTel54X.1	1	fbxa-6	1.21e-10	3.36e-08	1.24907	1.63437	1.19871	1.212	1.03522	0.741399	1.17491	1.25463	0.914417	0.875742	1.12992	0.910388	0.0737281	0	0.15828	0.0516669	0.0882899	0.0455284	2.10971	1.4109	1.33227	1.60598	2.23524	1.4915
C16H3.2.1_lec-9	C16H3.2	1	lec-9	1.3e-10	3.56e-08	348.067	336.112	335.498	256.925	309.5	328.834	204.352	227.835	214.487	218.353	235.894	213.433	234.824	217.522	215.799	295.234	248.424	301.411	409.638	373.802	377.633	446.542	443.396	491.741
F25H8.5p.1_dur-1	F25H8.5p	1	dur-1	1.45e-10	3.89e-08	0.811875	0.82559	0.543264	0.322856	1.09144	0.756854	0	0	0	0	0	0	0.922368	0.787428	0.292155	0.854681	0.596107	0.812515	0.728917	0.911172	0.457339	0.873166	0.999561	0.565671
F38H12.3a.1_nhr-181	F38H12.3a	1	nhr-181	1.52e-10	3.99e-08	4.05566	4.32674	3.98643	7.26132	5.29925	4.6512	4.0965	4.18911	6.17862	6.40068	6.43967	5.9602	4.18125	4.32966	4.12194	4.84921	4.56574	5.61712	10.2941	9.25896	11.5754	17.3352	16.5275	16.9787
C49C3.9.1_C49C3.9	C49C3.9	1	C49C3.9	3.31e-10	7.96e-08	25.6391	21.0818	16.6984	37.4541	22.7629	33.1103	19.3378	20.0834	13.0613	24.4714	27.1334	22.4347	14.355	14.6631	9.09271	20.7502	20.8724	18.5089	38.586	42.5378	26.1511	57.3939	50.8339	58.5616
F35C8.5.1_F35C8.5	F35C8.5	1	F35C8.5	3.32e-10	7.96e-08	38.4398	45.6826	44.5448	59.2324	56.9077	57.9405	33.162	33.9475	27.1033	35.2922	47.0996	42.947	40.3411	37.7461	29.2161	42.4037	36.5223	47.6822	65.6111	62.3919	48.0638	73.5232	94.0472	90.4834
ZK1320.3.1_ZK1320.3	ZK1320.3	1	ZK1320.3	4.3e-10	9.73e-08	199.92	240.605	205.242	233.666	212.14	233.11	184.502	228.554	185.072	155.013	170.481	149.411	178.254	180.966	146.58	196.775	150.69	178.89	319.876	328.02	275.464	312.893	307.486	356.535
F32A5.3.1_ctsa-3.1	F32A5.3	1	ctsa-3.1	6.5e-10	1.4e-07	25.9131	26.1446	22.5228	25.7909	26.151	22.4819	19.8908	17.3732	15.1805	16.9013	17.8393	19.0797	23.2628	21.7981	18.9421	27.8835	20.7023	23.8485	41.6823	28.4949	32.3159	38.0617	37.3278	37.5197
T12B5.10.1_fbxa-60	T12B5.10	1	fbxa-60	6.92e-10	1.47e-07	18.8725	22.1127	21.4797	32.3661	21.1809	28.2542	20.2719	25.9809	14.7947	21.102	27.3622	25.7051	14.5649	17.1889	11.9401	18.1279	20.7673	19.1083	29.2885	36.6642	35.181	38.1319	42.4767	46.7191
Y43C5A.2.1_Y43C5A.2	Y43C5A.2	1	Y43C5A.2	7.08e-10	1.49e-07	71.7278	97.3602	78.9923	113.415	99.1106	81.045	65.6296	83.4617	53.0993	84.7503	87.1704	77.5823	81.554	92.6165	67.3132	82.8	62.5815	60.7765	149.883	158.138	130.946	186.454	220.043	195.963
W09G12.7.1_W09G12.7	W09G12.7	1	W09G12.7	7.37e-10	1.54e-07	10.6421	5.1152	6.1039	11.6885	6.34985	8.51144	2.85599	2.27969	1.16815	3.63667	6.15095	2.98313	5.03737	3.99	4.80865	3.43116	5.00425	4.952	16.9464	18.0734	17.5678	33.0418	13.0686	17.7834
F56F10.1.2_not found	F56F10.1	1	F56F10	7.81e-10	1.59e-07	30.4471	27.433	31.6412	38.8386	29.2798	43.6229	28.8618	26.9874	26.2188	30.7921	36.9773	32.9449	32.1793	33.3767	31.0191	49.4864	36.3638	51.6681	48.1096	46.9067	47.4748	62.6439	71.3308	80.1083
B0303.4.1_B0303.4	B0303.4	1	B0303.4	9.88e-10	1.94e-07	44.8908	33.439	55.7502	45.8917	32.6131	58.7794	49.4942	38.9806	60.8278	49.1706	55.6273	42.5258	18.6107	20.3225	21.7991	23.339	17.9083	26.8007	41.7139	41.1228	53.452	44.2467	50.9772	57.0216
D1037.3.2_not found	D1037.3	1	D1037	1.08e-09	2.08e-07	310.054	290.353	296.995	357.182	398.076	328.806	286.044	252.714	184.806	212.877	318.93	261.511	266.319	226.339	224.446	286.971	307.378	257.534	483.704	379.711	424.782	554.331	530.335	431.978
F11D11.3.1_F11D11.3	F11D11.3	1	F11D11.3	1.22e-09	2.3e-07	2.32865	1.78917	1.20576	5.26715	1.1815	1.81742	1.5691	2.82441	2.57485	8.31624	4.49778	3.33754	0.577464	1.0321	0.318398	2.48426	0.49188	0.946284	9.13233	10.6266	7.51162	14.0182	13.0498	14.71
C13D9.7.1_ncx-8	C13D9.7	1	ncx-8	1.28e-09	2.34e-07	0.79819	1.01047	1.08146	0.790538	0.699011	0.81657	0.966958	0.93632	0.777509	1.22168	1.2507	0.895934	1.26643	1.54831	1.57035	1.39719	1.35023	1.0678	3.56879	2.94662	3.34277	3.27225	3.23169	3.30804
C18B2.5b.1_C18B2.5	C18B2.5b	1	C18B2.5	1.28e-09	2.34e-07	6.6219	6.21256	9.57774	8.41215	6.36954	8.61889	5.01722	2.58875	4.80403	5.13698	6.17407	5.30844	9.06877	7.95386	8.10872	8.44777	7.69039	8.07555	14.0016	15.1399	16.0542	11.6105	14.5114	19.0381
F19C7.1.1_nspg-10	F19C7.1	1	nspg-10	1.26e-09	2.34e-07	117.508	123.438	118.67	147.156	118.81	153.894	126.387	84.923	115.712	130.647	105.909	128.581	102.924	99.4454	87.6546	131.297	97.8006	129.363	199.938	210.424	160.816	212.611	227.194	279.693
Y54G2A.14.1_clec-83	Y54G2A.14	1	clec-83	1.32e-09	2.4e-07	80.8422	98.4594	70.9034	100.394	83.6004	71.2745	54.1355	50.4525	53.7624	55.9616	71.6359	53.2575	78.6729	76.3628	62.0177	76.6291	44.8021	56.6822	142.955	132.576	98.0896	161.295	134.394	142.541
T20D3.2.1_nspg-7.1	T20D3.2	1	nspg-7.1	1.43e-09	2.56e-07	352.422	434.84	334.855	466.794	334.954	328.721	308.048	400.511	247.427	317.313	269.622	329.939	282.476	263.33	207.122	326.812	269.696	275.372	567.865	555.064	437.809	595.005	552.8	618.268
C01B10.6a.1_C01B10.6	C01B10.6a	1	C01B10.6	1.61e-09	2.81e-07	68.3359	78.3601	60.154	84.5416	82.0742	92.9093	73.1859	44.8116	58.9592	74.603	76.2967	75.1378	52.9991	50.9307	39.6765	79.8326	61.5465	81.5646	110.841	143.091	90.5038	139.985	149.841	156.707
R08E3.1a.1_R08E3.1	R08E3.1a	1	R08E3.1	1.68e-09	2.9e-07	26.5294	27.1622	29.1036	22.448	25.5455	27.5662	26.5367	19.0587	21.3801	27.6225	24.4971	24.0928	24.1582	21.4993	17.7609	26.2127	13.1733	23.2825	44.6287	54.2648	45.1919	40.1969	50.067	54.6199
K10G4.5.1_K10G4.5	K10G4.5	1	K10G4.5	1.68e-09	2.9e-07	0.70602	0.566929	0.593169	0.657961	0.492381	0.512959	0.457534	0.725854	0.522547	0.654134	0.785862	0.474337	0.277427	0.820724	0.275683	0.280594	0.24846	0.350653	2.80816	2.4345	2.36521	1.96669	2.05733	2.48429
C16B8.3.1_C16B8.3	C16B8.3	1	C16B8.3	1.78e-09	3.02e-07	102.794	79.1218	78.3162	78.9854	92.8407	73.281	66.7084	57.29	47.0248	73.11	71.1549	72.4064	67.7555	59.8736	62.6844	67.743	61.8205	71.5648	131.783	122.981	112.507	146.703	97.6922	109.766
K10D3.3.1_taf-11.2	K10D3.3	1	taf-11.2	2.1e-09	3.53e-07	92.3721	90.5416	71.8659	98.7933	83.2902	76.3847	91.9671	92.5248	74.7469	90.6496	83.9023	95.3932	100.012	86.9169	78.4993	98.5416	105.958	90.081	168.464	152.381	129.483	182.611	153.268	138.828
B0024.4.1_B0024.4	B0024.4	1	B0024.4	2.34e-09	3.88e-07	15.6069	15.9349	11.058	31.8816	12.5348	15.8759	25.4573	30.3618	12.3187	15.3691	31.2726	17.8059	7.02026	8.65278	4.09203	11.9751	5.85658	5.08064	50.5789	58.9693	24.0526	67.0552	51.8899	61.9339
C34H4.1a.1_C34H4.1	C34H4.1a	1	C34H4.1	2.65e-09	4.24e-07	7.83444	8.32759	8.35226	14.3959	12.2279	14.9811	9.85356	11.8164	8.82334	18.617	14.2767	20.3858	5.09917	4.69931	4.64995	11.1105	6.311	10.3178	12.3261	13.6776	10.2223	18.9041	17.9459	21.5842
T04B2.5.1_ipla-7	T04B2.5	1	ipla-7	3.25e-09	5.07e-07	27.0228	24.0455	26.0875	36.9795	24.807	30.7226	23.2848	22.7427	18.5785	26.1083	29.0256	26.2401	24.1365	21.2051	20.3239	29.9573	27.6129	26.2797	34.8252	29.2883	33.946	51.6984	55.1916	49.3988
E02H4.7.1_E02H4.7	E02H4.7	1	E02H4.7	3.37e-09	5.21e-07	27.4696	26.0304	19.2769	65.5538	64.434	38.118	11.3824	10.8452	6.32559	29.5187	25.877	27.7304	31.0894	23.9545	23.3501	42.307	57.2552	39.5973	24.8878	23.1264	25.7889	66.3801	66.6694	63.9251
ZC239.22.1_ZC239.22	ZC239.22	1	ZC239.22	3.57e-09	5.37e-07	3.73703	3.63552	3.3071	10.5662	4.10048	5.12697	1.75912	0.785271	1.06623	0.661999	1.64493	0.894509	1.80086	2.69803	1.0299	4.32051	1.85009	2.41709	6.59632	6.74514	5.66707	14.8302	13.1272	13.0357
K12B6.1.1_sago-1	K12B6.1	1	sago-1	3.82e-09	5.67e-07	18.0962	17.477	19.7208	16.4	17.2227	20.3377	18.0872	16.2897	19.8711	18.9808	18.4164	17.0463	17.342	18.5922	15.9208	19.6341	15.3548	20.0196	26.9313	26.1291	32.3239	26.3743	29.2157	36.2269
Y34B4A.9.1_nspg-13	Y34B4A.9	1	nspg-13	3.84e-09	5.68e-07	191.347	193.61	187.418	264.336	180.623	207.915	192.87	210.059	170.262	206.113	182.738	203.327	163.576	161.407	142.618	224.256	189.353	192.621	279.343	268.309	237.685	324.037	337.381	374.006
C55C3.3.1_C55C3.3	C55C3.3	1	C55C3.3	4.18e-09	6.03e-07	3.71121	4.34778	4.31482	6.21761	3.21227	5.20223	2.62894	1.88292	3.06512	4.01153	2.67936	3.29956	8.58096	6.81721	7.84522	14.0416	8.15985	11.6019	5.63861	5.54188	7.56941	6.34423	5.2877	6.63226
K03A1.2a.1_lron-7	K03A1.2a	1	lron-7	4.24e-09	6.08e-07	55.5706	53.1621	58.2749	71.8781	57.3902	70.8042	57.7429	49.831	49.8512	55.6145	60.0104	57.9119	51.4256	56.78	49.065	66.085	50.4811	61.412	78.0406	76.9107	80.0259	86.7908	92.9992	100.61
F38A1.1.1_clec-170	F38A1.1	1	clec-170	4.45e-09	6.27e-07	1.50259	1.52196	1.37608	1.47498	2.32545	2.01625	1.25364	1.09871	0.914264	1.89779	2.37187	2.42584	1.15769	0.913086	1.06573	1.17859	1.31253	1.38423	5.39369	3.64602	7.26477	4.35088	4.65114	4.46907
C25B8.3a.1_not found	C25B8.3a	1	C25B8	4.72e-09	6.62e-07	834.415	918.613	916.495	821.257	957.85	847.035	584.116	577.056	570.823	475.386	623.549	641.506	634.631	557.55	569.074	581.323	557.288	566.579	812.043	826.467	946.312	945.927	1049.33	890.704
ZK121.2.1_ZK121.2	ZK121.2	1	ZK121.2	4.86e-09	6.76e-07	8.58777	9.68943	7.80279	9.54198	11.6863	11.5897	8.63503	6.59864	7.53043	10.4979	10.0287	8.61563	7.29358	7.134	7.56263	7.57531	8.42564	6.84307	13.8776	14.0723	12.8617	18.6034	16.6309	17.275
Y50D7A.7.1_ads-1	Y50D7A.7	1	ads-1	5.06e-09	6.97e-07	63.4342	57.6504	59.9576	68.5111	57.9787	72.8502	60.7091	59.3061	54.4386	60.4519	73.4065	57.1325	64.241	62.254	61.5054	63.4061	67.4365	64.3617	82.9784	77.2675	102.369	97.7597	114.693	106.78
Y45F10C.4.1_Y45F10C.4	Y45F10C.4	1	Y45F10C.4	6.23e-09	8.31e-07	85.2123	81.7034	80.857	97.3776	132.134	96.6643	54.7903	58.0172	36.0088	49.6686	37.791	55.3322	100.026	108.815	77.796	116.103	122.85	85.1392	82.1226	78.7034	80.5063	80.2899	100.702	88.9109
F19C7.2.1_F19C7.2	F19C7.2	1	F19C7.2	6.78e-09	8.94e-07	4.07376	4.42758	3.08028	7.17749	5.06785	5.35802	4.03165	4.20184	2.5358	3.8718	5.6975	4.66701	3.8871	2.90713	1.85031	4.44109	4.22423	3.85274	8.58596	6.97885	7.4059	13.9937	10.4693	10.486
T19D12.4b.2_not found	T19D12.4b	1	T19D12	8.61e-09	1.12e-06	18.2811	11.2826	13.7999	21.5145	15.6063	31.2314	10.0675	8.60392	10.4039	18.7403	24.9002	17.4708	5.42488	6.43269	6.43968	18.3251	15.7057	24.0561	24.5228	26.3417	26.4249	35.0708	42.5521	55.4641
F19C7.4.1_F19C7.4	F19C7.4	1	F19C7.4	9.43e-09	1.19e-06	3.02433	2.5601	3.25951	7.07793	6.00632	5.68953	1.59106	1.52281	1.20898	3.89049	3.63406	3.81564	1.89784	1.34125	1.65913	7.36143	4.67857	5.18845	4.58415	2.69446	4.11707	11.3551	10.5557	11.6898
H34I24.2.1_H34I24.2	H34I24.2	1	H34I24.2	1.23e-08	1.51e-06	63.3009	74.2088	68.4514	98.4424	88.5814	100.822	75.4044	53.8893	64.4314	93.529	93.7096	103.754	58.509	56.5395	41.3965	83.503	59.893	87.8536	134.595	146.738	85.665	145.459	144.101	176.309
F10A3.17.1_F10A3.17	F10A3.17	1	F10A3.17	1.24e-08	1.52e-06	17.6789	21.5735	17.3172	17.9392	15.1097	17.4811	12.8435	17.7019	9.2352	10.7936	14.208	15.1193	11.1705	14.0164	12.0915	12.9036	17.9322	12.4857	24.9446	28.0427	30.2365	25.2888	26.7144	29.4232
F42G2.4.1_fbxa-182	F42G2.4	1	fbxa-182	1.38e-08	1.64e-06	7.00133	7.69988	6.15701	5.76953	5.92864	6.64141	6.10803	8.25158	6.68173	5.54927	7.82142	6.16482	4.8072	4.69249	3.26942	5.1933	4.8076	5.26031	12.5046	10.0033	9.345	10.3388	9.34796	10.1418
C34H4.2.1_C34H4.2	C34H4.2	1	C34H4.2	1.47e-08	1.72e-06	24.8186	18.3958	18.7558	28.1098	25.2557	35.0006	22.9697	20.6049	16.0376	34.9024	32.1416	38.7119	15.6347	10.6937	12.0765	27.5391	21.6439	30.2474	36.8712	42.2367	31.4193	51.2466	43.6486	54.6035
ZC455.5a.1_ugt-4	ZC455.5a	1	ugt-4	1.59e-08	1.86e-06	8.48932	9.11216	6.31374	12.3896	8.07909	9.66934	9.72873	9.30667	7.67221	13.917	13.4636	10.6754	3.40597	4.69373	4.48928	3.11725	7.92615	4.85677	13.3741	12.8642	11.837	16.8576	15.1361	10.654
Y57A10C.6.1_daf-22	Y57A10C.6	1	daf-22	1.78e-08	1.99e-06	90.6515	72.9401	75.3289	104.826	83.3594	109.077	65.4673	57.225	53.6877	68.1184	59.8065	60.3418	88.3245	72.5512	70.4808	82.4836	77.1557	76.3676	97.7157	77.953	89.9555	105.195	107.922	114.234
T10B5.7a.1_T10B5.7	T10B5.7a	1	T10B5.7	1.96e-08	2.16e-06	48.9057	56.9019	58.316	77.378	67.4251	83.3715	47.8262	46.1143	46.7713	52.6565	71.3904	70.4814	50.4221	44.6889	38.4814	61.8781	56.6426	68.2902	69.3857	67.9625	68.4135	91.1864	114.447	111.977
F56C9.7.1_nspg-6	F56C9.7	1	nspg-6	2.06e-08	2.25e-06	156.478	198.522	204.669	196.187	137.719	165.13	170.431	224.738	170.382	155.227	165.662	172.295	147.149	171.766	132.522	179.513	141.051	138.839	248.556	281.704	239.392	261.121	300.09	294.443
T28D6.2.1_tba-7	T28D6.2	1	tba-7	2.51e-08	2.64e-06	8.99566	8.81604	7.60301	9.61575	7.29017	12.6187	5.05868	8.10567	5.41145	7.89294	9.23492	8.93788	4.72045	4.34593	2.91195	7.70988	7.67932	9.79447	14.6515	17.7611	15.6744	14.8599	15.4823	19.213
T10H4.12.1_cpr-3	T10H4.12	1	acpr-3	2.69e-08	2.81e-06	31.9291	14.6178	11.9696	29.0465	12.9476	23.6058	14.9269	11.6752	5.80564	13.9986	17.9722	13.3928	12.2511	10.4076	5.4262	18.404	13.1095	15.6966	52.5361	50.8375	34.3326	55.4926	44.3618	54.0821
Y34B4A.6.1_nspg-14	Y34B4A.6	1	nspg-14	2.67e-08	2.81e-06	201.847	201.315	180.293	247.32	196.699	219.632	209.878	184.478	164.75	234.638	195.949	229.627	165.085	168.319	137.729	226.744	169.841	197.467	285.619	267.322	203.483	315.615	344.411	379.769
F32D8.9.1_spp-16	F32D8.9	1	spp-16	2.95e-08	3.01e-06	28.743	32.5842	30.7957	42.111	35.7318	37.0843	28.2605	36.8755	24.6839	37.935	46.0659	42.5936	28.7086	20.5227	18.4711	31.3602	28.495	31.2181	44.9698	36.8289	44.215	64.48	76.656	63.6786
T07H3.1.1_bath-47	T07H3.1	1	bath-47	2.94e-08	3.01e-06	1.80086	1.87339	1.62885	2.3974	1.96218	2.63981	1.43425	1.73886	1.0756	2.07439	2.59061	1.77275	0.919368	0.828189	0.364936	1.8476	1.15874	1.74971	3.19942	4.97884	3.65211	3.00693	4.98649	4.65516
Y22D7AL.15.1_Y22D7AL.15	Y22D7AL.15	1	Y22D7AL.15	2.98e-08	3.02e-06	57.8336	47.0305	53.8761	84.4995	48.9305	65.3911	55.5805	66.0197	37.3288	47.8434	75.5261	62.1106	46.6743	44.5123	31.0059	48.0921	51.2578	54.6838	81.745	88.5858	76.9956	104.128	115.219	123.195
F44G3.6.1_skr-3	F44G3.6	1	skr-3	3e-08	3.03e-06	52.6026	51.0176	54.1816	50.5877	42.4104	62.7933	52.9921	70.4413	48.2109	48.0674	66.1463	55.7814	49.2659	51.7155	48.7201	53.5995	63.1923	60.9166	90.2481	95.6313	86.2034	84.0262	91.4879	108.903
Y46C8AL.5.1_clec-72	Y46C8AL.5	1	clec-72	3.13e-08	3.11e-06	0.4335	0.303209	0.432753	5.75205	3.84803	5.697	0.477112	0.518108	0.290375	2.14587	2.36451	2.29632	0.887393	1.04382	0.874775	4.28258	4.36459	5.17239	3.11417	1.54485	1.42212	10.7782	11.074	14.3014
ZC64.2.1_ttr-48	ZC64.2	1	ttr-48	3.21e-08	3.16e-06	64.0632	69.243	66.5087	68.4952	80.663	73.7655	33.7757	49.2502	44.437	45.2536	50.9588	28.4024	44.435	41.7484	33.2754	52.5388	50.6548	34.9128	70.6296	87.3612	82.79	82.8377	82.5606	72.2663
K11G12.1a.1_nas-11	K11G12.1a	1	nas-11	3.28e-08	3.2e-06	36.875	27.2602	27.1709	39.2965	29.3611	30.1485	39.7365	29.8228	25.6336	46.3743	25.5652	29.7008	17.9935	15.7882	14.2419	25.3817	18.9106	16.1572	49.9247	41.9663	44.3935	56.3328	34.0452	48.2282
K02C4.5.1_K02C4.5	K02C4.5	1	K02C4.5	3.46e-08	3.36e-06	13.6158	12.7953	10.4262	15.0801	13.1219	11.4667	12.5908	10.3545	9.45322	13.7718	15.1041	12.2701	12.2405	10.8925	9.8006	10.4472	8.99062	10.046	24.4546	19.708	19.8153	22.0409	21.0133	17.6948
R06B10.3.1_clec-150	R06B10.3	1	clec-150	3.83e-08	3.68e-06	77.0189	78.9266	59.0065	123.809	112.731	112.299	51.0653	51.4611	32.43	45.6639	56.1631	51.4075	84.1529	71.9494	61.5691	99.867	128.865	95.952	103.479	88.5801	62.2718	159.314	201.36	171.478
F35C5.5b.1_clec-62	F35C5.5b	1	clec-62	4.02e-08	3.77e-06	5.09248	5.2177	6.20541	12.7218	6.29151	12.2847	10.4566	8.11222	8.70685	5.79456	9.17129	9.67581	3.83452	4.6022	1.59824	4.78563	4.39385	5.51189	13.3485	14.7449	11.5695	19.7408	18.7072	20.4957
R01E6.3b.1_cah-4	R01E6.3b	1	cah-4	4.02e-08	3.77e-06	164.386	173.525	152.958	94.0779	109.964	123.619	107.385	93.6175	91.1597	106.751	104.762	95.8124	115.289	135.648	122.62	81.7318	79.7823	93.1975	180.531	178.779	166.337	182.834	212.406	217.204
F59D8.1.1_vit-3	F59D8.1	1	vit-3	4.11e-08	3.84e-06	1061.82	1141.45	1268.3	641.574	1846.29	1789.95	381.667	66.7584	238.039	306.944	280.993	429.644	308.109	206.211	176.319	669.838	419.613	854.747	1670.13	2372.08	1997.06	1429.73	1571.45	2167.3
C56A3.2a.1_ttr-44	C56A3.2a	1	ttr-44	4.16e-08	3.86e-06	40.1423	44.1489	34.1203	66.3363	65.6535	34.5046	16.4276	16.1838	9.92866	32.6208	22.6928	28.3274	35.9549	19.1191	19.315	38.4302	26.4481	26.6859	57.3584	34.828	40.3403	105.717	64.4033	61.4977
C56A3.2b.1_ttr-44	C56A3.2b	1	ttr-44	4.16e-08	3.86e-06	40.1423	44.1489	34.1203	66.3363	65.6535	34.5046	16.4276	16.1838	9.92866	32.6208	22.6928	28.3274	35.9549	19.1191	19.315	38.4302	26.4481	26.6859	57.3584	34.828	40.3403	105.717	64.4033	61.4977
B0496.7.1_valv-1	B0496.7	1	valv-1	4.46e-08	4.07e-06	29.9179	21.7871	24.8498	36.88	34.4224	32.9543	21.705	31.3808	13.0797	20.7534	32.5673	29.1384	17.3893	16.9221	12.0134	24.1557	26.9232	22.2793	38.2264	75.1027	36.2836	71.837	63.5029	50.5079
D2096.3.1_aagr-1	D2096.3	1	aagr-1	4.48e-08	4.07e-06	17.8606	28.9498	21.718	19.8025	22.663	19.2644	11.2992	12.6547	5.76543	14.044	13.848	15.4302	18.0439	17.4289	10.1621	19.3614	14.568	15.8319	32.4961	38.7722	28.2352	35.8387	30.4218	32.8455
Y66H1A.5.1_Y66H1A.5	Y66H1A.5	1	Y66H1A.5	4.62e-08	4.16e-06	20.6369	22.7539	23.9993	26.8169	20.1433	22.0362	18.8659	19.3614	17.1345	17.3224	19.1789	18.4609	19.7398	22.3669	15.8839	22.0234	20.4105	19.5767	31.5129	28.4534	30.2303	32.2475	40.8201	37.2895
ZC581.1.1_nekl-2	ZC581.1	1	nekl-2	4.61e-08	4.16e-06	14.3386	17.696	19.6419	20.7144	17.5231	21.3337	15.5601	16.7804	12.4123	17.1194	19.1796	17.2867	12.255	10.8413	10.3599	13.9813	15.378	12.5647	20.3769	18.9138	26.1562	24.5338	22.3174	24.3863
K10D11.5.1_K10D11.5	K10D11.5	1	K10D11.5	5.13e-08	4.54e-06	9.20498	6.22249	5.65598	10.5115	6.20645	8.01032	8.68314	10.2902	6.92903	11.2476	11.1381	11.5293	5.417	6.35065	4.14893	8.17851	6.54988	6.30813	13.837	15.7853	10.5295	17.2306	12.2027	14.6138
Y57A10A.14.1_not found	Y57A10A.14	1	Y57A10A	5.36e-08	4.69e-06	10.7791	10.4177	8.04331	13.8221	10.1598	7.2997	8.7911	8.54449	6.58419	9.43126	10.4603	8.87961	7.41916	6.09011	5.13864	6.08417	5.89533	6.26516	19.6283	13.512	14.8341	17.3166	17.3194	12.6937
K05F1.10.1_K05F1.10	K05F1.10	1	K05F1.10	5.42e-08	4.73e-06	15.3708	15.3935	12.476	18.1658	19.3642	20.8692	20.8225	20.3714	17.238	23.7466	31.5779	24.9977	20.8837	18.0735	16.3513	22.6402	23.0444	20.3975	30.8423	31.5056	29.6352	38.6071	41.5052	37.4441
F56D5.6a.1_F56D5.6	F56D5.6a	1	F56D5.6	5.59e-08	4.84e-06	10.21	10.9008	11.0149	12.7435	12.3146	10.6976	9.10058	8.24732	5.71368	7.21411	9.65007	8.30667	11.0202	7.58019	4.66686	10.5487	8.57213	10.1166	16.0772	15.32	12.3712	19.0706	19.2113	20.7679
Y69A2AR.5.1_daao-1	Y69A2AR.5	1	daao-1	5.68e-08	4.9e-06	3.9498	4.04369	5.22672	5.51298	3.46338	2.70428	2.63843	2.78075	1.88238	1.77612	2.39178	1.62147	3.82463	4.60276	3.36166	2.67549	3.24552	2.41518	8.43846	4.98649	6.10689	8.0622	9.91003	7.52345
F22G12.1.1_pals-14	F22G12.1	1	pals-14	6.24e-08	5.24e-06	1.3305	1.44845	1.21295	2.47233	1.4643	1.81262	0.939308	1.10472	1.0514	1.17732	1.83587	0.927285	0.569861	0.612037	0.0913605	1.23569	0.509942	0.873494	4.22489	5.13396	2.93061	6.91572	4.13388	4.43343
F07E5.9.1_F07E5.9	F07E5.9	1	F07E5.9	6.33e-08	5.28e-06	0.20207	0.218392	0.113835	0.640652	0.270476	0.354832	0.0766637	0.0681519	0.0934537	0.132623	0.169906	0.16709	0.0929906	0.100689	0.241141	0.091489	0.0671894	0.197396	1.16109	1.69913	1.38797	2.02863	1.7965	1.96761
F10G8.5.1_ncs-2	F10G8.5	1	ncs-2	6.38e-08	5.3e-06	87.5326	88.5165	87.3334	113.647	84.1779	95.4776	115.067	93.3111	78.1547	108.285	114.117	109.154	94.043	92.6402	80.1987	103.61	89.2391	99.0101	128.94	132.512	125.986	141.509	162.778	148.09
C08E8.4.1_C08E8.4	C08E8.4	1	C08E8.4	6.58e-08	5.43e-06	7.10315	5.30034	5.88628	14.2422	3.93925	6.45289	3.97321	7.7982	3.5051	6.77129	5.16666	6.31057	4.08508	3.62638	1.92207	5.70157	2.7439	4.84232	15.984	29.792	14.238	16.5137	14.0861	17.5038
E02C12.13.1_ttr-49	E02C12.13	1	ttr-49	6.76e-08	5.52e-06	18.0498	24.2233	17.5598	22.7736	18.5407	16.8481	11.5168	15.6777	11.0386	11.8364	11.6781	12.7267	15.3365	12.3152	9.64436	14.3976	12.5722	10.5092	22.0528	24.275	22.0307	30.4177	22.3831	21.7436
F21A3.11.1_F21A3.11	F21A3.11	1	F21A3.11	7.48e-08	5.99e-06	18.3949	14.2737	14.0993	25.3455	17.1337	17.9395	17.3271	17.8304	14.3361	18.9986	20.3345	19.2422	15.9556	12.6876	9.86528	15.7772	14.8059	14.949	24.2264	21.6996	19.397	32.475	30.8533	28.5613
ZK228.3.1_ZK228.3	ZK228.3	1	ZK228.3	7.59e-08	6.06e-06	20.9087	24.0441	19.497	16.0117	18.6022	22.4596	12.7654	14.5426	11.2669	14.8562	12.7123	16.0039	14.5393	13.8118	15.7971	16.7185	15.9609	18.3956	23.9382	24.4303	28.9707	22.22	26.3394	27.136
F22H10.6.1_F22H10.6	F22H10.6	1	F22H10.6	7.75e-08	6.17e-06	15.1266	18.4067	20.1282	10.6978	19.3295	18.6504	6.1309	10.4644	7.62591	6.13331	8.68042	9.19196	9.85515	10.717	9.08542	10.4166	10.4496	13.8274	17.5674	17.2766	18.6034	15.1617	20.8236	26.8203
Y49G5A.1.1_Y49G5A.1	Y49G5A.1	1	Y49G5A.1	8.23e-08	6.44e-06	8.21235	3.67551	2.21907	6.43852	21.585	8.5195	9.63412	4.4429	3.33946	35.7162	10.673	17.9799	0.490138	0.0912168	0.647116	1.30122	4.76475	0.681525	53.5139	12.7982	13.8449	51.3382	18.5161	12.7958
F40F12.7.1_cbp-3	F40F12.7	1	cbp-3	8.38e-08	6.54e-06	31.189	32.8474	28.839	61.1488	29.4948	37.2407	28.2381	30.5264	19.9486	26.0757	36.9665	29.954	31.0195	34.2382	23.6929	28.4818	35.2627	31.9386	52.7149	63.7615	48.9835	56.7245	65.019	59.2042
C01G8.5b.1_erm-1	C01G8.5b	1	erm-1	8.51e-08	6.6e-06	40.6694	36.5341	46.7158	32.1572	33.3815	37.9516	33.8136	26.7286	25.4711	27.9079	40.3519	30.4217	34.5138	37.2476	34.9661	37.4154	32.0455	29.3405	56.4208	53.2331	47.9196	53.7632	81.6114	58.0682
Y34F4.1b.1_Y34F4.1	Y34F4.1b	1	Y34F4.1	8.49e-08	6.6e-06	7.77067	12.6862	11.024	14.3537	9.62337	12.7568	7.76977	9.16886	6.20083	11.1206	12.9944	10.1245	9.11924	7.63414	5.0753	12.8099	10.2354	10.2616	15.8978	14.7	18.5529	25.4184	27.9722	27.5174
B0462.5.1_B0462.5	B0462.5	1	B0462.5	8.57e-08	6.63e-06	6.61075	5.96096	4.60191	13.2154	5.42067	5.74119	7.72987	10.6322	4.38649	12.036	12.2939	11.2923	4.01914	2.68113	2.51133	7.71236	2.93905	5.2541	10.1114	12.3163	13.3975	18.6403	13.0912	17.0787
T22H2.6a.1_pgrn-1	T22H2.6a	1	pgrn-1	8.7e-08	6.71e-06	25.4517	30.0148	26.3126	30.4566	26.2716	27.4117	27.2016	30.0628	27.4041	25.5482	30.7834	27.0712	25.4713	25.3395	26.1112	29.111	29.5855	26.513	34.2154	39.9734	40.8789	46.9866	51.7722	47.9507
C07G1.7.1_C07G1.7	C07G1.7	1	C07G1.7	9.23e-08	7.07e-06	0.275211	0.22917	0.468105	0.0600795	0.225272	0.103972	2.2276	2.22579	1.36079	0.750692	0.328656	0.328975	2.58552	6.31957	2.19179	1.25786	1.36562	1.02613	2.98074	3.78856	1.83403	4.88219	7.00268	8.2288
F58H7.2.1_faah-3	F58H7.2	1	faah-3	9.34e-08	7.13e-06	15.1045	11.5252	13.1625	15.8247	13.8498	17.4143	12.4057	10.2819	12.4978	12.1727	13.3776	11.8515	12.9971	9.89897	12.6853	13.7866	12.3387	15.3685	20.0864	17.2728	21.5293	19.3893	22.7327	23.7635
T19D12.2a.1_T19D12.2	T19D12.2a	1	T19D12.2	9.49e-08	7.21e-06	3.18267	3.48248	3.0201	4.14707	3.44778	3.86657	2.33841	1.99383	1.6398	2.62947	1.28912	1.63376	3.35057	3.02691	2.54677	4.73507	3.22324	4.30397	5.47744	4.49657	6.29302	4.81802	5.14739	7.47947
M04D5.3.1_M04D5.3	M04D5.3	1	M04D5.3	9.8e-08	7.39e-06	11.2078	10.9835	10.4458	18.6877	9.99638	12.5047	8.71089	9.67997	5.90688	6.47743	8.78284	9.39132	9.96151	10.9978	6.40347	11.4015	11.6386	10.4311	16.196	20.42	14.7867	17.8359	22.199	20.3447
C32F10.4.1_C32F10.4	C32F10.4	1	C32F10.4	1.03e-07	7.69e-06	36.3002	34.2154	41.5714	56.6736	39.1395	51.639	37.4622	33.5889	35.5396	35.945	49.12	42.7672	37.4316	28.4	22.8558	32.0282	31.9432	39.4655	44.7965	42.7394	52.5331	66.5045	71.5202	82.3547
C24G6.4.1_nhr-47	C24G6.4	1	nhr-47	1.03e-07	7.71e-06	7.87651	8.55703	8.83769	8.43844	6.00721	8.70849	10.2388	10.4608	9.00636	11.3308	12.0887	8.6665	11.4846	10.3599	9.94774	15.2432	13.2863	13.5577	15.0583	13.9792	14.7629	14.8207	17.2534	18.0238
W10G11.2.1_W10G11.2	W10G11.2	1	W10G11.2	1.06e-07	7.9e-06	7.47717	6.02871	6.98347	13.217	7.88191	9.87766	8.47784	7.52664	6.0508	10.1251	7.27385	7.72081	2.13987	1.71484	1.847	5.17217	4.97145	4.11412	7.81173	5.78916	5.88659	12.9408	10.5489	11.3479
Y54E10BL.4.1_dnj-28	Y54E10BL.4	1	dnj-28	1.07e-07	7.9e-06	40.3296	35.4998	35.3094	36.5301	38.5499	39.3422	37.1296	32.8153	32.3558	29.1707	32.8528	33.2914	34.5795	31.8667	34.6625	29.071	31.2907	32.9423	47.0457	45.1364	45.8727	52.5769	50.6015	49.204
Y69A2AL.2.1_Y69A2AL.2	Y69A2AL.2	1	Y69A2AL.2	1.08e-07	7.93e-06	82.392	68.1033	56.0438	117.592	71.8264	68.4165	77.9045	64.991	31.1956	61.2437	71.5303	75.6762	46.0541	31.8583	16.0803	48.6693	46.4171	39.5995	125.653	132.186	76.3619	133.028	138.323	110.271
R09F10.1.1_R09F10.1	R09F10.1	1	R09F10.1	1.08e-07	7.94e-06	17.0509	21.3417	19.6119	21.8068	17.1856	19.6402	15.0657	17.5263	14.2341	13.0439	15.6408	15.3032	20.4121	21.0015	15.3561	19.9543	18.2815	18.9894	25.2066	23.9992	24.614	30.2006	30.8773	29.9578
T09H2.1.1_dach-1	T09H2.1	1	dach-1	1.09e-07	7.95e-06	7.75732	7.49282	6.65303	22.4653	18.7134	22.5671	13.8834	10.1456	8.29978	25.3134	24.2792	18.6681	8.27683	8.6933	6.97974	13.7449	12.7587	13.609	13.9968	11.6232	14.2412	32.3579	34.2797	32.5523
M6.1d.1_ifc-2	M6.1d	1	ifc-2	1.18e-07	8.5e-06	35.7378	40.3156	36.4224	30.4556	47.2711	44.163	45.0668	29.339	36.097	38.3987	51.1681	45.9374	32.9179	36.2654	32.3284	42.2417	34.4498	44.896	78.9328	72.5942	72.7539	60.7098	63.8512	74.3843
Y53F4B.31.1_gst-28	Y53F4B.31	1	gst-28	1.18e-07	8.5e-06	16.6558	21.1415	14.9735	17.0697	23.5991	20.07	13.3688	11.9132	6.71716	12.9834	13.0717	11.561	15.7477	13.8253	12.3398	19.2201	21.3605	17.7872	29.6539	22.3396	18.1203	28.4535	45.3169	27.0409
C25F9.11.1_C25F9.11	C25F9.11	1	C25F9.11	1.19e-07	8.56e-06	3.99597	3.84457	1.39074	8.13554	4.43454	4.69395	5.30069	4.20677	2.48467	4.15411	6.41716	7.33476	1.27311	1.66483	0.591284	1.44916	2.72794	3.23743	13.8371	18.7316	8.63941	11.9455	7.72662	12.2586
ZK520.2.1_sid-2	ZK520.2	1	sid-2	1.29e-07	9.07e-06	13.3522	12.3181	12.7618	15.6361	12.4465	13.5414	10.0657	15.071	12.0864	12.6352	13.6567	13.0685	10.004	8.16942	8.5092	10.8133	9.64353	12.7119	20.1591	21.2127	18.2433	19.4883	17.1575	23.5856
C15H9.7.1_kynu-1	C15H9.7	1	kynu-1	1.43e-07	9.88e-06	73.97	80.8497	71.2393	59.6591	71.186	78.8589	48.4529	53.2536	45.9744	71.757	44.2152	47.3431	40.6161	40.1615	40.9927	64.8597	48.5402	49.7713	71.4546	64.2124	78.6961	81.3381	73.6893	87.3326
K08D10.14.1_K08D10.14	K08D10.14	1	K08D10.14	1.45e-07	9.97e-06	4.75551	5.08156	4.78618	9.56937	12.5728	11.7801	8.07611	6.61931	6.64139	10.4115	13.7097	9.21705	4.4487	5.0235	2.61074	6.53749	6.6008	6.57057	11.5731	10.2616	13.4992	27.0102	33.3632	36.1465
T11F9.12.1_htrl-1	T11F9.12	1	htrl-1	1.52e-07	1.03e-05	15.7483	15.8105	17.981	13.7521	18.4613	18.2553	15.2423	11.702	13.6754	17.5153	15.7968	17.3099	13.1964	13.1299	11.8797	15.0243	12.2994	14.7389	20.0357	22.9575	24.5886	18.9325	23.6875	25.046
F46G10.5a.1_ptr-24	F46G10.5a	1	ptr-24	1.55e-07	1.04e-05	16.9877	15.8652	15.3263	13.3053	15.1501	16.1701	12.1882	13.9368	13.5716	14.5974	13.5455	15.3503	12.4698	9.91936	12.7737	14.046	10.8034	13.6412	20.4071	18.9316	30.006	23.4115	21.4635	18.5211
C08E3.6.1_fbxa-163	C08E3.6	1	fbxa-163	1.6e-07	1.07e-05	0.92269	0.998626	0.593009	5.3705	1.58845	3.53142	1.30255	1.35963	0.301695	4.08913	4.03159	2.89286	0.413296	0.294758	0.0783109	1.34609	0.931854	1.09647	1.86565	2.58761	2.45717	7.33291	5.81345	6.54723
R07C12.1.1_R07C12.1	R07C12.1	1	R07C12.1	1.68e-07	1.11e-05	1.49957	1.12814	1.29144	3.77296	2.46668	3.90701	3.20399	1.02885	0.669822	3.02881	5.07617	1.66998	1.00233	1.01786	0.777528	1.97414	1.12148	1.33629	2.92351	4.19509	5.29026	8.43588	7.62205	10.7477
F28E10.5_F28E10.5	F28E10.5	1	F28E10.5	1.71e-07	1.13e-05	0.880356	1.01203	1.02345	0.889993	1.13007	1.48674	0.681254	0.632756	0.448854	0.483982	0.805059	0.780298	0.581603	0.503945	0.472588	0.763222	0.662997	0.784426	1.8491	1.97862	2.58919	2.97118	2.15515	2.47018
M28.10.2_not found	M28.10	1	M28	1.71e-07	1.13e-05	81.2067	111.828	121.216	137.939	84.1352	152.689	100.461	80.6752	113.169	104.461	141.73	120.529	77.3675	79.1277	65.5869	141.345	101.358	135.222	192.862	222.677	174.243	201.161	218.59	268.231
H28G03.5_H28G03.5	H28G03.5	1	H28G03.5	1.74e-07	1.14e-05	2.23913	0.755111	2.18302	2.44001	1.39885	1.50466	3.25847	2.92185	2.14702	2.62072	2.74629	3.03158	7.3937	5.81807	3.98696	7.25986	4.81117	8.17026	4.48953	3.39811	6.84032	5.2555	6.3016	7.67393
W02G9.1.1_ndx-2	W02G9.1	1	ndx-2	1.77e-07	1.15e-05	4.95915	4.81386	4.8837	4.79401	3.4873	4.51827	3.64247	3.80673	7.15452	5.0119	4.25322	3.5976	9.74125	8.74825	9.9209	11.4349	10.6779	9.9317	8.19358	8.35986	8.92106	13.7818	9.04872	10.8798
Y34B4A.5.1_nspg-12	Y34B4A.5	1	nspg-12	1.77e-07	1.15e-05	9.6087	12.7642	12.998	12.0909	12.8621	15.3656	11.2885	17.4955	13.4455	13.7857	17.1654	15.4527	13.3462	14.0936	15.0964	13.9443	14.3706	13.3282	24.0195	25.9447	28.2812	21.2296	29.6397	26.1762
T17A3.13.1_sqst-5	T17A3.13	1	sqst-5	1.93e-07	1.24e-05	4.59057	4.74208	5.29149	6.61264	5.56096	3.63943	4.73617	3.01583	1.54564	3.76706	4.34341	4.70565	3.09376	2.68804	1.20621	3.89684	2.25343	2.23182	11.2139	9.34139	7.62524	10.3846	11.234	9.2714
T25G12.6.1_T25G12.6	T25G12.6	1	T25G12.6	1.99e-07	1.27e-05	1.79873	2.03196	2.76787	2.33016	3.34415	2.84049	2.42633	2.18198	2.75536	3.83648	4.43377	4.42967	2.48953	2.09632	2.81009	3.4144	2.55439	3.2161	3.44638	4.55954	5.4758	6.70946	6.8684	7.16938
C18E9.5.1_C18E9.5	C18E9.5	1	C18E9.5	2.01e-07	1.28e-05	32.7853	32.8334	27.7506	27.0138	33.4364	22.9343	23.0632	26.8011	20.2736	22.5111	23.1743	22.9832	26.7049	26.7354	20.5813	25.7677	23.3319	20.5453	42.9498	36.3679	31.5924	41.8732	51.6028	38.8649
F35C5.9.1_clec-66	F35C5.9	1	clec-66	2.05e-07	1.3e-05	36.181	25.5941	20.0187	153.246	75.8191	82.9746	11.184	11.6573	7.61046	19.7464	33.5919	32.3326	16.901	18.0127	10.2877	107.98	44.7673	68.542	40.7165	25.8905	17.8684	170.247	118.938	137.477
C02A12.4.1_lys-7	C02A12.4	1	alys-7	2.11e-07	1.33e-05	225.653	177.603	306.583	578.52	751.076	498.046	309.624	236.316	167.712	303.551	420.487	292.296	468.455	274.943	173.603	340.583	172.368	215.048	835.856	771.742	635.591	1141.64	1755.2	1488
F25B5.1a.1_dct-6	F25B5.1a	1	dct-6	2.46e-07	1.52e-05	12.2448	13.7754	12.1351	10.7937	10.7684	11.4014	10.2992	10.4119	8.39418	10.1741	10.4978	10.3551	9.70624	10.5055	8.36716	13.34	9.28379	10.9154	16.3941	16.234	15.3414	14.0251	16.8072	17.2275
Y119C1B.9.1_zig-9	Y119C1B.9	1	zig-9	2.54e-07	1.57e-05	10.9796	12.1395	10.9955	13.4421	10.8614	11.4589	8.75809	10.6954	8.29867	8.81285	10.1516	10.0806	10.484	8.65068	9.09421	10.2348	9.15769	10.2682	16.9381	15.678	14.6019	19.0291	15.5896	18.3716
C29F9.4.1_pals-24	C29F9.4	1	pals-24	2.57e-07	1.58e-05	14.9097	15.5211	11.6553	12.9781	13.1937	12.1551	9.80345	16.0262	5.6047	9.86566	11.3151	12.5997	12.0377	11.3554	7.13031	10.053	12.3672	10.4329	25.5346	27.6975	19.397	19.0642	27.0623	24.0041
ZK525.2.1_aqp-11	ZK525.2	1	aqp-11	2.73e-07	1.66e-05	77.347	83.164	59.3957	79.9825	80.6229	81.4224	61.9054	65.4912	46.3057	79.163	67.4642	69.4165	73.5221	65.3327	55.6302	81.6609	77.2519	78.2498	107.54	87.645	77.7672	110.021	120.713	116.062
C18H7.11.1_C18H7.11	C18H7.11	1	C18H7.11	2.97e-07	1.79e-05	3.8175	2.8307	3.17445	19.9702	14.8705	16.2613	4.28638	5.50497	3.71685	11.3777	14.6478	15.9148	1.10781	1.34196	1.16738	12.5437	10.6324	13.423	4.52849	5.35669	5.30892	27.516	27.0077	29.4419
Y41D4B.16.1_hpo-6	Y41D4B.16	1	hpo-6	3.07e-07	1.82e-05	43.4889	36.7993	31.1428	40.3749	37.2607	45.7939	44.5491	43.2716	37.2925	52.532	40.3026	51.0352	29.6735	26.4026	19.6349	39.3053	27.2298	37.0043	77.9678	58.9935	38.682	80.3323	60.198	80.9358
F09C8.1.1_F09C8.1	F09C8.1	1	F09C8.1	3.28e-07	1.94e-05	27.2305	29.3736	30.3006	27.6654	25.2401	22.4332	13.2477	14.0438	8.80881	16.7898	22.7917	17.0152	55.1597	42.5407	31.7712	47.9364	35.5225	37.2384	38.2371	27.7471	26.9693	44.2785	96.9034	71.0061
Y46G5A.20.1_Y46G5A.20	Y46G5A.20	1	Y46G5A.20	3.43e-07	2.01e-05	7.0231	5.94965	5.25387	9.33987	5.18653	7.58305	3.47174	5.99647	3.09714	4.52747	5.98151	4.15057	1.83479	4.43069	2.09656	3.13585	4.1593	4.04774	9.28607	11.1335	9.85285	10.8215	12.8497	12.3228
Y54E10A.16.1_mab-31	Y54E10A.16	1	mab-31	3.63e-07	2.1e-05	18.251	14.7326	18.3801	20.8057	14.7234	19.18	19.8133	16.5224	13.9319	19.6556	20.8027	18.3553	21.7129	19.2157	15.9155	20.5812	19.1501	22.9892	24.6307	24.1513	29.5104	28.2341	31.5099	34.693
C39H7.4.1_C39H7.4	C39H7.4	1	C39H7.4	3.67e-07	2.12e-05	14.7286	13.7618	14.4559	10.4036	12.5493	13.3553	11.4579	12.8874	11.0937	9.01379	12.4602	11.0467	13.334	12.2158	9.61019	12.0198	12.2744	12.2711	20.3087	19.8301	17.881	17.3776	19.6378	23.2338
F01D5.5.1_F01D5.5	F01D5.5	1	F01D5.5	3.82e-07	2.18e-05	25.5843	17.8933	22.7994	44.9351	43.9969	54.8028	47.1909	28.0072	25.5353	56.6993	70.3856	57.6788	49.4329	43.3757	33.4836	52.7772	46.1678	65.5122	74.2351	57.4531	43.8272	99.5769	134.44	163.487
ZK1320.2.1_ZK1320.2	ZK1320.2	1	ZK1320.2	3.92e-07	2.22e-05	214.185	213.205	232.566	480.01	306.614	354.989	282.631	291.986	243.11	440.442	462.368	441.861	279.056	230.356	198.942	436.357	271.846	338.667	340.438	311.403	314.991	637.701	680.196	724.827
R09H10.5.1_R09H10.5	R09H10.5	1	R09H10.5	4.17e-07	2.34e-05	19.958	19.4351	18.9757	21.4577	21.1178	27.8981	20.995	15.7324	17.5127	21.3521	21.5327	21.5524	23.1668	25.757	17.6099	32.5646	16.2311	27.1008	36.6369	37.4504	30.997	31.556	48.1066	48.3804
ZK666.6.1_clec-60	ZK666.6	1	clec-60	4.46e-07	2.47e-05	0.63922	0.599474	0.383522	25.7009	5.54814	9.44142	7.75313	0.888993	0.761791	53.9681	71.5785	55.0189	2.56951	0.889725	0.759952	42.0792	15.5408	17.4714	8.52382	4.65713	13.4201	80.085	154.492	201.276
C26F1.2.1_cyp-32A1	C26F1.2	1	cyp-32A1	4.58e-07	2.52e-05	7.26852	5.88474	6.34513	7.10672	4.93411	6.49014	4.83395	3.6578	2.89174	7.1078	5.12883	4.29071	4.96614	4.18822	4.7482	5.82985	5.59082	4.90217	10.1531	9.04592	11.2881	10.2621	6.90516	10.0679
Y19D10B.4_Y19D10B.4	Y19D10B.4	1	Y19D10B.4	4.64e-07	2.54e-05	2.09531	1.55332	1.68843	1.57367	1.70672	1.68319	0.0327728	0.0611148	0.050873	0.368728	0.078962	0.156305	0.227671	0.0948093	0.0325162	1.30398	1.29069	0.685461	0.180906	0.196584	1.01769	1.91088	1.25346	2.10864
F27E5.1.1_asah-2	F27E5.1	1	asah-2	4.66e-07	2.55e-05	28.1194	42.7501	33.2141	300.306	196.662	217.359	47.416	45.8495	34.0412	223.259	267.745	287.397	42.9691	39.3761	21.3924	353.772	213.854	268.22	73.1399	77.8156	61.792	454.196	584.317	592.888
T25F10.5.1_bbs-8	T25F10.5	1	bbs-8	4.84e-07	2.62e-05	0.724952	0.706783	0.570046	0.751198	0.627043	0.880561	0.757747	1.02422	0.621431	0.95987	1.25655	0.903254	0.935468	1.13492	0.853232	1.07371	1.28727	1.19341	2.60416	2.03276	2.49917	2.92094	2.61806	3.04573
Y41D4B.18_Y41D4B.18	Y41D4B.18	1	Y41D4B.18	4.83e-07	2.62e-05	1.66255	1.70944	1.6058	2.27798	2.27533	3.67986	2.23094	1.9738	1.3307	2.09645	2.61896	2.96686	1.34249	1.12233	1.23962	1.6003	1.17743	1.68122	4.21285	4.90358	3.39561	4.10952	3.9416	5.26436
Y73F8A.11.1_best-21	Y73F8A.11	1	best-21	5.02e-07	2.71e-05	7.00505	6.70716	9.2658	7.38439	6.65516	11.5374	8.76918	7.77127	8.87511	11.9514	9.10677	9.78113	4.34462	5.57183	5.30007	5.12085	5.20802	5.33289	9.80504	11.5501	12.637	8.65934	8.67321	13.058
C37A5.2.1_fipr-22	C37A5.2	1	fipr-22	5.33e-07	2.85e-05	8.40073	7.71876	5.48559	14.4406	3.55831	5.05763	3.73422	1.81226	3.77029	7.19689	4.19175	2.53778	1.45221	0.949081	2.00906	3.72053	1.63352	2.44266	7.40062	7.22266	11.2963	27.7147	8.46321	12.2592
B0348.2a.1_B0348.2	B0348.2a	1	B0348.2	5.43e-07	2.9e-05	0.375493	0.914334	0.372031	5.54453	2.34325	1.81801	0	0.109511	0	1.73521	1.02574	0.178638	0.188833	0	0.573487	1.2045	1.17542	0.625206	4.32128	2.94019	2.12876	12.9847	8.00192	8.7446
F46H5.8.1_lact-1	F46H5.8	1	lact-1	5.96e-07	3.14e-05	7.78971	6.67938	5.44411	6.50776	7.9186	5.84606	7.39754	8.08601	5.33909	12.0042	8.14261	8.65059	4.08342	4.13767	2.60448	4.02844	4.92448	3.59996	14.3131	9.18294	7.92064	16.3189	8.46293	7.72006
F56D2.5.1_F56D2.5	F56D2.5	1	F56D2.5	6.22e-07	3.24e-05	2.29984	2.62254	2.08609	2.71555	1.93918	1.77557	2.28798	1.91327	1.32987	2.82117	2.29739	1.98843	1.96164	1.94698	1.55543	2.30045	2.04086	1.84161	5.16495	4.37849	4.90064	4.9277	3.9636	4.27676
ZC266.1.1_ZC266.1	ZC266.1	1	ZC266.1	6.96e-07	3.54e-05	4.45582	5.28155	3.89611	4.28213	4.73373	3.99352	2.85599	2.38332	3.23895	1.48497	2.83358	2.9354	3.12444	2.58345	3.64083	2.58083	2.93617	3.09005	4.36791	6.08413	7.42375	5.95251	5.81442	6.52756
C05D2.4a.1_bas-1	C05D2.4a	1	bas-1	7.18e-07	3.63e-05	12.4125	14.0302	11.2889	13.0284	14.7897	13.3045	8.39067	10.894	9.30415	12.8549	12.8061	13.1679	9.89863	10.3333	10.4261	14.6349	16.5042	17.8153	17.6939	15.579	17.1737	19.8723	22.7984	24.0255
F54D5.3.1_F54D5.3	F54D5.3	1	F54D5.3	7.28e-07	3.66e-05	342.408	346.228	356.807	713.676	473.284	446.983	400.024	480.044	413.867	558.604	607.047	605.435	452.65	353.538	311.378	624.446	408.169	443.961	557.418	524.097	499.507	987.233	986.93	931.255
Y43F8B.9.1_Y43F8B.9	Y43F8B.9	1	Y43F8B.9	7.28e-07	3.66e-05	4.7795	4.73986	5.06311	4.80835	3.98201	3.96489	4.00332	2.13379	2.72052	2.40184	3.43536	2.30782	4.75172	4.93808	5.11716	4.60408	3.76083	3.56917	9.06877	8.06844	10.139	9.66664	10.2157	7.4596
Y48E1B.16.1_clec-145	Y48E1B.16	1	clec-145	7.28e-07	3.66e-05	4.18909	2.84444	4.62598	6.88358	5.67882	7.8454	3.78505	3.83629	3.50845	4.34886	9.48359	6.05026	2.82405	1.49351	2.19509	4.8486	3.87989	4.722	5.45414	6.09598	6.58947	9.50205	10.568	12.5381
C03A7.11.1_ugt-51	C03A7.11	1	ugt-51	7.33e-07	3.68e-05	4.94145	5.89844	6.15507	11.2976	5.35481	6.73628	3.53923	4.50978	3.94845	4.51447	5.54913	4.02734	3.92237	3.92472	4.37394	4.88997	5.07649	4.73454	6.80938	6.18251	9.98109	11.0788	9.28599	7.56267
C52E2.5.1_C52E2.5	C52E2.5	1	C52E2.5	7.62e-07	3.78e-05	1.52289	1.28816	1.44115	2.78005	1.09563	1.35296	2.26052	1.76483	1.38642	1.27397	2.14478	1.30225	0.799003	0.871504	1.12086	0.992255	1.13511	1.0228	2.89347	2.40469	2.8193	3.36769	4.4684	3.28478
C44B7.8.1_pmp-1	C44B7.8	1	pmp-1	7.81e-07	3.85e-05	12.5599	13.479	12.2827	19.859	19.3443	18.1663	18.3184	18.6101	12.6784	23.4695	28.8456	22.0761	12.9869	14.3487	10.5622	15.4485	19.972	14.293	21.4937	17.6806	17.7301	32.5131	47.8799	33.0729
F14F9.4.1_F14F9.4	F14F9.4	1	F14F9.4	7.81e-07	3.85e-05	1.35116	0.971302	0.960183	1.95537	0.933547	1.16375	1.08785	0.747573	0.719479	1.38892	1.68057	1.10392	0.963614	0.803877	0.919154	1.14238	0.750083	1.17661	2.32404	2.5264	2.33862	2.23458	2.3617	3.08225
K03A1.1.1_his-40	K03A1.1	1	his-40	7.96e-07	3.9e-05	9.77639	13.2204	13.3988	5.99195	13.0995	16.0486	7.49457	6.58317	6.41168	5.09564	5.83264	5.35851	4.15949	3.7097	2.14746	3.34799	4.95008	5.16255	7.21882	7.82187	9.06273	8.79109	9.24681	13.2103
F45B8.2.1_rgs-10	F45B8.2	1	rgs-10	8e-07	3.92e-05	5.91589	6.76219	7.29066	11.7031	8.66961	10.8265	6.60147	6.23364	8.21582	7.73626	12.5251	12.0548	5.71727	5.30067	4.84391	9.07365	7.84049	9.11291	9.06112	10.8865	15.6194	18.0774	20.8835	21.8918
JC8.14.1_ttr-45	JC8.14	1	ttr-45	8.02e-07	3.92e-05	131.403	129.679	137.05	143.938	117.761	147.37	109.04	114.76	105.231	121.786	136.979	109.845	132.722	111.189	111.323	127.024	103.745	125.524	157.778	151.604	177.814	169.757	155.82	177.067
F17C11.5.1_clec-221	F17C11.5	1	clec-221	8.07e-07	3.93e-05	1.4891	4.78192	2.3868	2.274	1.9973	1.92268	0.939755	0.94603	0.264952	0.72888	1.06509	1.02196	0.912327	1.72205	1.77524	1.18202	0.729818	0.599099	11.4236	2.03585	4.10311	12.7943	5.0662	7.58112
M02F4.7.1_clec-265	M02F4.7	1	clec-265	8.41e-07	4.04e-05	31.7957	37.5083	16.116	34.8377	27.5841	28.0471	14.4372	10.2573	10.0019	14.2327	10.4006	16.5508	18.0422	14.1574	8.81268	25.3317	9.48762	13.9619	32.017	32.9033	20.3408	40.7652	30.5419	29.0972
T05E12.3.1_T05E12.3	T05E12.3	1	T05E12.3	8.63e-07	4.13e-05	18.2116	11.7904	18.512	33.9508	14.7771	15.6052	11.6843	13.6773	12.1687	8.80283	18.5737	9.71711	16.4399	20.3379	20.3493	11.6587	14.1132	11.6474	24.3216	28.0351	46.3467	54.6096	55.5605	51.5872
T22G5.2.1_lbp-7	T22G5.2	1	lbp-7	8.64e-07	4.13e-05	38.7601	42.2185	37.9431	82.7016	55.1409	42.5563	31.1205	18.0745	9.14358	35.4335	37.1965	32.2018	43.6702	29.0003	22.3625	68.0549	69.5752	46.8314	74.2307	59.0021	42.6198	93.2878	100.64	69.6653
Y54G2A.33.1_clec-84	Y54G2A.33	1	aclec-84	9.04e-07	4.27e-05	38.6128	36.1899	34.5828	93.896	83.0953	83.138	52.2887	34.0571	32.5729	80.8844	82.1125	82.6155	51.9787	34.1843	25.1504	80.0524	47.7234	72.6327	68.2907	54.4539	52.8812	170.17	159.237	183.359
C07E3.3a.1_C07E3.3	C07E3.3a	1	C07E3.3	9.09e-07	4.29e-05	4.90486	4.41056	3.65971	9.41402	5.67774	8.43655	6.78182	3.7763	3.91552	6.52291	6.28054	5.47481	4.72253	3.40314	2.76347	5.68891	4.90346	4.9863	9.87122	10.2791	7.25861	12.2885	8.79851	12.1522
E04F6.15.1_E04F6.15	E04F6.15	1	E04F6.15	9.21e-07	4.33e-05	10.2853	14.9131	11.1351	11.4124	9.43761	10.9172	5.65286	7.27609	3.78097	7.09638	7.83053	7.50562	6.34667	6.76309	4.74547	6.80854	7.94623	8.72545	12.7712	14.9075	10.3156	8.67056	13.4201	11.3759
B0495.4.1_nhx-2	B0495.4	1	nhx-2	9.49e-07	4.43e-05	17.2587	21.4731	23.3266	17.5871	18.3271	21.1162	19.055	22.6238	18.8602	15.2664	20.9897	17.0376	19.2977	25.9053	22.0622	22.7149	22.3179	19.8295	26.4209	30.7409	35.3044	27.7527	43.6449	32.1913
M176.4.1_M176.4	M176.4	1	M176.4	9.47e-07	4.43e-05	19.8144	25.8497	27.5563	28.344	21.0027	22.6155	22.1842	24.3542	19.1577	26.0595	25.7795	21.6881	22.353	18.6895	21.2826	25.5498	20.342	20.4862	25.8974	28.7571	33.8791	40.8818	49.6017	49.0645
T25C8.2.1_act-5	T25C8.2	1	act-5	9.75e-07	4.53e-05	294.35	212.684	280.438	256.624	224.614	363.115	257.171	145.516	267.026	283.355	231.206	208.442	266.762	234.492	262.158	297.739	229.608	328.833	443.545	426.322	530.881	436.135	412.277	566.678
F47C10.2_btb-21	F47C10.2	1	btb-21	1.01e-06	4.67e-05	3.32846	1.71312	2.21042	8.97558	2.51899	3.43262	2.01697	1.97907	0.883817	2.65284	2.70312	1.63912	1.89991	1.90047	1.97422	2.3167	2.37982	1.98715	5.98804	5.83918	5.03627	10.1928	7.71417	5.50478
C18E9.9.1_C18E9.9	C18E9.9	1	C18E9.9	1.02e-06	4.7e-05	59.6203	58.8704	36.1302	64.347	54.1383	40.4305	39.1068	42.3604	29.2311	46.8943	46.3183	40.6635	51.2507	41.9519	34.218	45.1652	35.0675	35.3931	83.6173	72.4177	60.8511	86.1494	63.5596	62.2204
F32B5.8a.1_cpz-1	F32B5.8a	1	cpz-1	1.02e-06	4.71e-05	319.543	357.008	454.898	333.176	341.219	347.741	259.979	225.349	288.748	272.602	306.428	288.047	268.693	231.716	273.031	281.498	246.372	272.344	335.608	309.771	466.099	394.103	406.085	380.659
F26G1.4.1_ttm-2	F26G1.4	1	ttm-2	1.04e-06	4.75e-05	10.6994	11.1597	11.3073	9.58002	8.6876	11.8222	10.117	8.36023	7.64077	8.4776	8.20303	7.91561	8.96398	6.11538	6.39817	8.36644	6.88333	8.35876	13.1298	13.3234	15.0895	11.8554	15.222	14.462
K02D7.4.1_dsc-4	K02D7.4	1	dsc-4	1.07e-06	4.86e-05	17.9891	17.139	14.6308	16.2893	14.9908	15.9633	17.4955	12.2301	15.5414	15.7179	14.7471	15.0922	19.4818	18.8491	14.5404	15.9495	12.4872	19.6778	25.1452	26.9824	21.4316	21.2805	25.6651	27.8023
ZK896.4.1_ZK896.4	ZK896.4	1	ZK896.4	1.09e-06	4.95e-05	4.79377	2.47821	2.85658	4.21187	4.22801	4.68016	2.40431	2.62361	1.54064	3.39298	4.604	3.85682	2.64779	2.25822	1.8646	4.04396	2.8404	4.52319	5.26557	6.79341	5.49972	5.73034	7.86073	7.84621
T02C5.1b.1_T02C5.1	T02C5.1b	1	T02C5.1	1.12e-06	5.03e-05	41.0953	38.5745	35.0908	42.9254	34.8025	26.7579	53.6309	42.507	31.2633	46.3652	46.4538	46.1185	36.1053	22.9365	22.783	27.8905	25.1356	24.5939	56.9427	49.8178	40.3288	51.2747	39.4939	49.502
F42A10.6.1_F42A10.6	F42A10.6	1	F42A10.6	1.14e-06	5.1e-05	167.886	107.195	142.902	163.728	164.613	132.61	115.031	87.2462	113.113	147.97	166.499	154.945	150.87	75.0258	106.703	174.839	136.685	131.676	216.17	138.989	270.885	352.334	399.214	326.642
F56D6.2.1_clec-67	F56D6.2	1	clec-67	1.17e-06	5.19e-05	12.1533	17.7431	10.9944	21.6297	13.2946	21.3721	18.9739	14.9495	10.8801	22.6848	18.6392	19.6665	7.13544	7.26754	2.30096	9.45334	6.6614	10.1576	23.1253	26.2828	9.39398	21.9858	26.9204	32.3568
M04G12.2.1_cpz-2	M04G12.2	1	cpz-2	1.19e-06	5.25e-05	34.5403	40.5967	34.9552	41.0163	31.3497	37.3886	35.0998	42.0574	29.4615	32.2004	35.648	33.9836	41.0123	36.6181	32.8093	34.8278	34.551	32.7193	54.736	47.0886	43.1653	55.0525	52.4626	53.7723
R05H10.7.1_R05H10.7	R05H10.7	1	R05H10.7	1.21e-06	5.33e-05	0.0604119	0.701423	0.540659	0.161029	0.171277	0.488687	0.259042	0.0537116	0	0.191721	0.113413	0.100712	0.0449112	0.0595065	0	0.0623474	0.0527892	0.0267477	2.51282	2.04952	1.39417	3.06986	0.689621	2.29648
F55B11.4.1_F55B11.4	F55B11.4	1	F55B11.4	1.21e-06	5.34e-05	59.4695	76.8349	53.5291	74.6929	63.9987	58.761	45.3316	62.4454	39.1826	44.1251	46.7455	53.8835	47.4797	41.939	26.4624	53.4927	56.1398	46.5483	77.4542	79.2492	57.8187	88.7248	84.4273	82.3251
B0218.8.1_clec-52	B0218.8	1	aclec-52	1.23e-06	5.4e-05	14.0355	9.99491	11.4447	42.1606	42.5314	39.9451	9.28928	6.69403	9.31339	13.2893	8.71117	6.30726	23.3508	12.5492	13.4008	29.8451	26.4349	24.374	27.5722	13.8942	21.6005	69.8414	90.3763	66.7153
T02E1.5a.1_dhs-3	T02E1.5a	1	dhs-3	1.24e-06	5.43e-05	51.6986	45.6107	49.5722	67.8531	49.9048	62.0065	29.7113	57.005	30.8301	39.7521	43.8368	38.4265	41.4118	42.6968	33.1339	50.5218	53.5172	36.1474	72.4699	83.8688	66.4177	66.8142	80.0743	73.345
Y40H7A.10.1_Y40H7A.10	Y40H7A.10	1	Y40H7A.10	1.24e-06	5.44e-05	60.1021	75.6616	72.746	71.6389	89.3471	61.4477	44.6053	63.024	40.8691	36.4391	59.2859	54.2665	71.2381	60.5272	56.0235	52.9307	72.2712	57.0274	88.2604	79.0857	98.5789	87.8432	123.617	93.8559
F38A6.3d.1_hif-1	F38A6.3d	1	hif-1	1.27e-06	5.53e-05	6.7804	6.55986	5.73761	8.27692	7.63127	6.90771	7.0461	4.61281	9.12145	7.09711	8.32598	8.88012	5.67626	5.92502	7.85061	8.12355	5.34976	6.9704	11.0573	13.6657	10.5475	13.4747	12.8465	14.7846
C33B4.4.1_C33B4.4	C33B4.4	1	C33B4.4	1.35e-06	5.85e-05	28.4696	23.9619	27.5084	26.3301	26.5424	28.0205	44.3667	36.931	28.7938	37.1597	36.5216	42.6184	42.383	34.1887	36.0038	40.3682	35.9548	42.9664	61.9445	43.598	43.5373	59.4549	50.0698	56.198
C28G1.5b.1_rcs-1	C28G1.5b	1	rcs-1	1.36e-06	5.86e-05	10.6865	12.1812	9.79714	11.2315	10.6093	12.081	7.4452	10.8562	6.79999	8.65684	9.79094	9.5195	10.0117	10.6837	7.4341	8.92731	10.0186	9.8743	15.4762	15.3554	14.0874	15.5125	17.2056	17.4347
Y40B10A.2a.1_comt-3	Y40B10A.2a	1	comt-3	1.37e-06	5.91e-05	17.4412	26.0553	24.172	37.2251	34.7757	60.5383	9.81949	18.3809	9.73259	23.9334	18.1183	29.7488	12.8147	14.8102	18.1385	31.9554	33.4239	43.7356	29.4006	41.7226	39.3414	37.3765	66.7185	69.6757
Y57G11A.4.2_Y57G11A.4	Y57G11A.4	1	Y57G11A.4	1.37e-06	5.91e-05	10.2221	9.69409	8.84716	10.373	9.76474	9.43687	5.5167	9.65052	7.09465	13.5374	10.3259	9.08924	8.82046	8.61049	10.2075	10.601	11.0789	9.58437	19.277	17.2238	17.3262	21.966	19.5285	15.436
Y106G6H.1.1_Y106G6H.1	Y106G6H.1	1	Y106G6H.1	1.39e-06	5.97e-05	12.3723	13.0796	10.2832	16.8921	17.1045	13.3543	10.9117	9.02932	7.31567	14.5101	12.9968	11.7821	11.4061	10.9905	7.92643	13.3809	11.6442	12.7724	17.239	14.4044	12.692	21.114	23.2948	21.3165
T07F10.1b.1_anp-1	T07F10.1b	1	anp-1	1.46e-06	6.19e-05	4.50068	4.28	5.72202	7.12123	6.42209	6.06695	5.03819	3.81426	3.06518	3.70205	5.36143	3.3622	7.33831	7.68839	6.77696	9.27116	8.53333	6.93844	5.44144	6.19975	8.40373	6.48161	8.07169	7.96665
F44G3.10.1_F44G3.10	F44G3.10	1	F44G3.10	1.59e-06	6.68e-05	1.19288	0.951685	0.322493	3.41577	0.628813	2.93257	0.5379	0.190673	0	0.462068	0.944356	0.273252	0.081683	0.528511	0	1.28934	0.748429	0.736992	4.66814	6.98558	3.41275	7.57707	3.47828	7.43571
F54D1.6.1_F54D1.6	F54D1.6	1	F54D1.6	1.64e-06	6.86e-05	8.35251	8.15755	7.54984	8.59085	7.08287	8.9635	9.67046	9.63106	7.56276	8.54691	11.6517	8.67731	8.55658	7.42735	6.62213	9.41916	8.3589	9.34184	14.7926	13.8729	10.3158	14.0927	11.7632	12.3443
F22H10.3.1_F22H10.3	F22H10.3	1	F22H10.3	1.67e-06	7e-05	277.277	266.793	268.05	291.833	244.411	242.837	256.156	293.147	151.114	199.457	296.751	243.892	226.492	284.687	220.061	270.996	270.668	219.639	368.389	389.808	327.131	380.751	398.26	345.098
T10D4.6b.1_not found	T10D4.6b	1	T10D4	1.69e-06	7.02e-05	9.44807	10.1895	12.8048	8.68938	9.80758	14.6096	10.5928	10.9754	12.4361	9.71923	14.2387	11.9035	17.9784	18.4616	19.4342	18.295	16.1035	23.0358	13.8936	16.5278	17.4007	12.9995	16.138	18.6117
K03H1.5.1_K03H1.5	K03H1.5	1	K03H1.5	1.71e-06	7.04e-05	3.40756	3.17326	2.64045	4.544	3.54396	3.4038	3.39345	2.5318	1.76579	3.10039	4.76621	2.85853	2.98686	3.28949	2.24762	2.53134	2.3828	2.75273	7.2233	5.14984	4.62905	7.62336	6.11966	4.80507
Y73B6BL.1.1_tyr-6	Y73B6BL.1	1	tyr-6	1.71e-06	7.04e-05	7.99497	8.65895	8.1262	8.6429	6.73564	7.25273	9.12868	10.0509	7.34669	8.59271	8.57047	8.06136	7.39154	6.29972	5.59914	6.94403	7.25789	6.57069	11.7086	10.7432	10.7524	13.963	10.7074	10.3482
K03A1.6.1_his-38	K03A1.6	1	his-38	1.73e-06	7.1e-05	16.0451	20.84	13.5874	11.7841	25.8159	16.6652	11.857	11.3779	4.01935	10.3146	6.82974	9.22956	7.45541	5.6196	3.25516	6.86094	8.7273	6.37483	11.3849	12.4127	9.27253	18.3235	17.4456	14.1025
Y51H7BM.1.1_math-45	Y51H7BM.1	1	math-45	1.74e-06	7.1e-05	4.91411	5.13861	4.55362	5.07748	5.67737	4.90272	4.13807	4.22206	2.58339	3.43848	4.25621	4.50615	4.22652	3.78298	2.52108	4.85455	4.14353	3.43543	8.1813	6.69202	6.03017	6.23702	10.1023	7.22446
T16G12.1.1_T16G12.1	T16G12.1	1	T16G12.1	1.82e-06	7.4e-05	9.7255	7.1529	8.43073	8.83219	10.8637	11.7327	5.79938	3.81516	4.43321	6.88933	7.40675	7.69184	9.43205	6.64253	5.70541	11.3645	7.61564	11.7821	12.0441	6.99765	8.59252	15.1448	18.5611	20.1844
M28.8.1_M28.8	M28.8	1	M28.8	1.83e-06	7.42e-05	7.58195	7.24214	8.08429	5.07338	5.8222	8.13821	6.6076	7.17703	6.40302	8.03923	7.8727	7.41029	5.81443	4.72198	5.13751	6.94706	5.64402	7.01598	8.43179	8.9467	10.3117	9.88051	11.8995	12.3967
Y17G7B.8.1_Y17G7B.8	Y17G7B.8	1	Y17G7B.8	1.83e-06	7.42e-05	17.796	19.3983	12.9668	24.2437	15.5625	18.5658	13.542	13.3648	8.67289	13.0019	17.0177	14.7389	14.1286	14.0454	8.0219	17.6782	12.5506	17.2228	25.883	24.5797	16.0367	25.2207	28.7251	29.6669
F36F12.8.1_ztf-28	F36F12.8	1	ztf-28	1.95e-06	7.82e-05	24.0376	15.3709	18.5587	31.1032	24.4713	29.6077	28.6358	17.7188	29.6766	23.5272	24.0155	25.8055	14.0516	12.7658	12.7061	15.1149	13.5687	17.3141	20.9308	22.4142	25.1032	33.1239	24.1309	30.6253
T14E8.1b.2_svh-2	T14E8.1b	1	svh-2	1.98e-06	7.93e-05	9.10056	9.44964	10.9421	10.2218	9.33906	9.60093	10.0679	7.64689	9.57754	10.5648	11.8977	9.7001	9.52333	7.90984	7.40343	8.60642	9.08822	10.1943	14.1044	16.8891	15.809	12.8289	13.4538	14.4386
ZC376.3.1_cest-2.1	ZC376.3	1	cest-2.1	2.1e-06	8.35e-05	4.47429	5.46285	4.17923	4.24948	4.42933	3.79898	3.3237	4.81336	2.62922	3.01639	3.7756	3.45174	3.49	4.04619	3.12884	3.73319	3.12622	3.56315	6.12144	6.19105	5.41461	6.32042	7.51198	5.99339
H22K11.2.1_bgal-2	H22K11.2	1	bgal-2	2.12e-06	8.38e-05	6.96635	7.12912	7.13862	17.5093	17.8163	14.6935	7.11586	6.27101	7.93629	9.53774	12.5999	12.4427	7.89343	7.83628	6.29415	14.8872	11.7497	14.2314	9.59759	9.18828	10.7168	23.5819	29.8956	28.657
C03B1.14.1_C03B1.14	C03B1.14	1	C03B1.14	2.16e-06	8.51e-05	8.24394	7.16105	7.38987	6.98764	6.31293	7.7685	5.85739	5.96989	4.38433	3.84794	5.75856	5.35687	6.10941	4.49211	5.41079	6.08731	4.64596	4.96301	9.72862	10.391	10.9753	9.83344	11.3408	10.3671
C50H11.15.1_cyp-33C9	C50H11.15	1	cyp-33C9	2.15e-06	8.51e-05	7.46111	6.48639	4.78271	6.23232	5.91684	6.15194	6.58169	7.114	5.47785	5.95421	5.42657	5.98396	7.8002	5.7014	6.53085	6.22877	5.27135	5.11276	12.4315	9.49832	9.29643	13.3671	9.70614	10.9585
F56F3.2b.1_ndg-4	F56F3.2b	1	ndg-4	2.22e-06	8.64e-05	16.7599	18.2626	23.225	14.9364	19.2422	23.4829	16.0761	17.2418	17.4518	15.1993	19.7292	17.6631	16.1158	18.4094	17.4272	20.2044	18.4705	20.4784	24.1638	25.1622	34.8289	23.069	30.5557	34.374
C07H6.3.1_cls-1	C07H6.3	1	cls-1	2.24e-06	8.7e-05	5.44405	5.2178	5.05137	5.15928	5.38947	6.80746	7.1011	5.64777	4.86147	7.50901	8.8102	7.10264	5.85567	5.96665	5.72803	6.59476	5.77667	6.91327	8.19432	8.0805	8.85253	8.7602	10.0399	10.2972
Y5H2B.5.1_cyp-32B1	Y5H2B.5	1	cyp-32B1	2.25e-06	8.72e-05	4.75959	2.729	2.73662	9.35689	5.14963	7.10402	3.19803	1.85707	0.989597	2.6006	3.70117	2.20835	4.12928	2.00934	1.44974	4.54905	3.42503	4.62661	6.11468	3.87104	3.72483	10.501	14.1017	12.3166
Y46C8AL.2.1_clec-174	Y46C8AL.2	1	clec-174	2.26e-06	8.75e-05	1.64991	0.24825	0.904514	25.2142	11.3571	24.2453	1.02849	0.386635	0.951098	5.72872	3.36966	7.31295	1.83972	2.14208	2.52904	18.1823	9.2471	18.1602	13.4494	14.8963	4.31352	49.3996	31.9565	62.3935
F11D5.7.1_F11D5.7	F11D5.7	1	F11D5.7	2.31e-06	8.86e-05	0.431366	0.903573	0.700318	0.597342	1.12086	0.772614	0.662864	0.674909	0.414765	0.424812	1.11283	0.852913	0.312641	0.202122	0.0969133	0.429707	0.215891	0.299492	1.00689	0.901914	1.10528	1.00027	3.43021	2.11828
Y51H1A.2c.1_cup-14	Y51H1A.2c	1	cup-14	2.34e-06	8.97e-05	3.83085	3.83768	3.51523	10.7426	3.92919	5.32916	4.49028	2.80201	1.28254	4.42502	6.17966	3.48071	3.79297	4.89405	4.83622	4.49918	8.42611	4.17619	11.6814	8.92605	9.59217	13.5611	20.523	10.5953
Y39E4B.6a.1_Y39E4B.6	Y39E4B.6a	1	Y39E4B.6	2.37e-06	9.05e-05	13.9489	11.4852	14.9889	9.46563	13.0851	18.3649	11.1201	8.75543	9.74152	8.77897	8.97815	9.13264	18.4852	17.9039	13.7283	20.3589	16.2721	20.3562	12.5767	16.1304	18.0524	14.0015	18.1793	20.1116
C54D10.7.1_pals-39	C54D10.7	1	pals-39	2.41e-06	9.18e-05	0.496962	0.738496	0.542354	0.924238	0.52707	0.630927	1.07991	1.24393	0.60893	0.886384	1.47108	0.822674	0.377474	0.659209	0.0716891	0.420596	0.426383	0.426909	2.28154	2.17965	1.22655	4.54173	1.6764	2.85862
Y43F8B.24.1_Y43F8B.24	Y43F8B.24	1	Y43F8B.24	2.43e-06	9.21e-05	7.15354	7.17963	7.07489	7.2093	7.63083	6.01816	6.42167	6.17519	4.00099	4.8869	6.0557	6.34868	4.25881	4.79728	3.34332	4.29418	5.04824	2.95156	12.5922	11.3552	7.05247	10.8056	11.7389	8.70657
T07H3.6.1_bath-26	T07H3.6	1	bath-26	2.49e-06	9.45e-05	2.73503	3.17182	3.17321	4.63216	2.83282	4.26037	2.15794	3.75874	2.03052	2.83855	3.30092	2.7148	2.02069	1.49017	1.27763	3.86215	2.51291	3.03646	4.03496	6.83758	4.25171	5.71685	8.2585	8.33129
F15B9.6.1_F15B9.6	F15B9.6	1	F15B9.6	2.5e-06	9.46e-05	3.31292	2.78908	2.72169	20.8258	5.333	16.0448	1.25017	1.87509	1.51585	8.78137	4.23411	5.86819	1.40679	0.618371	0.533187	13.5732	3.58731	7.60143	5.2753	6.88347	3.13765	28.9139	18.893	30.9254
F19H8.5.1_mltn-10	F19H8.5	1	mltn-10	2.55e-06	9.58e-05	1.74322	1.16534	1.31072	1.82136	2.14258	2.81413	1.15775	0.336498	0.617983	0.675015	0.950247	1.04581	1.77046	1.40861	0.844157	1.16021	1.73312	1.58204	2.34241	1.87031	2.22668	2.25579	3.75526	2.59518
C31H5.6a.1_C31H5.6	C31H5.6a	1	C31H5.6	2.57e-06	9.63e-05	19.4062	16.3774	18.7152	21.5563	20.2205	23.4962	18.5511	15.4623	10.36	26.6248	27.1474	18.238	15.9434	14.8216	15.524	18.2663	21.1982	16.4377	21.8151	20.4779	37.0615	36.017	42.7827	37.0121
C12D8.5.1_daf-36	C12D8.5	1	daf-36	2.59e-06	9.64e-05	12.0846	17.1256	12.4252	13.5063	15.1057	13.0115	7.87822	13.6957	5.39096	7.20103	10.2727	11.5443	10.2808	11.341	8.91947	10.1866	10.9112	9.75763	20.8818	17.6003	13.8299	16.0307	20.1456	18.2146
H16D19.1.1_clec-13	H16D19.1	1	clec-13	2.6e-06	9.64e-05	0.177119	0.209093	0.821121	0.445444	0.403937	1.03177	1.47828	1.60352	0.442686	1.74381	0.823798	0.65332	3.97876	0.896396	1.30154	0.699407	0.668979	0.896119	5.85474	3.42764	2.4713	3.3639	7.68995	9.84898
T07D10.4.1_clec-15	T07D10.4	1	clec-15	2.6e-06	9.64e-05	0.177119	0.209093	0.821121	0.445444	0.403937	1.03177	1.47828	1.60352	0.442686	1.74381	0.823798	0.65332	3.97876	0.896396	1.30154	0.699407	0.668979	0.896119	5.85474	3.42764	2.4713	3.3639	7.68995	9.84898
B0496.8.1_tes-1	B0496.8	1	tes-1	2.58e-06	9.64e-05	14.0525	12.924	13.8297	13.2446	11.7999	12.4168	13.588	17.8592	10.551	12.8929	15.1309	13.2463	10.92	9.88327	6.98437	9.33487	13.3144	11.008	19.7312	19.5505	18.2602	22.8181	15.8995	15.4954
H16O14.1b.1_kcc-2	H16O14.1b	1	kcc-2	2.61e-06	9.65e-05	7.45347	7.10952	3.60747	6.10095	5.59507	4.95707	8.75746	7.1093	7.68706	6.34206	8.30879	6.27808	8.70349	8.80879	9.06667	7.23413	7.55299	8.37059	10.5723	11.7723	11.2946	10.3541	14.4636	11.3421
C06H2.7a.1_C06H2.7	C06H2.7a	1	C06H2.7	2.63e-06	9.7e-05	23.2216	26.0193	23.7297	22.6586	24.4433	26.4846	22.1679	31.3347	28.3531	22.5319	30.3223	23.7472	28.9728	27.3706	27.4634	23.4752	33.3231	27.79	42.4664	34.0574	40.0449	36.3477	49.664	46.046
E02H9.5.1_klo-2	E02H9.5	1	klo-2	2.65e-06	9.75e-05	5.8156	6.7031	6.48109	15.0875	16.5583	14.4171	6.3823	4.60011	4.75819	15.8245	15.1231	14.6439	7.49161	7.29559	5.72887	18.2827	15.6057	15.3565	9.67427	7.60017	9.68504	23.3521	29.2151	28.8376
ZK892.6.1_ZK892.6	ZK892.6	1	ZK892.6	2.64e-06	9.75e-05	0.974409	1.11508	0.936591	1.71516	0.748722	1.47727	0.984732	1.02103	0.401934	0.967365	1.01651	1.0057	2.63396	1.13134	1.7439	3.5161	1.6544	1.98606	3.56721	3.26457	2.39898	4.04674	3.09863	3.73169
C26B9.5.1_C26B9.5	C26B9.5	1	C26B9.5	2.69e-06	9.85e-05	44.1887	44.9003	44.8112	54.9425	48.9307	56.0002	39.9134	48.1346	44.221	49.5616	56.5664	57.4262	49.3653	44.8752	41.3024	56.5377	49.4932	56.5905	57.3957	53.0481	58.0225	71.6885	86.1188	91.1433
Y41C4A.16.1_col-95	Y41C4A.16	1	col-95	2.69e-06	9.85e-05	730.727	470.819	715.965	864.792	821.708	817.085	581.877	334.2	754.366	874.369	340.247	735.821	191.842	155.827	154.763	547.11	447.077	427.239	779.818	762.049	900.266	1462.67	783.586	1154.17
Y51H4A.5.1_Y51H4A.5	Y51H4A.5	1	Y51H4A.5	2.85e-06	0.000103375	2.37088	3.11388	2.87553	14.5101	12.0489	15.5903	3.98553	2.77072	1.77918	10.4382	10.4797	9.4888	10.1932	8.97703	5.47543	20.1095	16.3355	21.146	6.5914	5.17575	4.91317	17.3027	36.9734	30.9532
ZK899.2.1_ZK899.2	ZK899.2	1	ZK899.2	2.85e-06	0.000103548	26.5539	28.3782	24.8852	25.4183	20.4124	26.9982	21.5032	27.2401	22.6969	14.9532	22.901	16.3074	25.2728	27.36	27.1032	21.9907	22.0459	30.5634	38.2265	36.5378	31.3841	28.4772	35.8554	44.3557
ZC239.14.1_ZC239.14	ZC239.14	1	ZC239.14	2.93e-06	0.000106027	1.61528	1.23864	2.45452	3.92292	1.65461	2.05318	0.634831	0.975209	0.538446	0.322437	0.886518	0.711395	0.951545	0.90044	0.142737	1.28953	1.17152	1.51044	2.8306	4.63663	4.0017	4.00413	3.94227	5.27508
R09A8.1a.1_R09A8.1	R09A8.1a	1	R09A8.1	3.04e-06	0.000109613	5.08074	4.64571	4.96923	4.66847	4.99382	6.6751	4.54041	4.11529	5.23087	2.09237	3.69984	3.61436	5.18548	4.00742	4.28236	4.70886	3.63395	4.37896	7.73653	7.05002	7.48783	7.63096	7.62153	6.7186
M03A8.1.1_dhs-28	M03A8.1	1	dhs-28	3.08e-06	0.000110785	94.1502	76.1551	83.5236	136.526	93.0984	121.905	90.8146	62.4546	65.9157	86.1361	88.4726	76.5694	95.8232	84.5392	79.1803	104.487	82.5877	90.6129	112.91	92.1646	103.622	139.389	137.929	151.216
R07C12.2_R07C12.2	R07C12.2	1	R07C12.2	3.11e-06	0.000111638	11.4292	8.79525	10.1155	31.3067	18.3545	21.4016	25.5696	13.3108	14.6404	28.7262	34.4185	22.351	13.3578	13.7293	12.0075	23.346	12.8833	14.9228	22.9072	19.6212	23.8289	46.3233	43.0773	55.9644
Y51H4A.24.1_Y51H4A.24	Y51H4A.24	1	Y51H4A.24	3.19e-06	0.000113886	5.34251	4.35345	5.57045	12.2766	8.7569	9.70501	5.097	3.83087	3.93316	6.79471	6.1703	6.80656	6.40057	6.047	4.62785	11.9871	7.06289	9.79256	6.70982	5.79689	7.43994	15.1498	17.0004	16.1505
C52E2.4.1_C52E2.4	C52E2.4	1	C52E2.4	3.31e-06	0.000117505	2.14226	2.24446	1.59157	3.42706	2.01066	2.20385	2.23543	1.66566	1.07175	1.8612	2.34867	1.59857	1.80495	1.52326	1.11705	1.7358	1.30802	1.89159	3.61557	2.69564	3.21501	4.29503	4.0117	4.15451
C05D2.8.1_C05D2.8	C05D2.8	1	C05D2.8	3.36e-06	0.000118937	48.7662	53.0445	38.4299	50.5453	52.0556	47.4947	38.0842	41.1562	27.1378	37.3019	39.1457	39.8847	44.1288	31.3925	28.501	47.0578	38.6443	44.7308	74.4806	54.5556	38.9827	68.2106	74.1561	81.0997
C37A5.8.1_fipr-24	C37A5.8	1	fipr-24	3.45e-06	0.000121338	4.49968	2.69445	2.31868	9.09858	1.75796	2.8462	2.47458	1.11222	2.08295	2.41951	0.925809	1.31085	1.17971	0.68495	0.323468	1.52323	0.364451	0.765107	8.46427	4.01862	4.7702	14.6914	4.5166	6.22779
F47H4.9.1_fbxa-189	F47H4.9	1	fbxa-189	3.6e-06	0.000125698	4.12626	4.49486	3.47176	5.50028	4.14549	3.77205	3.87692	3.40811	1.94811	3.3204	3.6566	3.49761	4.62351	2.98702	1.94326	4.29384	3.58897	3.72132	6.66799	5.51336	5.47552	6.86278	7.28325	7.62282
T10D4.13.1_ins-19	T10D4.13	1	ins-19	3.64e-06	0.000126573	1.62071	0.537743	0.548317	25.9145	34.5765	9.25438	0	0	0	1.37808	0.247049	0.309837	8.07329	3.18019	0	15.0731	20.4257	7.11501	3.42324	1.87316	2.14445	5.28904	16.7633	10.4847
T19B4.1.1_pamn-1	T19B4.1	1	pamn-1	3.66e-06	0.000126836	8.6534	9.38592	8.27005	8.48753	7.34004	7.28745	7.71823	8.84071	7.05526	7.02365	7.40173	6.43623	8.98967	8.07379	7.09206	9.03318	9.0601	7.3023	11.6361	10.7366	12.0546	11.9606	11.0699	12.0987
T28F3.3.1_zipt-7.1	T28F3.3	1	zipt-7.1	3.68e-06	0.000127353	72.0685	58.9174	66.1273	78.3106	67.4496	77.6531	77.6319	66.8715	77.073	63.9195	66.2308	63.6651	65.7817	63.8452	58.2428	66.058	59.6388	69.0923	85.2316	84.6195	85.8244	96.9373	95.4049	100.821
D2063.1.1_D2063.1	D2063.1	1	D2063.1	3.73e-06	0.000129072	1.3537	2.03795	1.19946	1.69229	1.67604	1.42401	0.835803	0.785222	0.485422	1.08373	0.962378	0.695499	2.64798	2.87498	1.44571	2.73935	4.30347	2.69599	2.89458	2.32194	2.62278	2.82947	1.82502	2.76836
F46H5.7a.2_not found	F46H5.7a	1	F46H5	3.91e-06	0.000134805	43.349	39.0769	48.5634	47.8805	43.7447	50.3857	54.1929	39.5928	47.998	52.4812	48.1819	38.9078	51.2286	52.2168	51.1361	51.0479	43.6183	50.6407	57.5352	59.4178	68.3305	66.5158	74.6807	82.2037
F35C5.5a.1_clec-62	F35C5.5a	1	clec-62	4.09e-06	0.000139985	23.7588	21.6809	20.1491	51.7087	28.1812	27.2678	31.5014	32.0295	28.0651	36.1275	33.7481	36.0372	29.131	26.0678	17.0681	45.4257	29.0864	33.0183	42.347	47.7535	39.7659	60.6504	58.2899	65.4458
F46A8.1_F46A8.1	F46A8.1	1	F46A8.1	4.09e-06	0.000140099	0.863457	0.624184	1.42105	1.8683	1.52255	2.43352	0.657914	0.578766	0.311979	0.818747	1.27018	0.680753	1.37321	0.897809	1.02013	1.49425	1.51925	1.24536	1.95229	1.69135	2.87802	2.67049	6.93151	6.73174
Y116F11B.3.1_pcp-4	Y116F11B.3	1	pcp-4	4.14e-06	0.00014135	3.83993	3.24094	2.05253	4.14633	6.85849	7.13011	3.25496	1.62406	2.22195	1.83426	2.50989	3.06725	2.25893	2.62492	1.0737	2.55579	3.43071	4.11994	8.58452	6.74789	3.22797	8.27936	9.10462	11.6424
C12D12.1a.1_C12D12.1	C12D12.1a	1	C12D12.1	4.15e-06	0.000141726	15.2077	13.1024	12.3463	12.8849	13.1791	18.3584	15.7937	7.32663	15.1544	13.8153	12.5218	14.3323	16.2109	12.8292	10.36	15.3623	12.3158	17.3332	25.3261	29.5974	21.6605	21.2117	26.4813	32.1248
Y54G2A.29.1_ndnf-1	Y54G2A.29	1	ndnf-1	4.25e-06	0.000144511	3.82927	2.97775	2.864	4.25268	3.46635	4.05088	2.49572	2.13999	2.09692	3.35163	4.97541	3.36631	4.41231	4.90609	5.34158	4.3568	4.98548	5.02531	5.71918	4.77313	6.34197	6.65221	6.42598	5.99173
F47H4.10.1_skr-5	F47H4.10	1	skr-5	4.28e-06	0.000145155	4.01738	4.85432	2.22966	8.30341	2.82151	3.96979	4.03195	4.66776	2.162	3.65234	4.5186	3.30238	3.95171	4.28208	1.72649	4.0974	3.14284	3.24439	10.3497	14.1087	10.6191	13.4683	9.70333	9.75546
F09C3.1.1_pes-7	F09C3.1	1	pes-7	4.35e-06	0.000146528	7.0347	6.26392	6.67596	5.6886	6.24013	7.85089	9.03933	6.37258	6.85458	8.15559	8.19397	7.41226	8.42695	8.09405	7.00471	8.42788	7.05604	8.55731	10.9045	9.78267	11.3294	9.7788	10.6586	11.9072
F35E12.8a.1_cld-9	F35E12.8a	1	cld-9	4.42e-06	0.000148303	5.16122	5.67388	4.54413	18.6375	9.37938	13.0031	3.26176	4.96441	1.89259	9.69046	8.26668	9.32896	4.12435	4.60633	2.23366	15.3647	10.5773	14.6874	9.12303	8.33282	5.45917	21.1853	23.1133	32.0272
Y34F4.4.1_Y34F4.4	Y34F4.4	1	Y34F4.4	4.42e-06	0.000148303	4.4622	4.08176	5.29939	10.5753	5.08884	9.72626	3.28398	4.27804	2.05027	4.40664	4.40602	4.90378	3.21169	2.37006	2.08617	6.38352	5.71733	7.01208	5.88942	9.77475	6.68441	8.01181	11.7384	13.9512
ZK1193.2a.1_ZK1193.2	ZK1193.2a	1	ZK1193.2	4.45e-06	0.000149106	5.04089	5.54431	6.41028	4.12665	6.12403	6.99384	5.6242	3.64178	5.82091	6.54128	6.61673	6.57432	6.72356	7.74373	6.42743	6.65318	4.85493	7.41495	8.67606	10.0759	13.2705	8.6306	13.9758	15.1912
C07G3.2.1_irg-1	C07G3.2	1	irg-1	4.49e-06	0.000149948	2.65969	3.87132	0.880024	9.75614	7.41788	9.52219	1.31773	2.09352	2.44242	9.31858	7.84324	9.0816	1.26783	2.02988	0.859779	7.47185	6.81026	6.94024	4.51863	6.97208	6.96116	14.3966	23.6814	20.767
T12B5.8.1_fbxa-59	T12B5.8	1	fbxa-59	4.64e-06	0.000153498	6.59895	9.02197	9.54997	8.20295	8.89495	9.30454	9.87698	14.6067	6.72635	7.60063	12.9481	11.8435	6.25682	6.07862	3.72287	7.62672	7.34133	7.5122	13.2136	12.7451	11.5496	13.1134	13.6741	15.6062
R90.4.1_ttr-29	R90.4	1	ttr-29	4.67e-06	0.000154204	4.70775	4.14031	3.30963	8.81486	4.85236	3.14656	2.06903	3.20913	3.08085	2.80139	4.93029	2.54639	6.389	4.24851	6.76833	5.64857	4.98306	3.45701	14.4567	11.6979	8.54698	12.4871	10.7026	7.86914
F57H12.3.1_ora-1	F57H12.3	1	ora-1	4.73e-06	0.000155419	2.89323	9.76539	3.48726	7.28681	1.47668	4.32833	0.648765	0.992986	0.28406	2.07346	1.50135	1.36866	1.10234	1.78134	1.12287	2.49298	2.51137	1.13633	3.38015	3.82343	5.97224	7.09844	3.43942	12.2983
T08E11.4.1_math-41	T08E11.4	1	math-41	4.77e-06	0.000156417	2.51027	2.86427	2.01954	2.17877	2.46627	2.34174	1.89501	2.48569	1.35692	1.51156	3.25127	1.87686	2.24575	2.27966	1.62225	2.12699	2.82168	2.5109	4.80815	4.12933	4.03725	4.22181	4.1967	4.05203
C12D8.18.1_fipr-5	C12D8.18	1	fipr-5	4.82e-06	0.000157647	8.27912	10.2945	9.51134	8.7683	11.7488	4.21767	4.29583	2.92307	0.515877	4.2701	3.3117	5.64934	10.6672	12.322	10.1866	11.6456	13.4224	8.20406	13.169	10.271	9.02686	14.7988	18.2371	10.454
T14G12.2.1_aex-4	T14G12.2	1	aex-4	4.85e-06	0.000157902	8.46267	7.66701	5.15503	11.1218	11.0037	8.61523	6.70783	5.48686	3.10891	9.35848	9.82638	7.62851	5.32869	3.01794	2.50424	7.30312	6.13885	5.17203	12.1187	10.1558	7.31694	13.6114	11.0594	10.1975
Y66H1A.6a.1_hum-8	Y66H1A.6a	1	hum-8	5.01e-06	0.000161832	5.98558	5.48933	5.07716	4.64821	4.88778	4.6548	4.85779	7.49177	4.51058	3.94042	6.44819	5.1781	6.11821	5.99505	5.19954	6.7922	5.36424	6.91577	7.43778	7.39161	9.06	8.78775	12.5951	10.6865
K01D12.12.1_cdr-6	K01D12.12	1	cdr-6	5.07e-06	0.000163599	66.7426	66.2415	56.1198	57.1415	65.1435	58.7039	45.8799	56.6054	41.2858	43.9565	45.4093	45.3001	62.0952	54.7684	47.7848	57.4706	52.3152	57.5276	72.1505	57.2987	58.6664	69.1957	67.9409	77.1363
D1009.1c.1_acs-22	D1009.1c	1	acs-22	5.13e-06	0.000165077	32.5306	22.7164	25.9566	58.1384	47.5723	62.0752	32.0853	17.0711	13.3226	40.5968	32.0808	35.0628	27.6267	20.8116	15.2346	38.8196	29.4248	36.2452	39.0053	32.4721	32.2031	61.4399	70.3168	66.0202
F25E5.7.1_F25E5.7	F25E5.7	1	F25E5.7	5.14e-06	0.000165451	0.31654	1.26937	1.10705	0.573391	0.771612	1.26929	0.192591	0.220652	0.256845	0.148004	0.436343	0.728526	0.337514	0.558842	0.0834778	0.436371	0.403652	0.17591	6.85508	0.472182	2.4257	10.4368	1.95446	6.7951
C01C10.3.1_acl-12	C01C10.3	1	acl-12	5.18e-06	0.000166285	13.6047	18.1239	19.238	28.0506	11.5287	15.9236	14.4108	17.0672	14.0738	17.4478	18.2079	15.6743	14.3173	13.2484	11.598	20.3328	14.2721	15.5505	22.7599	29.5403	29.5231	26.5027	24.8629	29.0262
Y68A4A.13.1_Y68A4A.13	Y68A4A.13	1	Y68A4A.13	5.25e-06	0.000168362	176.602	70.5069	51.9026	177.766	117.935	69.6165	160.483	241.898	35.6616	99.8855	75.9216	88.2686	70.1278	60.082	41.4233	30.9536	31.8782	30.7079	294.332	243.731	122.544	422.83	221.953	210.06
C33A12.19a.1_C33A12.19	C33A12.19a	1	C33A12.19	5.36e-06	0.000171555	15.2112	23.7733	17.8641	15.8115	14.4974	17.1252	14.6727	7.84316	7.09639	9.59955	9.72901	10.2843	9.95317	7.05061	8.7162	13.7261	13.92	9.76314	15.3555	11.6847	15.7037	15.7857	21.952	21.3518
Y73B6BR.1a.1_pqn-89	Y73B6BR.1a	1	pqn-89	5.49e-06	0.000175028	11.1617	9.57516	9.0764	9.19387	8.20928	13.1263	9.27024	11.5778	10.4947	8.60748	11.3296	9.07161	11.1005	10.7199	8.72058	10.4746	12.9839	12.656	17.2421	14.1569	16.5822	18.1955	14.6043	21.7083
B0365.6.3_not found	B0365.6	1	B0365	5.54e-06	0.000176391	8.33231	9.59765	19.5258	11.8827	7.22564	24.6847	13.0246	11.3859	12.0751	3.90052	11.502	7.61479	8.42035	12.3168	6.25653	8.26707	9.63882	10.1047	28.8395	32.6963	33.1277	17.7966	32.8625	43.8318
T08B1.4b.1_T08B1.4	T08B1.4b	1	T08B1.4	5.7e-06	0.000179932	12.2426	9.53252	12.4877	13.6245	8.85458	11.9276	11.4279	9.56102	9.01337	16.1392	12.5639	10.2531	7.66971	6.55211	4.51308	10.9442	8.64918	6.65566	15.4266	9.92757	17.057	17.6326	13.8657	16.634
C32D5.6.1_ttc-39B	C32D5.6	1	ttc-39B	5.75e-06	0.000180961	5.49032	5.33918	5.39081	7.03741	4.18026	4.27857	4.05996	4.04592	2.8763	5.23098	6.38554	5.39508	4.53012	4.13359	5.3736	4.6178	5.03374	3.70326	7.52756	6.53066	10.4602	9.39002	9.71688	7.86566
Y45G12C.2a.1_gst-10	Y45G12C.2a	1	gst-10	6.1e-06	0.000189603	91.92	99.8933	63.5513	78.0288	99.6032	74.8092	38.334	44.3496	23.0688	77.1672	43.8916	63.6027	63.4162	35.0131	38.7475	74.818	63.8597	80.2448	89.9931	83.783	86.7078	124.042	90.0098	95.6929
C47A10.1.1_pgp-9	C47A10.1	1	pgp-9	6.18e-06	0.000191069	4.62123	3.32293	3.54132	6.40015	5.81354	7.73068	7.18769	3.72399	5.7423	10.2657	10.3252	11.0469	5.29053	4.24293	4.47421	8.9731	6.57161	10.3733	7.22995	8.09627	8.54785	9.77607	12.3033	16.0195
R07C12.4_R07C12.4	R07C12.4	1	R07C12.4	6.21e-06	0.00019142	0.879652	1.10932	1.08443	2.00652	1.90797	2.19187	2.82693	2.01969	1.38727	2.82937	4.00138	2.05178	1.00896	0.844487	1.1084	1.00532	1.12541	0.922844	2.48431	2.59338	2.37015	5.01006	4.64529	4.32405
C07G1.6.1_C07G1.6	C07G1.6	1	C07G1.6	6.64e-06	0.000203047	0.280904	0.203431	0.176805	0.112792	0.23982	0.420277	1.0731	0.368911	0.629459	0.282126	0.166985	0.395019	1.34613	1.93308	1.24992	0.56284	0.441002	0.328654	3.07439	1.6443	1.60395	3.67192	2.77772	4.33553
K08C9.1.1_K08C9.1	K08C9.1	1	K08C9.1	6.67e-06	0.000203521	0.173132	0.50063	0.194268	0.197168	0.156122	0	0.36938	0.116044	0	0.228014	0.0410748	0.0359212	0.832453	0.428601	0.71587	0.581329	0.685374	0.273084	1.91567	0.981675	1.37755	1.55284	1.81996	1.5787
F46C3.1.1_pek-1	F46C3.1	1	pek-1	6.8e-06	0.000207442	18.7378	17.0708	17.3573	16.3159	16.4307	20.5946	18.8168	16.2559	17.1178	13.4918	19.5982	15.4931	20.4426	20.2975	17.861	16.3414	16.85	19.5021	26.4492	20.5702	23.9654	25.7386	24.7425	25.8782
D2013.8a.1_scp-1	D2013.8a	1	scp-1	6.93e-06	0.000210559	16.4105	16.7457	19.2415	14.3978	14.995	21.1577	19.9981	21.149	26.3619	14.0168	23.7014	18.6037	19.9649	20.142	19.5893	16.6881	16.5389	21.8282	25.0145	27.9099	30.2455	27.5524	33.4965	33.8517
C25E10.8.1_C25E10.8	C25E10.8	1	C25E10.8	7.04e-06	0.000213437	34.9301	36.102	23.98	54.3378	40.9124	30.5295	26.0602	21.9411	14.1467	40.542	30.0199	34.771	38.6047	29.3989	35.0738	54.2329	55.0252	36.376	65.1392	45.0087	36.4643	94.815	58.032	56.6509
F13H8.4.1_nmgp-1	F13H8.4	1	nmgp-1	7.22e-06	0.000218327	3.70715	3.791	3.80149	3.12941	2.76404	2.79215	2.87154	3.87455	0.975963	2.00618	3.33787	2.7195	3.02219	3.26658	2.7533	2.99302	3.48587	3.81424	6.78146	5.82018	5.94523	6.22593	6.48224	6.04474
C52E4.5.1_mans-2	C52E4.5	1	mans-2	7.25e-06	0.000218658	17.199	22.1177	17.2261	15.6062	17.0085	18.31	16.6552	19.2711	18.2974	18.6508	17.5338	15.4975	18.16	18.6013	17.2793	21.3353	19.9329	17.9845	26.5363	22.3493	26.338	24.8492	30.8159	29.7118
ZK596.1.1_srlf-30	ZK596.1	1	srlf-30	7.42e-06	0.00022297	6.75023	6.31078	7.39501	6.89549	25.4579	14.3309	9.61818	14.7848	10.9548	3.44947	17.3072	10.0103	27.3059	32.4412	22.8883	12.8953	33.9388	27.2758	49.1312	44.5801	33.3732	37.0127	51.6473	36.0963
F48C1.9.1_F48C1.9	F48C1.9	1	F48C1.9	7.52e-06	0.000225123	3.37667	5.96343	2.35425	9.78924	2.14834	4.35209	1.70081	0	0.351347	1.93455	0.702745	0.379533	2.74025	1.29531	3.0686	2.90648	0.962771	0.634758	12.5821	6.64707	6.33253	14.0945	3.34165	9.20466
W02D3.7.1_lbp-5	W02D3.7	1	lbp-5	8.22e-06	0.000241107	76.9076	51.2815	33.6667	113.756	86.6965	62.5976	46.1714	38.6777	21.4916	58.446	48.9611	48.9367	59.2766	46.8515	31.0826	82.0466	71.0878	49.6113	107.462	85.7063	52.9869	159.972	141.359	100.534
W04D2.1b.1_atn-1	W04D2.1b	1	atn-1	8.51e-06	0.000248265	8.87229	9.38616	9.94368	11.0765	7.30315	12.5145	10.3461	11.7813	6.81414	7.47809	14.4945	9.08385	5.77093	7.41678	6.27868	9.14033	11.3336	11.1254	17.9183	19.0685	15.9515	12.7008	17.3763	18.9255
B0228.4d.1_cpna-2	B0228.4d	1	cpna-2	8.83e-06	0.000256427	5.15084	6.01006	4.33504	4.19304	6.13506	5.86312	3.50016	4.66725	3.97834	3.99048	2.7658	2.63717	5.27264	5.38227	4.58334	6.82505	4.72467	4.56205	6.13352	5.88689	6.6477	7.61682	8.13414	6.5215
C05C12.3.1_gtl-1	C05C12.3	1	gtl-1	8.84e-06	0.000256427	6.61618	7.29648	7.42313	6.54238	7.93757	7.82065	7.91719	6.65472	6.38363	8.52422	10.7185	10.5212	7.71537	7.2268	5.66811	8.30528	5.3239	6.91027	10.9571	9.6909	9.81376	10.2655	14.9629	12.3953
C04F6.1.1_vit-5	C04F6.1	1	vit-5	8.89e-06	0.000257547	3276.02	2670.68	3660.19	1942.62	3942.56	4314.82	1989.6	493.671	1975.32	820.747	1278.38	1591.09	1804.02	1096.48	1085.37	1567.21	1345.65	2695.42	3522.12	4326.51	4958.17	3055.82	3759.33	5017.9
W09C3.7.1_W09C3.7	W09C3.7	1	W09C3.7	8.99e-06	0.000259706	27.1161	29.0317	29.9212	57.8634	27.68	38.6495	43.4558	35.1792	35.0327	71.4519	59.2043	54.754	26.7375	26.6726	30.0102	60.1572	44.7156	34.9074	43.985	43.2366	58.58	69.5116	69.1939	71.9056
C07B5.5.1_nuc-1	C07B5.5	1	anuc-1	9.11e-06	0.000262721	74.024	72.5837	74.0977	81.7618	100.352	92.9939	68.085	55.28	33.3287	53.9988	84.5281	64.6673	114.2	77.4174	70.1232	76.7136	87.4744	86.866	107.761	85.6354	85.9204	118.748	170.1	150.532
W08D2.5a.1_catp-6	W08D2.5a	1	catp-6	9.29e-06	0.000265688	31.0698	28.3116	31.8596	29.0363	28.5624	34.3455	35.0939	33.5067	38.6157	30.9772	31.2213	27.3307	31.7122	29.9747	30.2143	33.6122	25.389	32.0245	42.7175	40.1803	42.2592	40.9777	47.4776	42.122
F23F12.13.1_F23F12.13	F23F12.13	1	F23F12.13	9.32e-06	0.000266019	1.85956	2.19814	1.46887	1.98508	1.78556	1.54325	1.41777	1.39441	0.61862	0.876009	1.54792	1.39925	1.94777	1.92544	1.30975	1.18441	1.39604	1.55872	3.87989	3.15907	2.88588	2.53308	3.53034	3.26762
K03H1.10.1_cbp-2	K03H1.10	1	cbp-2	9.4e-06	0.000267339	10.2044	13.5282	11.9657	22.6503	12.9909	10.0535	11.4645	9.63742	5.11292	14.2075	16.1052	13.9732	11.1692	9.03338	8.26312	11.2846	11.6042	8.24419	22.4994	15.9673	14.5859	31.9995	32.4129	22.9868
F42G2.2c.1_F42G2.2	F42G2.2c	1	F42G2.2	9.46e-06	0.000268844	4.56155	3.95326	2.47611	5.74142	3.19262	3.73464	4.56441	4.5062	3.42305	3.96753	4.88876	4.06332	4.6293	3.66265	3.54367	3.41224	1.96855	3.25351	8.74127	6.91912	6.02565	7.40839	8.54917	6.34239
F52H3.5.1_ttc-36	F52H3.5	1	ttc-36	9.59e-06	0.000271344	21.5304	27.4825	21.8051	27.7936	21.7919	23.5738	22.894	23.0083	13.3018	19.4387	24.1386	18.6723	22.281	19.9284	21.3952	23.1133	22.2569	20.1533	34.1238	27.2916	33.0977	36.1772	40.854	34.7367
F35C5.8.2_not found	F35C5.8	1	F35C5	1.01e-05	0.000283618	109.892	125.792	97.0287	160.132	151.059	196.568	77.2482	96.0195	80.9262	71.5803	112.775	106.187	93.4068	86.1162	64.3663	134.963	107.839	144.152	136.732	114.671	92.6485	167.763	219.545	218.715
T24E12.5.1_T24E12.5	T24E12.5	1	T24E12.5	1.02e-05	0.000285421	0.738889	0.455685	0.476546	1.84926	0.569608	0.723457	0.884797	0.4601	0.328827	1.25449	1.95462	1.40889	0.607619	0.615311	0.253021	0.783423	0.406947	0.587301	1.69826	2.40724	1.66602	2.6723	2.03404	1.96177
F41C6.4b.1_F41C6.4	F41C6.4b	1	F41C6.4	1.04e-05	0.000289797	0.446939	1.02611	0.4894	0.337079	0.898479	0.497097	0.308254	0.115884	0	0	0.249834	0	0.373673	0.513653	1.19989	0.529845	1.03049	1.05784	0.607479	0.796947	0.558874	0.657217	1.42268	0.667565
F08H9.9.1_clec-55	F08H9.9	1	clec-55	1.04e-05	0.000290841	0.408252	0.153444	0.584085	3.33815	2.21901	1.76976	0.280235	0	0	0.633639	0.62664	0.293553	1.25539	0.246256	0.756677	3.97423	2.22041	2.25457	0.511572	0.402434	0.25714	2.84733	3.73348	3.42149
T22F7.1.1_T22F7.1	T22F7.1	1	T22F7.1	1.04e-05	0.000290841	5.60433	4.95457	6.11623	8.03132	7.70747	9.83129	5.65646	4.05311	3.98222	5.15466	5.67014	5.63202	6.92416	5.70032	5.07148	8.71382	7.62912	9.11855	6.81126	7.53013	7.88733	8.55352	12.4512	12.6007
F49C12.14.1_nspg-11	F49C12.14	1	nspg-11	1.08e-05	0.000298528	7.15661	10.8704	10.5941	9.01194	7.00034	10.0699	8.72167	14.758	8.26915	10.083	15.4129	11.5384	7.97124	9.912	11.8597	9.70149	10.385	8.22746	14.8139	16.2384	20.3918	14.6353	24.872	20.6149
Y65B4BR.3.1_ptr-21	Y65B4BR.3	1	ptr-21	1.08e-05	0.000299676	16.5185	20.4206	16.4126	18.0505	17.0853	18.1761	16.5884	15.3836	12.2961	16.3238	15.7929	15.5598	20.0505	19.9257	17.2768	23.5184	18.563	22.5644	29.42	28.689	16.9544	25.1698	23.396	26.7094
F18F11.5.1_drl-1	F18F11.5	1	drl-1	1.09e-05	0.000301012	5.10148	6.1605	5.34626	5.15228	5.41396	6.30112	4.6211	5.52816	5.20339	4.85008	5.74401	5.52281	5.23921	4.98067	4.89636	5.24285	6.26838	5.7751	8.91512	8.94948	9.53872	7.50425	7.94889	9.22327
C25D7.5.1_C25D7.5	C25D7.5	1	C25D7.5	1.1e-05	0.000302406	2.81439	2.62686	3.08273	3.34733	2.13587	3.60874	2.00902	2.90147	1.72633	2.05606	2.44711	2.54056	1.96483	1.30609	1.76142	1.86466	1.75674	2.25647	4.0113	4.80501	5.1047	4.33371	3.87698	4.47734
C50F4.1.1_C50F4.1	C50F4.1	1	C50F4.1	1.1e-05	0.000302406	19.7112	20.3788	25.1726	20.5395	18.0631	29.1146	25.2528	26.3686	18.3651	20.2938	32.7075	20.2294	17.9819	22.6975	18.6567	26.5467	25.1504	25.0521	37.3113	29.5703	31.0479	32.6248	50.5375	50.8803
E02H4.4.1_E02H4.4	E02H4.4	1	E02H4.4	1.1e-05	0.000302406	0.743933	0.500238	0.931411	4.25221	3.34295	2.649	1.12885	1.53914	1.05575	5.65032	6.25722	5.02326	1.15016	0.692075	0.947206	4.78628	3.23285	2.96542	1.66216	1.71962	1.57528	7.50659	9.67802	10.4577
T01G6.2a.1_nhr-131	T01G6.2a	1	nhr-131	1.1e-05	0.000302406	3.70205	2.40934	1.97396	4.22275	3.03972	2.70501	3.60412	3.68053	2.38234	3.64157	4.04698	3.20616	3.14029	2.56497	2.40992	2.61391	2.45438	3.32512	6.80688	6.79699	6.53153	5.83192	5.86072	4.78544
C49F5.2.1_set-6	C49F5.2	1	set-6	1.14e-05	0.000311155	4.45293	4.40213	3.52512	4.11817	3.59633	3.63394	4.09619	3.85331	1.8362	4.44302	3.73154	2.89175	6.11365	5.11153	4.40729	5.07216	4.93327	4.33198	6.85521	5.8561	5.86548	6.93428	6.34436	6.60489
ZK970.7.1_srlf-34	ZK970.7	1	srlf-34	1.14e-05	0.000312713	18.1926	22.6616	16.493	37.4991	11.3548	19.4132	8.49794	10.6536	4.8628	19.5243	15.7113	13.3819	4.6564	2.51755	3.69839	11.5067	16.6857	9.49223	17.9182	22.1835	27.55	36.5363	14.2688	32.8466
F29G6.3a.1_hpo-34	F29G6.3a	1	hpo-34	1.15e-05	0.00031324	61.3441	60.0824	69.0828	54.2246	56.7555	72.2457	61.6736	34.9608	66.239	52.6422	52.7012	54.1622	56.5801	62.8963	56.0378	59.4136	50.4088	64.8184	78.8356	89.7164	97.3677	70.0651	96.5584	113.376
W03A5.7.1_dnj-24	W03A5.7	1	dnj-24	1.19e-05	0.0003245	13.6551	11.9706	11.2507	9.21869	12.4919	13.5916	8.1711	8.36143	6.83818	10.5993	11.3423	7.70669	13.1361	10.3306	12.9609	11.9866	13.2948	15.8805	14.2902	12.8263	17.401	15.5169	13.6481	17.7454
C46G7.1.1_C46G7.1	C46G7.1	1	C46G7.1	1.19e-05	0.000324596	110.176	114.449	109.463	104.185	101.329	79.8917	97.5806	85.7183	73.5171	97.6132	90.9994	87.7197	101.594	97.596	93.3683	100.965	106.321	77.4272	150.801	111.447	115.204	155.382	169.282	120.462
C08E3.8.1_fbxa-165	C08E3.8	1	fbxa-165	1.2e-05	0.000325236	0.0153175	0.132569	0	1.55531	0.280319	0.769605	0.279293	0.275003	0.112535	2.60837	1.53974	1.24261	0.112939	0.0609439	0.0728965	0.269345	0.0541989	0.0979948	0.61696	0.855035	0.260561	3.06719	3.29212	4.12624
C08F1.4a.2_math-3	C08F1.4a	1	math-3	1.22e-05	0.00032905	4.19306	7.1947	5.18723	4.67968	5.7121	6.71328	2.71156	4.29825	4.45065	2.65874	3.48629	2.58182	5.75758	7.50825	6.62667	5.62399	5.39515	6.22299	4.88042	7.48096	7.19881	5.29339	11.2751	9.14776
F15B9.10a.1_F15B9.10	F15B9.10a	1	F15B9.10	1.22e-05	0.00032905	46.2268	43.5776	49.621	42.7753	46.2874	36.3177	54.1142	66.6028	30.2213	55.8981	49.3835	51.2473	57.0958	59.2852	65.8571	47.7816	45.3707	44.2458	73.0402	83.428	63.7025	94.8985	92.037	90.2022
Y12A6A.1.1_Y12A6A.1	Y12A6A.1	1	Y12A6A.1	1.24e-05	0.000333743	24.3478	25.3286	20.4692	20.1883	22.1092	21.1718	16.5137	17.2193	20.1092	24.6273	13.6652	16.5252	14.192	11.9968	10.5647	19.555	14.1612	12.9726	26.351	19.0253	23.2156	27.6319	18.5094	25.4889
M04C3.1d.1_M04C3.1	M04C3.1d	1	M04C3.1	1.24e-05	0.000333777	2.99024	3.13455	2.82897	5.18612	3.31901	2.39974	1.76136	1.23809	1.39933	1.75876	2.7072	1.23075	2.81255	3.02409	4.37334	3.50735	1.47496	3.35327	3.79325	6.7411	2.92821	4.71374	4.92774	5.41814
C27B7.9.1_C27B7.9	C27B7.9	1	C27B7.9	1.29e-05	0.000343871	222.936	187.371	191.489	260.788	135.7	135.471	136.086	166.284	107.64	232.334	125.021	134.123	109.049	67.5675	70.2397	189.548	128.165	94.2828	237.976	248.554	270.904	288.559	199.293	203.211
F55H12.3.1_F55H12.3	F55H12.3	1	F55H12.3	1.29e-05	0.00034408	2.46996	2.33415	2.59413	1.73483	2.25298	2.31228	2.44047	2.26453	2.00615	2.07091	2.80338	2.44345	2.91645	2.4167	2.21032	2.35391	1.79624	2.47298	3.62097	3.44127	3.24494	3.14466	3.6608	3.77774
R07B1.4.1_gst-36	R07B1.4	1	gst-36	1.3e-05	0.000347007	59.7768	73.9007	60.8703	59.0089	53.2166	61.6545	48.8455	67.0069	44.0656	60.1019	50.6816	49.8887	60.9613	65.3855	53.4576	81.3924	63.8345	64.7761	88.538	80.5994	74.2496	76.0413	85.0151	82.3764
T26C12.6.1_clec-173	T26C12.6	1	clec-173	1.33e-05	0.00035334	56.1581	62.8804	37.7984	52.9217	58.1895	52.4425	44.0411	41.0959	32.8253	46.1792	27.1262	49.5488	51.4292	43.9768	40.2671	40.1384	30.1402	40.4197	105.129	78.9576	45.1886	96.7625	70.0223	81.3481
M01F1.3.1_lias-1	M01F1.3	1	lias-1	1.34e-05	0.000354607	73.9692	75.7912	75.8432	81.6005	59.3158	83.8221	83.5577	110.364	114.218	94.2172	118.927	76.0951	81.6158	92.4749	86.8754	81.1128	90.1506	92.8706	97.1169	113.968	123.264	123.65	136.081	133.94
K12C11.6.1_K12C11.6	K12C11.6	1	K12C11.6	1.37e-05	0.00036275	12.7763	16.1847	12.9789	20.239	15.911	13.4563	9.03826	13.1144	4.83771	10.887	9.17939	12.5134	14.0236	12.7694	16.1813	12.6006	14.0589	12.1811	21.8734	22.0954	17.9284	23.1047	19.6939	20.6229
T05C3.6a.1_T05C3.6	T05C3.6a	1	T05C3.6	1.37e-05	0.00036275	8.45355	11.5044	10.1501	5.957	9.70109	8.22387	6.14659	8.07792	6.53571	3.58265	6.68053	5.21969	10.2733	9.58657	8.52552	6.22436	8.11013	8.21577	14.748	10.4182	10.4201	10.0311	17.1135	13.2773
F25C8.4.1_acs-12	F25C8.4	1	acs-12	1.42e-05	0.000372529	7.53963	7.78968	6.2866	8.66035	6.70569	7.03128	6.89936	7.65463	6.93163	8.64615	7.48944	6.05987	6.75345	6.05854	5.85719	7.89668	4.87954	6.04276	9.98061	9.97813	9.57759	10.4896	10.4967	11.2838
C49C3.12.1_clec-197	C49C3.12	1	clec-197	1.44e-05	0.000376547	0.367703	3.02459	1.00533	0.466788	1.68873	2.39367	0	0.435724	0.108227	0.129681	0.0574916	2.35026	0.0911218	0.301738	0.286969	0.284592	0.321189	0.108435	17.7276	0.503938	5.6528	25.9785	3.38039	16.5094
T01D3.6b.1_T01D3.6	T01D3.6b	1	T01D3.6	1.46e-05	0.000378983	53.0026	27.125	52.5048	156.345	64.1844	81.6484	33.7129	19.6408	34.5458	41.1161	66.8313	47.7614	36.4892	21.4268	27.7104	130.21	37.7834	57.5862	78.4535	50.6566	97.453	233.925	142.874	169.322
M04G7.1.1_M04G7.1	M04G7.1	1	M04G7.1	1.47e-05	0.000381748	7.06214	7.88151	8.44844	9.42688	10.3689	9.11056	8.77639	8.78009	6.87293	10.1261	15.6392	9.14472	17.2685	15.0901	16.049	13.5367	16.3332	17.271	14.0741	12.5099	13.6127	13.3999	16.8644	15.0106
T08B1.1b.1_T08B1.1	T08B1.1b	1	T08B1.1	1.52e-05	0.000392045	4.14607	3.30025	4.58174	3.53121	4.89993	4.36143	4.43066	3.64542	2.03906	4.5456	5.15312	4.78069	3.52524	4.39669	4.03588	5.25001	3.09562	5.09438	9.25258	8.59114	5.10684	7.88581	13.1919	8.65147
E04F6.3.1_maoc-1	E04F6.3	1	maoc-1	1.55e-05	0.000397869	94.8498	85.4966	84.1094	116.014	86.9909	97.0741	79.6635	67.9062	52.1501	69.9427	75.8921	65.2834	91.4742	82.7441	75.4259	87.5518	92.6467	74.898	100.528	71.8764	76.4518	114.547	114.1	102.78
ZK896.6.1_clec-187	ZK896.6	1	clec-187	1.56e-05	0.00039888	14.2329	16.9479	13.1477	11.4476	15.1617	10.7887	12.9012	14.6733	10.2035	10.9539	13.4847	14.2311	12.0093	11.7423	10.9762	15.3066	10.9075	12.7609	21.2389	18.3326	18.3689	18.3488	22.5834	23.2449
K02F3.4.1_zip-2	K02F3.4	1	zip-2	1.57e-05	0.00040136	138.209	119.372	115.849	128.602	143.779	152.887	149.512	74.2203	79.8455	173.758	144.544	143.377	144.735	119.429	98.9178	164.815	123.295	148.837	226.425	201.446	210.021	197.757	199.568	267.714
W09G10.6.1_clec-125	W09G10.6	1	clec-125	1.58e-05	0.000402052	0.214443	0.488618	0.242018	0.263535	0.232888	0.557301	0.670409	0.644573	0.734562	1.10569	0.897602	0.988562	0.30206	0.446401	0.128487	0.471909	0.190763	0.289909	1.24692	0.537179	0.582268	1.63313	0.929682	1.87422
F07A5.3.1_scav-6	F07A5.3	1	scav-6	1.58e-05	0.00040256	7.79991	8.4601	7.62271	6.57442	6.04784	7.10213	5.75848	6.13184	6.8162	5.3402	6.64174	5.50364	6.04069	4.7087	7.32701	7.90401	6.9851	6.23286	9.2024	8.0158	12.1404	10.5035	11.1122	10.6826
B0303.8.1_sdz-1	B0303.8	1	sdz-1	1.62e-05	0.000410485	1.09932	1.51351	1.80495	0.920039	1.24239	1.19267	1.91567	1.41916	1.07602	2.43832	2.3292	1.50943	1.46848	1.73511	1.03257	3.97121	3.12772	2.17753	2.49403	3.27948	4.1489	7.35218	5.75846	8.94182
C45B11.2.1_C45B11.2	C45B11.2	1	C45B11.2	1.62e-05	0.000410485	2.22704	0.975083	1.23752	3.99679	2.39925	2.32605	0.537833	1.01535	0.925312	1.96773	1.66149	1.72248	0.191981	0.767062	0.121807	1.52363	1.31654	1.34144	2.4974	2.66512	3.05557	3.91114	3.06068	3.71053
T25C12.3.1_T25C12.3	T25C12.3	1	T25C12.3	1.62e-05	0.000410485	64.9376	54.5753	62.1389	58.7925	64.7816	73.2297	78.5814	40.2888	62.8136	75.435	68.9286	73.6002	60.4534	53.9607	45.7772	77.2776	39.6497	65.9536	92.7352	92.6275	83.0419	95.3023	118.489	136.323
C05B5.8.1_C05B5.8	C05B5.8	1	C05B5.8	1.64e-05	0.000413389	18.4905	23.0166	23.146	26.7352	17.8714	28.8358	22.1463	23.0221	22.3682	26.3471	27.152	23.3089	12.2156	13.5319	17.6915	21.7873	22.4587	18.1805	30.7865	31.7264	35.7976	37.0558	25.861	32.0462
ZC513.14.1_ZC513.14	ZC513.14	1	ZC513.14	1.67e-05	0.000419852	0.463145	0.207397	0.636815	2.44667	1.33605	1.89897	0.218966	0.126288	0	0.377644	0.531688	0.53598	0.637627	0.699778	2.49104	1.83846	1.92273	0.967731	0.968013	1.38966	1.42116	2.12244	2.84016	3.47841
K01D12.13a.1_cdr-7	K01D12.13a	1	cdr-7	1.7e-05	0.00042588	7.88374	8.55327	7.7428	8.61677	11.382	11.6314	10.0107	4.7372	5.02093	11.8558	8.61212	8.9951	9.48542	8.20155	8.32023	10.2847	11.7325	10.2043	16.678	12.0362	10.7047	19.3502	16.6995	18.4141
T24C4.4.1_T24C4.4	T24C4.4	1	T24C4.4	1.76e-05	0.000438172	63.574	25.0592	20.7686	82.7228	29.5088	36.821	16.2718	10.2871	7.00664	27.0474	26.6067	25.419	19.2759	9.31256	6.59138	57.7754	28.4451	29.312	69.7822	67.6337	42.4	99.2737	55.0331	55.9985
F40H7.12.1_ifas-1	F40H7.12	1	ifas-1	1.78e-05	0.000440341	2.22019	1.6894	2.07095	0.823556	2.84611	3.98694	0.271538	0.444664	0.690974	0.586305	2.58629	1.80157	0	0.109487	0.130299	0.200498	0.923005	1.30869	0.803886	2.4549	8.37511	2.5436	4.96828	5.49336
C55A6.7.1_C55A6.7	C55A6.7	1	C55A6.7	1.79e-05	0.00044254	5.91987	9.27957	6.17703	5.82243	7.27798	6.31574	3.37865	5.29346	1.28284	4.17153	4.23784	4.84224	7.1516	5.36968	4.63369	7.96933	7.19317	6.8695	9.22187	8.21171	7.0951	7.52909	11.5594	9.82451
F59F5.2a.1_glo-3	F59F5.2a	1	glo-3	1.82e-05	0.000446702	2.44486	3.20733	2.96569	3.95252	3.07109	3.15111	2.94048	3.74897	3.05002	3.74376	5.71563	3.92474	2.33399	2.85476	2.02982	3.15409	3.06689	3.09635	5.20395	4.76	4.44085	5.33323	5.88502	5.47043
F09E5.10.1_not found	F09E5.10	1	F09E5	1.86e-05	0.000454331	28.6115	25.6687	27.1924	31.2438	23.574	33.3553	29.6378	23.6943	28.5696	25.4309	29.0226	24.9464	32.0231	29.5173	32.8252	30.7841	25.7004	32.0098	43.1806	34.2563	39.9684	38.3494	41.0339	38.1772
K08B4.7.1_K08B4.7	K08B4.7	1	K08B4.7	1.87e-05	0.000455184	6.07897	6.57297	7.45943	5.56471	6.42485	7.48797	3.04396	4.95798	1.31541	3.43165	3.85817	5.19843	5.47439	3.91235	4.33608	5.22576	6.11943	2.83275	10.0257	7.14416	11.0584	8.87981	8.04857	11.6134
T02B5.3.1_cest-1.2	T02B5.3	1	cest-1.2	1.97e-05	0.000477035	3.6266	5.08534	4.71487	7.21963	6.25396	6.34874	3.34893	3.36977	3.1032	5.60265	4.84177	5.00554	4.2336	4.00191	4.25824	6.04612	4.99439	6.03271	6.09852	5.00183	6.61833	6.92966	10.5581	8.1914
F52H2.6.1_not found	F52H2.6	1	F52H2	1.99e-05	0.000478682	14.2262	17.5595	13.7716	13.0856	13.5452	15.679	11.6399	15.6965	10.2605	11.9777	15.2826	13.4069	13.7249	16.8227	13.8116	15.598	14.0448	15.1796	21.6359	20.4324	16.1054	18.6634	21.8476	21.2058
R12E2.13.1_R12E2.13	R12E2.13	1	R12E2.13	1.99e-05	0.000478682	108.657	104.198	94.6635	115.736	102.476	100.926	93.093	101.282	92.8437	92.4615	93.9905	87.387	107.325	89.609	103.411	86.4046	99.4441	99.1406	129.382	124.497	124.316	139.039	123.052	127.329
ZK328.1a.1_cyk-3	ZK328.1a	1	cyk-3	2.08e-05	0.000498651	16.4603	18.4008	23.8881	15.6834	15.8276	21.5337	22.433	21.0033	26.2475	19.8045	24.8479	21.1513	19.5066	22.0714	25.0866	19.7604	23.2034	22.7612	24.3045	29.0998	34.6944	27.1785	35.9863	35.5536
ZC53.6.1_dot-1.5	ZC53.6	1	dot-1.5	2.14e-05	0.000510022	3.09792	3.29213	4.9508	3.70367	2.9855	3.50148	3.08539	3.47961	3.92141	1.71873	4.19428	2.7636	4.52208	4.70111	4.68939	3.00974	3.9992	5.03692	5.42427	6.68141	6.94793	7.576	6.85198	8.15692
Y105C5B.9.1_Y105C5B.9	Y105C5B.9	1	Y105C5B.9	2.2e-05	0.000520209	17.4367	18.8187	13.314	24.1832	17.8696	16.8306	14.8364	13.9636	9.99443	12.6702	16.1019	12.2512	15.8074	12.3031	11.8888	12.7031	14.196	14.4027	23.0572	19.6117	15.0026	27.9335	21.5907	20.1127
F25E2.3.1_F25E2.3	F25E2.3	1	F25E2.3	2.21e-05	0.000522497	6.12643	7.82834	7.31205	11.8554	6.11646	8.06782	7.01674	5.0517	4.81091	8.36692	7.9626	6.82932	7.5259	6.63809	6.08759	8.07126	6.31533	6.64876	8.85154	9.29239	10.4211	12.0671	15.5786	15.9832
D2007.1.1_D2007.1	D2007.1	1	D2007.1	2.29e-05	0.000540045	27.9733	31.713	31.0397	39.9976	31.8677	34.3966	26.2685	36.4455	31.1755	25.2873	30.8619	36.4896	19.0375	21.3561	17.5508	23.6365	27.696	25.0763	42.4942	47.7081	38.135	43.7254	39.885	41.5144
ZK75.1.1_ins-4	ZK75.1	1	ins-4	2.34e-05	0.000546767	4.77748	4.14495	5.37632	14.4369	5.87238	7.00872	9.40696	8.36353	8.12998	9.23753	19.0441	8.36206	5.73771	4.63382	5.98456	5.11384	5.44809	5.13516	8.81027	11.8203	10.9887	10.8122	23.4645	15.8436
C37A5.3.1_C37A5.3	C37A5.3	1	C37A5.3	2.38e-05	0.000552441	3.97268	3.60398	4.45705	10.4401	2.63024	3.68726	4.73942	2.14032	3.93476	5.09048	3.39517	4.14845	2.40161	1.69307	0.399542	2.90563	1.80501	1.86959	5.87068	6.27692	7.24881	18.2731	11.1541	12.611
F13A7.10.1_gst-44	F13A7.10	1	gst-44	2.43e-05	0.000561252	3.99202	2.88695	2.64565	5.30566	3.0035	3.2346	4.20527	4.33472	5.23	6.64609	5.05106	4.25605	4.02897	3.99501	3.2118	4.42813	2.83082	4.44666	7.03103	7.75986	6.96051	9.03673	8.66454	6.79921
B0507.10.1_ddn-1	B0507.10	1	ddn-1	2.45e-05	0.000564848	0.983947	1.30023	0.69768	1.15921	1.13955	1.14896	0.59757	1.59665	1.31097	1.40692	1.5867	0.972226	1.10744	1.06151	1.49862	1.37156	1.18642	0.990314	2.1213	2.82734	3.94737	2.73586	3.20277	3.15729
Y60A9.3.1_Y60A9.3	Y60A9.3	1	Y60A9.3	2.46e-05	0.000567181	3.50811	3.46059	3.70045	2.70533	3.07099	2.52714	2.87651	4.14306	3.81872	2.16955	3.06429	2.32242	3.97984	5.14381	5.61583	3.63942	4.40587	4.12273	8.37141	6.74816	7.19062	10.2497	6.93254	8.07213
F25C8.1_F25C8.1	F25C8.1	1	F25C8.1	2.5e-05	0.000575476	0.461878	0.75977	0.879226	0.677318	1.19187	1.33458	0.217109	0.254907	0.281416	0.593213	0.382147	0.825128	0.207872	0.131814	0.361259	0.741809	0.586708	0.89032	0.95528	0.586112	1.13476	2.53791	1.34359	1.86475
B0281.3.1_B0281.3	B0281.3	1	B0281.3	2.53e-05	0.000581152	9.67741	8.54704	8.57708	8.97782	12.9356	12.3019	8.43724	8.71538	7.77504	8.15727	9.7252	9.55812	9.50407	7.91497	5.24645	9.68726	5.92381	8.9617	13.3889	10.9923	9.5582	13.644	21.9976	20.1678
Y41D4B.17.1_Y41D4B.17	Y41D4B.17	1	Y41D4B.17	2.55e-05	0.00058499	3.21972	3.68146	4.20899	1.85001	2.87728	3.84847	4.80468	4.01557	3.42877	3.96584	5.49821	4.40888	3.49697	1.79638	1.91844	2.68509	2.50756	3.37193	10.0542	5.62712	3.75347	6.68878	5.54449	6.51069
Y75B8A.32.1_Y75B8A.32	Y75B8A.32	1	Y75B8A.32	2.57e-05	0.0005895	1.77587	1.92875	1.70102	2.69904	1.74595	1.73445	1.29687	1.22662	0.66614	1.40553	1.23619	1.06419	2.33119	1.53869	1.84232	1.97089	1.20924	2.05758	2.98274	2.74319	3.29848	3.78443	2.37438	2.95907
W10G6.2a.1_sgk-1	W10G6.2a	1	sgk-1	2.59e-05	0.000591582	7.53843	8.97852	12.0216	11.9376	8.319	15.2767	11.5687	10.8369	10.6705	10.5419	15.2325	9.98899	9.73626	14.0979	7.57826	11.0783	12.7332	12.7164	15.6216	16.8626	18.5017	16.0763	23.3482	22.5377
F08G2.5.1_F08G2.5	F08G2.5	1	F08G2.5	2.6e-05	0.000594609	16.6129	14.0234	14.0923	10.4559	8.75922	13.7812	12.7741	22.629	13.534	29.8795	30.2334	30.3632	5.3232	2.69241	4.00412	24.1033	8.21205	15.5441	28.6339	32.7647	34.6368	24.8092	23.5048	34.667
C34H4.3a.1_tag-244	C34H4.3a	1	tag-244	2.61e-05	0.00059602	3.76619	4.76067	4.52624	9.0312	4.95327	7.94729	6.68743	6.66948	6.12525	10.0244	8.14944	8.51937	4.33477	4.40588	4.43957	9.27571	5.73829	7.56163	8.18513	7.90937	5.43042	12.5223	14.6541	15.087
F18E9.7b.1_F18E9.7	F18E9.7b	1	F18E9.7	2.65e-05	0.000603334	0.104646	0.654615	0.418297	0.132245	0.48691	0.629648	0	0.125064	0	0	0.0166479	0.288999	0	0.0692885	0.0828054	0.144266	0	0	4.05216	0.0720511	0.949898	4.9598	0.53478	4.55282
ZK1290.13.1_ZK1290.13	ZK1290.13	1	ZK1290.13	2.65e-05	0.00060356	6.60432	9.2951	8.24029	9.62188	8.62339	9.3236	7.58513	8.57835	7.21981	6.61606	11.1418	8.74682	8.15303	8.05714	6.82989	9.82461	9.07543	8.12941	13.0489	11.5099	11.8828	14.2982	14.9748	16.9296
ZK1320.1.1_gstk-1	ZK1320.1	1	gstk-1	2.69e-05	0.000609721	86.1368	85.4962	68.7836	66.4163	72.3954	66.2996	55.4515	53.8413	29.2627	44.809	49.4786	53.5349	79.931	55.7635	38.3686	61.3661	60.821	57.5721	93.4056	83.7732	56.7685	79.6009	83.6437	74.6683
F58F12.12.1_not found	F58F12.12	1	F58F12	2.69e-05	0.000610327	0.380825	0.906369	1.03149	1.66341	0.563685	1.29433	0.382693	0.122767	0	0.293436	0.808132	0.462624	0.619154	1.15645	0.807519	1.17893	1.92992	1.18523	1.54406	1.4219	1.87119	1.6322	4.60125	2.75682
T13F3.5.1_fbxa-2	T13F3.5	1	fbxa-2	2.71e-05	0.000614165	1.20619	1.32132	1.11068	1.76997	0.874544	1.09717	1.15644	1.39605	1.04256	1.52928	1.00851	1.02565	0.85893	0.647556	0.862873	1.333	0.608528	0.792618	2.0478	1.67943	1.92554	2.77359	2.11589	2.81201
Y54G2A.7.1_Y54G2A.7	Y54G2A.7	1	Y54G2A.7	2.75e-05	0.000622102	4.92984	6.34568	5.52115	8.92544	7.33899	7.17927	4.99344	10.214	5.34296	6.86369	6.77601	6.0744	7.63515	7.286	5.40887	5.52959	4.61463	4.86361	11.0855	10.1927	11.8833	14.4412	12.192	14.8267
R12E2.9.1_inx-15	R12E2.9	1	inx-15	2.76e-05	0.000622356	17.948	24.0499	19.1899	20.887	15.4119	17.6396	14.5628	21.8481	15.2418	14.901	21.891	17.6397	19.2332	24.9104	18.1374	19.3115	26.4333	21.4357	25.6864	30.051	31.5191	28.8531	28.8238	28.4208
W04C9.1a.1_haf-4	W04C9.1a	1	haf-4	2.78e-05	0.000626124	10.5233	10.6522	11.0092	7.61915	8.88441	10.7878	8.21722	9.11801	10.9331	9.79454	8.95147	10.8789	11.0128	8.24502	8.86189	9.34023	8.40181	11.3574	14.7943	16.4726	15.0125	12.59	13.0516	17.2149
F10E9.12.1_F10E9.12	F10E9.12	1	F10E9.12	2.87e-05	0.000642816	28.5101	22.5831	22.1797	38.2827	21.4284	27.824	31.196	23.282	14.359	24.0427	32.149	23.1778	22.7754	18.3509	14.5742	26.8536	30.1508	19.2797	44.4165	30.136	35.6234	47.9358	44.265	37.2058
Y41C4A.5.1_pqn-84	Y41C4A.5	1	pqn-84	2.94e-05	0.000657073	0.11556	0.667053	0.34659	0.200223	0.473533	0.964913	0.120471	0.0592278	0.181354	0.104164	0.142005	0.574236	0.219233	0.0656275	0.470762	0.221937	0.116705	0.195627	3.48515	0.341132	1.04076	4.08178	1.01298	3.98343
M6.1a.1_ifc-2	M6.1a	1	ifc-2	3.04e-05	0.00067343	7.1789	10.2884	8.75626	7.43057	10.5534	10.2324	10.8073	6.06888	7.49367	10.4698	12.3098	11.7886	8.67021	10.2716	8.20357	9.90096	9.24459	10.4633	16.4819	16.9187	14.7341	13.7466	14.3138	15.8659
D1025.8.1_nspc-17	D1025.8	1	nspc-17	3.11e-05	0.000681808	11.7255	11.0466	16.7497	26.5623	18.487	20.8213	14.2031	10.5691	4.78888	22.2215	12.1707	10.3534	32.1696	29.2236	26.0062	32.9793	27.5309	20.9251	24.6263	16.7625	29.1547	18.2011	41.7797	30.972
F35E12.7c.1_dct-17	F35E12.7c	1	dct-17	3.19e-05	0.000695644	8.31701	8.3663	3.16102	27.3939	11.7942	18.2143	14.5792	11.9977	8.09627	38.4598	17.7587	21.7312	7.58954	6.02867	3.75119	29.5845	8.18931	10.1843	25.0447	27.1736	9.53653	47.772	50.5098	64.3409
F40F8.1a.3_not found	F40F8.1a	1	F40F8	3.21e-05	0.000699559	6.07057	4.91174	6.53501	4.96836	4.67941	5.81256	4.3301	4.91012	5.7459	3.67887	5.33713	2.63416	5.72727	4.01585	3.91252	6.23021	6.44442	9.08511	9.47191	8.57354	12.7612	9.7221	9.48149	11.3565
Y38E10A.15.1_nspe-7	Y38E10A.15	1	nspe-7	3.22e-05	0.000699559	11.1354	5.80419	4.35016	6.45493	5.01446	2.53033	3.53594	0.900789	0.326925	1.56536	4.64482	4.38759	0.315863	0	2.36248	0.966512	1.24449	0.841767	4.90363	9.12065	3.45209	5.46745	9.65595	8.94498
Y105C5A.24.1_Y105C5A.24	Y105C5A.24	1	Y105C5A.24	3.26e-05	0.000706903	5.96452	5.92862	5.98883	7.1097	6.41353	6.58518	6.22913	5.36037	6.08494	5.41205	7.41731	5.19407	6.25254	6.88916	7.35522	6.04833	4.97167	6.32995	9.84764	7.67812	10.1234	9.5144	11.1149	10.3927
VW02B12L.1.2_not found	VW02B12L.1	1	VW02B12L	3.31e-05	0.000716854	106.051	86.2227	110.123	91.0436	61.0813	112.869	104.015	81.103	85.161	94.1703	118.864	94.105	88.001	102.496	83.1897	117.078	89.2854	111.752	137.57	105.943	137.934	154.333	215.15	206.498
C42C1.4a.1_vps-8	C42C1.4a	1	vps-8	3.33e-05	0.000720752	19.0298	19.3338	19.1717	18.0996	16.8945	20.5127	20.1699	20.6	20.6252	17.4771	21.2656	19.4726	19.7253	21.4953	19.5785	19.1524	16.1205	19.5114	23.8338	24.2488	25.9066	23.89	27.7498	28.4392
F40F9.9.1_aqp-4	F40F9.9	1	aqp-4	3.37e-05	0.000728343	14.714	17.0582	10.1895	15.1056	26.802	17.0191	9.19144	12.3177	9.10374	14.7641	19.035	18.2824	10.7572	11.298	8.33112	14.3398	17.3194	16.2454	19.2064	17.7887	12.7735	29.0675	27.5824	28.2106
F26A1.8.1_F26A1.8	F26A1.8	1	F26A1.8	3.42e-05	0.000735357	0.533185	0.551887	0.477828	1.75821	1.0981	1.54474	0.62235	0.591993	0.325035	0.382338	0.552154	0.430482	0.689815	0.549181	0.279211	1.27524	0.481657	0.51419	1.27333	0.773347	0.924974	4.63122	3.94178	4.71576
T28F3.8.1_T28F3.8	T28F3.8	1	T28F3.8	3.5e-05	0.000750818	13.5799	13.1134	15.1321	34.0689	21.8344	23.4897	18.5628	13.8268	13.4855	20.8347	20.0335	20.0015	19.2805	19.2346	16.2535	27.4291	17.8805	21.4676	20.504	20.397	21.6388	44.9365	44.2739	43.2655
F26D2.16.1_F26D2.16	F26D2.16	1	F26D2.16	3.59e-05	0.000766187	0.363393	0.896962	0.624534	0.298509	0.558565	0.791947	0.226655	0.26188	0.193235	0.326821	0.29025	0.3431	0.335983	0.373093	0.347804	0.322477	0.258281	0.24944	5.0055	0.23662	1.4132	6.05333	1.19922	4.06973
F55F3.2b.1_cest-13	F55F3.2b	1	cest-13	3.61e-05	0.000768661	4.90241	7.62358	6.24697	39.559	21.0896	25.9936	11.2456	9.76886	10.3224	46.4882	37.4888	44.8637	8.18217	7.57181	5.84432	39.4771	18.8423	25.4897	9.76999	10.4247	9.15854	46.3903	55.9134	67.3653
C01H6.4.1_C01H6.4	C01H6.4	1	C01H6.4	3.63e-05	0.000770968	5.6078	6.39649	6.33587	5.95826	5.20978	5.56996	4.14959	6.26337	4.01817	4.06076	5.3161	5.11177	4.2715	4.52741	3.63441	5.23899	5.90859	4.73254	7.61629	7.09652	7.29983	6.79537	9.62244	9.79097
C45B2.1.1_C45B2.1	C45B2.1	1	C45B2.1	3.63e-05	0.000771749	200.896	195.438	99.1294	159.045	196.374	80.9598	142.584	51.4505	37.809	163.546	34.1977	56.4787	114.652	101.003	68.3203	156.743	123.386	57.9322	404.736	235.128	159.446	364.198	267.816	212.102
F35B12.2.1_dhs-20	F35B12.2	1	dhs-20	3.68e-05	0.000778356	10.5849	6.85808	7.86768	20.0802	9.93466	12.1818	9.78738	5.95886	3.60259	9.2092	7.97588	8.29088	4.88276	1.91695	1.40235	8.39423	5.23446	5.39775	9.8078	5.19895	4.2374	17.308	15.3045	17.1189
H32K16.1.1_slc-36.4	H32K16.1	1	slc-36.4	3.71e-05	0.000784318	2.09416	1.98085	2.34315	3.16862	2.07235	2.2021	2.56399	1.60424	1.62041	2.75963	2.91702	2.92491	1.84496	2.32303	2.46983	2.7443	2.22956	2.4226	3.61876	3.41685	4.10823	4.67347	4.79166	5.32962
D2023.7.1_col-158	D2023.7	1	col-158	3.78e-05	0.000795759	15.5676	15.8663	15.646	20.4978	15.4951	14.8413	5.88301	7.19618	7.13324	14.7219	6.61111	8.39478	6.69879	4.06891	3.68763	19.0183	9.21969	13.5584	8.71289	11.5644	13.9903	14.7352	22.1589	20.6327
F15E11.12b.1_pud-4	F15E11.12b	1	pud-4	3.82e-05	0.000801858	62.1711	43.0141	42.2507	153.22	185.499	120.236	26.2419	6.34826	3.52878	54.4933	38.7617	71.253	133.146	26.8501	14.1719	241.293	219.148	179.529	75.4205	31.0816	32.1262	166.793	248.679	186.243
T04C9.1b.1_T04C9.1	T04C9.1b	1	T04C9.1	3.82e-05	0.000801858	1.60931	1.47395	0.318755	0.288546	0.761067	1.13288	8.34e-05	2.69253	0	0.000231734	0.516756	2.22e-05	4.84e-08	6.71e-06	0.456171	0.00468537	0	3.84e-07	1.34698	1.16338	0.56004	2.69658	2.0525	1.82646
Y18D10A.6b.1_nhx-8	Y18D10A.6b	1	nhx-8	3.83e-05	0.000803753	7.01987	6.52781	7.0002	7.37271	5.92353	8.57864	6.69303	6.71512	7.14117	7.79501	7.93656	6.4873	7.27776	7.27682	7.58622	8.6321	6.90585	9.18494	9.72783	10.3246	10.5803	11.2573	9.36191	13.2981
K09C8.1.1_pbo-4	K09C8.1	1	pbo-4	3.9e-05	0.00081474	8.67397	7.6351	7.68896	14.4395	11.1312	13.9159	12.9197	9.75602	8.00425	12.8456	13.7843	13.5357	7.9667	6.704	3.65712	11.3671	9.35581	10.1906	12.5086	9.38868	8.82915	16.9063	17.7104	17.6126
F07A11.4b.1_F07A11.4	F07A11.4b	1	F07A11.4	4.01e-05	0.00083382	4.05192	3.84061	3.94024	3.01303	3.82112	4.4847	3.46107	3.4263	4.00528	2.84736	3.94731	3.49763	4.25181	4.88452	3.7137	4.00312	4.17463	4.71067	5.71213	5.95549	6.29659	4.68388	6.42692	6.27477
F35E12.10.1_F35E12.10	F35E12.10	1	F35E12.10	4.04e-05	0.00083746	44.8544	41.8921	29.0708	28.4787	30.2118	35.9946	41.6121	38.4862	37.2854	43.7017	45.2644	36.7328	31.349	28.4122	22.0168	21.7175	34.3978	29.5007	72.8112	39.6068	40.4919	51.7213	45.1268	49.5308
Y119D3B.17.1_pes-4	Y119D3B.17	1	pes-4	4.09e-05	0.000844796	10.9304	10.3746	9.95761	10.911	9.33107	11.413	10.3049	9.56635	8.34651	10.4404	12.4875	8.93721	11.6074	10.1368	10.0011	10.7004	11.1036	11.8329	14.3246	13.656	15.1439	17.2033	13.9912	15.1393
K10D3.6.1_K10D3.6	K10D3.6	1	K10D3.6	4.13e-05	0.000851095	5.69798	7.17169	5.80802	9.49711	7.34055	10.4723	8.77161	6.18581	6.42594	11.9217	10.3091	8.42123	4.12654	4.22202	4.95921	5.8239	7.44449	4.72348	6.81754	8.92056	11.7896	7.84991	16.7287	15.0122
F42G4.5b.1_F42G4.5	F42G4.5b	1	F42G4.5	4.14e-05	0.000852805	10.333	11.4737	11.6277	12.3085	16.5714	15.8737	7.72068	6.1151	7.37432	6.18109	11.9663	12.0863	12.0666	11.3171	9.33452	14.7452	13.6447	15.3449	14.1713	13.4692	16.8588	11.3777	31.6131	29.7127
ZC47.4.1_fbxa-30	ZC47.4	1	fbxa-30	4.22e-05	0.000864864	0.232406	0.134485	0.416944	1.58882	0.335945	0.636514	0.708877	0.414929	0.585268	0.588017	0.90226	1.08082	0.137647	0.275852	0	0.288046	0.289293	0.375742	1.61135	1.81967	0.946249	1.55292	1.24247	2.61794
C12D12.1c.1_C12D12.1	C12D12.1c	1	C12D12.1	4.31e-05	0.000879823	16.1831	14.521	17.4226	13.4853	20.4797	18.0358	15.3347	6.72161	9.55655	14.2865	9.60126	17.689	13.5092	11.6868	12.1149	15.2464	11.1618	23.3403	24.3719	28.5593	22.6535	20.087	24.3528	34.4187
R09D1.11a.1_chil-23	R09D1.11a	1	chil-23	4.35e-05	0.000885913	1.16726	1.14065	1.41479	4.19447	2.89127	3.18456	1.34274	0.600719	0.391163	1.24684	2.28613	2.05488	1.59216	0.786656	0.579066	2.65848	2.66388	2.61364	3.10962	1.79223	2.19935	4.81754	10.0398	7.80365
F55C12.7.2_tag-234	F55C12.7	1	tag-234	4.37e-05	0.000888153	12.0298	12.7595	14.5323	15.785	10.2318	16.9408	14.4816	8.21769	4.58576	8.11684	16.4354	10.4792	8.56849	11.9701	4.79594	17.1093	20.0432	14.8696	19.7396	27.5692	20.1752	26.7169	28.681	27.0432
Y43F8C.3.1_Y43F8C.3	Y43F8C.3	1	Y43F8C.3	4.41e-05	0.000892888	7.2374	6.49884	6.71902	8.06195	6.33794	8.76193	8.65146	7.36984	7.83727	7.38198	9.48788	7.35025	9.09022	8.30998	6.06327	8.91665	9.62439	11.0084	10.4939	10.7889	11.7597	11.637	11.5672	13.3041
F22A3.2.1_ttr-35	F22A3.2	1	ttr-35	4.47e-05	0.000903335	50.7994	59.4321	41.952	57.5832	54.3001	45.1421	32.4119	44.7971	33.9848	44.182	40.1335	41.6139	43.3927	36.128	36.155	46.489	52.3261	40.1183	56.9858	47.3378	55.8664	67.085	58.5758	58.3778
F42G8.5.1_islo-1	F42G8.5	1	islo-1	4.48e-05	0.00090517	3.47948	2.96055	3.47152	4.08308	2.95415	3.89393	3.97526	3.6023	2.65873	6.04081	4.53905	4.16213	4.08444	3.86366	3.43132	5.87273	4.46189	5.03823	6.56672	6.40406	6.67639	6.94881	6.21874	7.66164
F09C6.13.1_F09C6.13	F09C6.13	1	F09C6.13	4.5e-05	0.000907685	4.80719	6.50169	0.669709	10.4542	16.2905	8.62569	2.21503	1.49032	0.648143	26.2383	9.44938	15.1504	2.02968	0	1.00586	2.49143	0	0.859684	6.50465	5.848	2.87795	25.4643	34.6577	17.8527
Y43F8B.14.1_Y43F8B.14	Y43F8B.14	1	Y43F8B.14	4.52e-05	0.000908895	0.89293	0.701218	0.396774	0.936545	0.882807	0.803096	0.814477	0.438817	0.226761	0.660038	1.07631	0.871724	0.52232	0.202602	0.43714	0.640846	0.50494	0.506573	1.33927	1.38763	1.65558	1.2032	2.03175	1.97476
C08E3.7.1_fbxa-164	C08E3.7	1	fbxa-164	4.53e-05	0.00090959	0.166547	0.213794	0.221803	5.31967	2.52719	4.66452	1.14892	0.629828	0.202217	5.02446	6.34954	5.27637	0.273334	0.220382	0.0877534	3.17555	1.20797	1.98172	0.782144	1.06978	0.692944	7.68885	8.08013	9.82742
R11D1.11.1_dhs-21	R11D1.11	1	dhs-21	4.55e-05	0.000911841	26.3056	31.5127	26.9236	32.114	26.3669	22.9392	27.1599	32.6579	18.9154	24.8736	26.3087	25.0572	31.8681	30.1547	23.925	29.6489	31.8005	22.7852	40.8546	41.0335	34.6884	41.8707	44.6592	34.751
Y46D2A.2.1_Y46D2A.2	Y46D2A.2	1	Y46D2A.2	4.6e-05	0.000916509	21.7586	11.4519	9.7573	15.9412	14.4779	13.8843	10.3499	7.07307	5.30401	10.7194	9.07564	10.3294	10.6959	6.82311	4.44794	13.7876	11.5173	14.8497	30.4571	18.6366	12.8371	26.4601	16.6835	21.6759
Y38H6C.1b.9_not found	Y38H6C.1b	1	Y38H6C	4.69e-05	0.000930989	5.9571	6.76743	9.79571	8.29852	5.04576	15.7461	2.89948	1.34074	1.13412	4.16705	2.62738	1.57802	8.59348	6.26354	5.56191	8.14533	9.68703	11.719	4.47988	6.47691	12.3212	4.44031	17.7486	19.4254
Y66D12A.13.1_Y66D12A.13	Y66D12A.13	1	Y66D12A.13	4.77e-05	0.000941456	5.19988	4.96019	5.59233	7.74883	7.28683	9.60244	6.01533	6.11551	4.28763	5.50685	8.14037	6.37993	5.91844	5.39349	4.25232	7.76249	8.65568	8.46632	7.94105	7.94421	8.5538	10.4783	12.8031	13.2528
F58E6.1.1_sta-2	F58E6.1	1	sta-2	4.87e-05	0.00095882	4.76526	4.86449	5.61349	7.94459	4.21571	4.38868	5.29881	4.13281	3.29871	6.32391	6.65377	4.8069	4.80077	5.0166	4.49076	5.85108	5.6508	4.84596	6.4834	7.32339	10.2409	12.133	8.67121	7.67049
T27F2.2f.1_sipa-1	T27F2.2f	1	sipa-1	4.87e-05	0.00095882	3.58779	3.80219	2.81573	2.95759	3.19167	4.86547	3.90398	2.63667	2.97295	4.68248	4.52023	3.37459	4.91974	4.34134	2.55971	4.42911	3.94849	4.72139	5.63177	6.00273	6.9693	5.10968	5.95099	8.09395
T08E11.3.1_math-40	T08E11.3	1	math-40	4.92e-05	0.000964933	4.16089	5.1741	4.06424	3.40448	4.50986	2.54915	2.78598	3.1985	1.86963	2.40767	2.68046	2.00386	3.06184	3.41595	2.64906	3.18518	3.22439	2.7598	5.93231	5.6011	4.19523	5.70757	7.17007	5.5824
C25E10.10.1_C25E10.10	C25E10.10	1	C25E10.10	5.03e-05	0.000980731	12.7549	13.066	12.4939	14.6796	13.158	18.291	15.2904	15.3862	13.3593	22.6551	26.4794	22.7205	10.5219	11.6707	12.6375	16.5563	18.6984	15.5269	17.1757	16.6487	20.5374	27.6204	27.3825	27.6578
W09D6.5.1_W09D6.5	W09D6.5	1	W09D6.5	5.11e-05	0.000992602	46.1109	46.2338	53.2268	52.0139	54.2324	70.5176	49.9453	44.6872	58.007	51.709	56.9784	51.0285	51.8143	53.5244	53.2205	56.388	54.6156	73.4328	65.5278	69.0539	90.0305	69.4912	77.0675	96.5098
ZC416.4.1_kgb-2	ZC416.4	1	kgb-2	5.1e-05	0.000992602	2.54321	2.86996	1.17359	7.03113	2.54535	3.4502	1.94296	2.33989	0.836212	2.67427	2.78987	2.4841	1.87611	1.97695	1.00749	2.41094	2.59356	2.92884	3.25359	5.42416	2.59019	6.00579	7.81618	6.95162
F58B6.1.1_F58B6.1	F58B6.1	1	F58B6.1	5.3e-05	0.00102171	1.98798	2.66947	1.98423	18.0574	17.0144	17.6766	1.68799	1.83247	1.52966	13.1943	14.4376	15.3889	2.87938	1.63233	1.14068	20.5655	19.5288	19.2325	3.8224	2.40299	3.33766	34.6723	29.1973	31.8643
K12H6.4.1_K12H6.4	K12H6.4	1	K12H6.4	5.33e-05	0.00102619	0.0604898	3.01287	1.44183	0.606897	2.51426	2.62738	0	0.106181	0.201364	0.129303	0	2.24063	0	0	0.83414	0.43866	0.313066	0	21.3652	0.371744	6.7516	31.3618	4.33483	17.5558
E02H9.4.1_not found	E02H9.4	1	E02H9	5.52e-05	0.00105509	3.78411	2.76034	3.23328	6.81646	6.24413	5.17568	1.52041	1.33422	0.16099	3.31937	2.17961	3.56664	2.55673	2.68109	0.4371	3.32158	4.99196	2.39518	6.19169	6.48543	3.92855	9.18517	9.65088	7.77551
D1005.3.1_cebp-1	D1005.3	1	cebp-1	5.55e-05	0.00105726	24.5552	19.3736	19.6921	20.1102	19.8454	26.5269	28.9078	18.3457	17.0956	31.4694	37.3435	31.9388	20.112	19.4492	15.485	27.0204	22.2052	25.4766	39.1595	42.9699	37.8383	36.184	27.3032	39.3905
C25E10.3a.1_srsx-34	C25E10.3a	1	srsx-34	5.62e-05	0.00106383	3.42216	3.00551	3.11127	3.34172	2.86288	3.67058	3.51347	2.77846	2.15108	2.66548	3.84072	2.99645	2.20354	2.47918	2.68807	3.4087	3.52113	3.31321	4.85133	3.74048	5.42584	4.3534	6.85231	6.38309
F59B1.10.1_F59B1.10	F59B1.10	1	F59B1.10	5.65e-05	0.00106708	1.51383	1.09151	1.04869	1.26813	1.73576	0.976931	1.16739	1.4904	0.85726	1.49905	1.8972	1.46957	1.6307	1.50659	1.10931	1.49078	1.28848	1.74568	3.23728	2.73943	3.18802	3.3102	3.46535	3.08253
E03H4.10.1_clec-17	E03H4.10	1	clec-17	5.69e-05	0.00107277	2.73696	0.386148	0.133937	2.50189	1.23026	2.16136	0.759261	0.293852	0.328233	0.969255	2.32261	0.960258	3.75003	2.72325	1.69979	5.89328	3.81733	4.74918	5.04864	1.84551	0.99486	6.54504	7.0239	8.25819
Y39E4B.6b.1_Y39E4B.6	Y39E4B.6b	1	Y39E4B.6	5.77e-05	0.00108463	6.83071	6.93517	8.30162	6.16828	7.57168	7.99011	7.60328	6.78529	7.19539	5.41098	7.63463	5.68349	10.2569	11.3413	9.82231	9.80815	10.8127	11.8933	9.51522	8.03933	11.3156	8.78491	8.30237	12.1428
W03G11.3.1_W03G11.3	W03G11.3	1	W03G11.3	5.91e-05	0.00110368	6.88412	6.75861	6.37746	7.63769	8.42565	6.86971	5.10707	4.4342	3.2784	7.05365	6.45296	5.69046	7.63462	7.64047	6.36436	9.69972	8.45154	8.0242	6.72522	6.98056	7.33818	10.5439	9.47675	10.1092
Y48G9A.9a.1_Y48G9A.9	Y48G9A.9a	1	Y48G9A.9	5.91e-05	0.00110368	16.5175	14.0001	13.6182	20.3755	15.0194	17.5333	18.7703	17.8862	13.8403	22.3917	21.9252	16.7847	16.1859	16.785	14.5475	17.8587	15.5245	17.3426	25.6846	20.646	24.4502	28.817	22.6563	22.9693
T26C5.1.1_gst-13	T26C5.1	1	gst-13	6.07e-05	0.00112698	85.6922	114.899	62.3729	59.6614	115.248	116.792	44.2487	67.6111	33.9538	53.5708	64.2103	71.5974	60.6842	51.3821	34.0771	72.5729	97.5301	85.1103	115.502	99.8503	73.9272	99.876	168.814	158.959
C24B9.9.1_dod-3	C24B9.9	1	dod-3	6.12e-05	0.00113354	43.8326	24.2829	56.0603	61.2451	31.8112	34.2042	23.9138	17.1114	28.9304	39.3086	40.3749	15.9151	67.0678	31.4947	54.1427	40.7145	34.0502	25.3887	64.6086	51.5885	135.19	125.749	91.0608	72.4916
C45B2.3.1_C45B2.3	C45B2.3	1	C45B2.3	6.18e-05	0.00114336	1.52495	11.9269	2.35425	7.42934	2.14834	1.08802	1.13387	0.77831	0	1.69273	0.100392	0.759067	0.856329	1.5112	1.02287	0.697556	2.1181	0.453399	6.40144	3.20893	3.47668	8.45671	5.43018	10.8118
F49C12.10.1_F49C12.10	F49C12.10	1	F49C12.10	6.41e-05	0.0011758	0.21283	0.615762	0.141361	0.808612	0.607938	0.259107	0.375164	0.421908	0.340063	0.498953	0.694298	0.824995	0.455421	0.560876	0.780268	0.905097	0.498409	0.616417	2.32238	1.46109	0.877861	4.09847	3.0729	3.07655
T09F3.1.1_ztf-27	T09F3.1	1	ztf-27	6.46e-05	0.00118408	8.21246	8.44443	7.87384	8.11338	7.84708	10.8407	9.19411	7.81508	8.2972	8.99169	9.79661	8.62935	10.1673	9.83201	7.65511	9.35578	9.52892	10.5091	13.0191	12.9799	14.2877	13.3218	12.541	14.0012
F47H4.4.1_fbxa-185	F47H4.4	1	fbxa-185	6.51e-05	0.00119082	0.010973	0	0	0.232502	0.338798	0.185726	0.0693524	0.0395219	0	0.0471686	0.253654	0.0544041	0.145306	0.0437933	0	0.306697	0.272824	0.249774	0.440976	0.146472	0.237946	1.12421	2.06239	1.30008
C50B6.7.1_C50B6.7	C50B6.7	1	C50B6.7	6.58e-05	0.00120005	15.2273	8.06157	11.8015	20.0699	15.3268	17.1233	16.2793	8.81844	10.2946	19.6882	19.7126	17.07	14.2288	6.10515	6.41556	19.5696	10.2875	13.2113	17.6057	9.99575	25.6472	40.3091	48.4193	43.916
K09C4.1a.1_K09C4.1	K09C4.1a	1	K09C4.1	6.62e-05	0.00120643	2.02413	2.7849	2.47898	2.53405	3.35155	3.35979	2.03732	2.74435	1.82508	1.44511	2.7657	2.56525	2.27142	1.36059	1.06808	2.63568	1.66846	2.0031	4.19186	2.22646	2.99346	3.5922	6.55403	5.24898
T05D4.4a.1_osm-7	T05D4.4a	1	osm-7	6.64e-05	0.00120909	5.72372	5.37802	7.01968	7.35333	5.27155	6.01593	7.93879	7.80301	6.21686	7.53428	9.50817	7.86991	6.55916	5.14881	6.82776	5.81339	8.01454	7.01527	10.3986	11.1897	11.9741	10.3912	9.40013	8.47229
Y75B8A.26.1_mrp-8	Y75B8A.26	1	mrp-8	6.65e-05	0.00121039	2.55751	2.68339	2.99868	2.3762	2.56583	3.43973	3.24768	3.09056	3.08195	2.38348	2.93992	2.55005	3.66146	3.36839	3.1302	3.64402	3.01566	3.91548	4.36456	4.31385	4.47719	4.15568	4.29257	4.63818
F39E9.11.1_btb-17	F39E9.11	1	btb-17	6.75e-05	0.00122452	5.15749	5.7906	4.28426	6.36123	6.28357	4.56549	5.5299	5.85125	4.59331	3.96141	5.71312	5.22302	6.13587	4.82203	4.06281	5.04899	5.25683	5.10499	9.63209	7.64753	8.51377	8.59744	11.0268	9.086
Y46H3B.1a.1_clec-205	Y46H3B.1a	1	clec-205	6.76e-05	0.00122643	2.11534	1.95425	2.93902	5.29711	4.41756	4.19184	2.64138	1.98191	3.04045	4.09535	3.52262	3.82992	2.96906	2.33877	1.92226	5.76577	2.975	4.72092	4.04977	3.80734	3.91804	7.97973	8.07824	8.57581
Y23H5B.4.1_dmsr-2	Y23H5B.4	1	dmsr-2	6.85e-05	0.00123709	1.486	1.6246	1.8858	2.23089	1.99201	2.66222	2.92411	2.11967	3.31615	3.12116	3.23673	2.26702	2.03757	1.81262	2.20093	2.65134	1.86253	2.07208	3.72984	3.2346	3.23699	4.2738	5.07216	5.50049
ZK816.5.1_dhs-26	ZK816.5	1	dhs-26	6.87e-05	0.00123919	1.68832	0.502512	0.782712	1.33293	1.52709	1.54686	0.211779	0.124811	0.508667	0.622529	0.299063	0.692167	1.61873	0.311167	1.07431	5.57888	1.35242	2.56515	1.03601	0.647141	0.75841	4.69137	2.66848	5.071
T19D12.1a.1_T19D12.1	T19D12.1a	1	T19D12.1	6.9e-05	0.00124327	2.91543	2.01721	3.79306	1.47911	4.35924	4.43349	2.78343	0.606763	1.20492	2.29258	2.72629	2.53791	2.67685	1.91941	1.60581	4.0745	2.05565	4.93649	6.92287	6.06335	5.42292	4.86715	7.0158	9.30004
B0563.4.1_tmbi-4	B0563.4	1	tmbi-4	7e-05	0.00125803	53.6231	60.6835	63.8414	58.5606	51.2348	58.4669	59.7074	58.5399	52.733	61.0968	56.9307	52.3084	58.8219	57.2359	52.7615	59.6975	51.3073	53.1234	70.038	67.3251	78.2937	72.5379	74.4162	75.6214
F41E7.4.1_fip-5	F41E7.4	1	fip-5	7.01e-05	0.00125803	27.4601	28.9545	19.6246	42.2283	25.5697	13.6676	13.6822	15.7606	9.35747	30.1448	12.2615	17.253	12.4874	10.5305	12.4373	26.9083	20.2814	12.6702	28.0906	32.9043	27.8164	46.7628	28.4902	27.9596
Y39D8C.1.1_abt-4	Y39D8C.1	1	abt-4	7.16e-05	0.00127546	10.5221	7.56425	9.05661	8.0559	8.15389	11.9308	10.4124	4.09784	8.8187	7.97324	7.29315	8.36984	9.64687	7.02751	6.81987	8.86135	6.23427	9.2601	14.9265	14.9516	14.6858	10.1294	16.0465	15.4646
Y26D4A.2.1_hpo-2	Y26D4A.2	1	hpo-2	7.29e-05	0.00129229	0.0680356	0.489975	0.170445	0.0772362	0.260447	0.575262	0.0275165	0.122492	0.0420991	0.0476077	0.076413	0.468571	0.0333745	0.13573	0.216823	0.164326	0.0603945	0.0731879	2.49596	0.164382	1.20754	3.13787	0.479932	3.0292
ZK1058.6.2_nit-1	ZK1058.6	1	nit-1	7.32e-05	0.00129697	10.8031	7.7097	10.8269	11.5816	4.32897	9.52263	5.83219	4.84542	3.74265	6.18243	3.62128	3.76353	8.21186	3.42284	3.81298	9.93969	7.49547	6.23582	12.79	7.8892	8.73913	14.1154	10.8648	16.79
F20D1.5_arl-7	F20D1.5	1	arl-7	7.38e-05	0.00130196	4.2239	3.35081	3.11356	5.75504	1.81382	4.65781	1.05033	2.10935	1.94549	0.9556	2.52285	2.1862	1.21735	2.04588	2.07133	3.11085	2.6408	3.53721	6.63497	6.42448	9.21101	4.42456	5.46366	6.1066
Y6G8.15.1_Y6G8.15	Y6G8.15	1	Y6G8.15	7.37e-05	0.00130196	0.355881	1.5638	0	0.319989	0.689397	1.36525	0	0.312372	0.790766	0.126703	0	2.23909	0	0.115513	0	0.613928	0.102304	0	9.99941	0.580474	3.44775	14.6829	3.13026	8.4803
ZK637.8a.1_unc-32	ZK637.8a	1	unc-32	7.5e-05	0.00131864	30.3619	28.2862	30.2427	26.8106	27.3952	28.9915	28.1661	29.4899	30.6648	23.2518	30.8363	26.8078	24.4014	28.4994	27.779	22.7957	22.3972	29.4163	33.6906	30.3268	37.682	37.158	34.4526	38.2694
D1025.7.1_nspc-18	D1025.7	1	nspc-18	7.61e-05	0.00133166	17.9819	11.0983	20.0075	46.6099	32.5698	26.6841	15.8939	8.42242	2.24855	25.9836	19.2019	16.4868	33.4534	26.1885	19.3807	56.3765	33.3067	31.6041	28.238	14.8624	26.1021	38.7762	51.8779	47.3089
Y45F10D.14.1_Y45F10D.14	Y45F10D.14	1	Y45F10D.14	7.61e-05	0.00133166	0.897504	0.617852	0.70344	0.259561	0.770542	1.29331	1.04196	0.649432	1.23606	0.495269	0.507165	0.744772	1.29602	0.931238	1.01011	0.794829	0.864942	1.27195	2.91918	3.08457	2.13121	3.9653	1.63397	2.96643
C17G10.5.1_lys-8	C17G10.5	1	lys-8	7.62e-05	0.00133267	182.901	203.087	265.089	281.63	192.621	321.286	190.32	212.275	247.142	208.24	253.244	134.503	185.237	219.39	153.694	276.394	216.076	255.273	282.561	345.028	359.839	299.591	451.777	482.433
R10E8.6.1_R10E8.6	R10E8.6	1	R10E8.6	7.68e-05	0.00134041	1.16914	1.0075	1.4323	1.11811	0.978903	1.18079	1.25068	0.846649	1.34352	0.711949	1.41037	1.07412	1.69812	1.35041	1.50358	1.39192	0.93101	1.43289	1.9654	1.86252	1.90982	1.43406	3.13733	2.77395
Y51H4A.25b.1_Y51H4A.25	Y51H4A.25b	1	Y51H4A.25	7.71e-05	0.00134488	3.67338	5.11031	2.70091	4.41663	2.67948	3.66245	4.7717	5.57776	2.59476	3.25668	7.59816	3.59407	2.29992	2.94859	0.589495	2.69507	2.75824	3.52895	7.36254	10.2514	6.45421	7.65593	7.43256	6.59336
F28H6.1a.1_akt-2	F28H6.1a	1	akt-2	7.84e-05	0.00136114	9.16296	8.72842	9.48833	13.4509	7.02313	11.132	9.22312	7.27025	10.0602	9.95519	8.98611	6.84724	9.33538	8.14804	8.83294	9.97777	6.85733	10.3882	12.6217	11.5144	13.7705	14.5647	12.4388	15.6279
Y54G9A.4.1_zipt-2.3	Y54G9A.4	1	zipt-2.3	7.93e-05	0.00137452	3.13565	3.19639	2.37668	4.30894	6.14227	4.5478	2.53728	4.09724	1.61272	5.82323	4.202	4.83099	2.01602	1.794	2.01189	3.0699	3.74246	2.19317	4.42938	2.85621	4.18914	12.3623	6.28786	6.79653
C06E4.8.1_C06E4.8	C06E4.8	1	C06E4.8	7.95e-05	0.00137557	2.2719	1.8694	2.4676	3.19941	1.95498	1.96798	2.74397	2.71485	1.4763	2.17965	4.23899	3.39144	1.87561	1.88644	1.94316	2.34515	1.76525	1.66046	5.67652	5.4205	4.89321	5.24155	4.62651	4.46909
Y53F4B.28.1_ptr-20	Y53F4B.28	1	ptr-20	7.96e-05	0.00137557	4.95986	5.4209	7.35038	6.81475	4.6024	6.57446	5.74598	5.75956	5.55412	6.5279	5.45386	5.65739	4.11191	3.47873	3.27649	5.87952	4.80225	5.24409	5.92232	6.29739	8.21234	6.13993	7.24883	7.97813
K01F9.2.1_K01F9.2	K01F9.2	1	K01F9.2	8.02e-05	0.00138299	4.29621	5.86502	6.06824	5.69599	5.92705	7.67131	6.54105	5.92416	3.15001	6.38802	8.62808	7.74689	5.9371	6.1323	4.12144	5.31717	6.13825	5.54106	10.5763	9.53198	6.88634	10.8999	12.0863	12.9098
F10G7.11.1_ttr-41	F10G7.11	1	ttr-41	8.08e-05	0.00139163	196.609	240.3	216.716	255.975	220.309	164.783	196.939	201.351	165.242	248.939	208.057	203.937	197.673	190.264	177.492	234.548	171.484	165.593	252.822	252.146	232.377	305.789	257.188	240.74
F46G10.1a.1_F46G10.1	F46G10.1a	1	F46G10.1	8.16e-05	0.00140184	99.6275	107.128	70.0872	103.129	100.952	69.9412	77.3051	91.7299	46.5738	68.495	67.3953	73.1511	76.5903	67.4261	37.9456	66.6963	59.739	54.3343	129.839	119.913	58.3463	134.582	138.945	122.252
T09E11.11_T09E11.11	T09E11.11	1	T09E11.11	8.33e-05	0.00142555	5.56223	4.35404	4.38988	32.3913	8.76206	12.3982	4.79203	3.92577	1.25085	7.21833	8.87424	5.83466	8.39536	5.39369	4.8282	15.4587	8.79821	9.65552	13.5978	5.62759	6.17156	32.3067	38.8652	27.8774
T07H3.3.1_math-38	T07H3.3	1	math-38	8.36e-05	0.00143097	2.48124	0.84692	2.20353	5.77284	3.29191	4.96642	3.67538	1.84597	1.78279	7.68381	8.68005	6.0266	3.80925	1.63636	1.25859	4.2375	1.68931	2.5262	4.64486	2.55042	10.1089	11.9038	14.9384	15.6697
F09C6.10.1_F09C6.10	F09C6.10	1	F09C6.10	8.39e-05	0.00143377	0.201217	1.05546	1.19745	0.67647	1.94509	0.63729	0.247963	0.213463	0.416962	2.13434	0.298704	0.875515	0.360962	0.236517	0.93399	0.913723	0.349198	0.45433	9.00227	0.659911	1.92136	15.3913	2.74399	11.0827
Y74C10AR.2.1_Y74C10AR.2	Y74C10AR.2	1	Y74C10AR.2	8.47e-05	0.00144648	1.70351	2.8012	2.2159	1.34927	2.73264	1.78502	1.05556	0.93674	0.895871	1.02066	1.6601	2.59206	0.400675	0.519083	0.490343	0.935415	0.551328	0.724529	24.7899	0.544223	3.71984	34.9226	3.21534	13.9657
ZK899.1.1_ZK899.1	ZK899.1	1	ZK899.1	8.57e-05	0.00145835	20.0953	25.806	19.0343	21.6237	19.66	15.4234	17.4332	20.4109	11.6546	24.2804	17.9825	16.037	18.5349	13.4527	13.9432	17.8777	18.5867	18.9772	31.1984	27.4453	29.042	32.784	28.1386	25.8566
C35D10.15.1_clec-6	C35D10.15	1	clec-6	8.66e-05	0.00147138	0.147431	0.283661	0.68787	2.22262	1.89229	2.18917	0.239069	0.705313	0.781992	3.68635	3.94615	3.98843	0.145018	0.358199	0.233598	1.49079	0.46327	1.62806	0.37724	0.846295	0.75524	5.50829	5.84299	10.9614
B0507.6.1_B0507.6	B0507.6	1	B0507.6	8.75e-05	0.00148196	0.658359	0.68211	0.528405	0.723568	0.46444	0.622408	0.670199	0.918309	0.393796	0.589123	0.68696	0.362361	0.490246	0.508782	0.462923	0.436357	0.468591	0.309336	1.00677	1.16474	1.29556	1.86457	1.21792	1.88051
E03G2.3.1_mec-5	E03G2.3	1	mec-5	8.81e-05	0.00149107	11.9637	12.0556	12.7825	11.595	15.4931	14.3818	15.1773	12.5645	11.7307	24.3782	22.0264	16.624	10.5683	12.3791	12.8611	11.0046	13.0772	13.0513	19.2304	20.712	18.4827	22.0783	17.8634	17.5711
C16A3.10.1_oatr-1	C16A3.10	1	oatr-1	9.02e-05	0.00151974	162.938	156.976	176.545	144.137	130.057	198.076	139.999	142.827	145.278	131.463	162.545	125.772	157.254	145.718	155.29	159.813	162.005	198.433	177.42	173.007	199.211	185.127	226.081	262.063
C46A5.1.1_C46A5.1	C46A5.1	1	C46A5.1	9.04e-05	0.00152105	0.643694	0.686918	0.931477	0.893287	0.444029	0.503232	0.622083	0.707932	0.927929	1.07624	0.321051	0.591234	0.877373	0.736898	1.3667	1.09805	0.846085	0.636659	1.52913	1.65358	1.70529	2.3269	2.29243	2.4681
Y75B8A.4.1_lonp-2	Y75B8A.4	1	lonp-2	9.05e-05	0.00152174	10.533	8.75421	9.96124	15.224	11.0102	14.4403	9.13924	7.67494	5.76133	9.76545	10.8925	9.49107	11.2549	9.51882	8.72505	12.5265	11.3662	10.9132	11.4184	8.8519	9.85393	14.6438	16.1877	16.1622
Y73B6BL.25.1_acp-7	Y73B6BL.25	1	acp-7	9.07e-05	0.00152395	7.76796	7.94565	7.76444	6.92093	7.27514	6.21658	8.08786	7.82543	8.18531	11.2203	7.23082	8.28993	5.78921	6.59529	5.15896	6.78253	6.03108	6.30953	10.3597	9.16978	9.7653	9.77809	10.8973	9.5332
F41B5.2.1_cyp-33C7	F41B5.2	1	cyp-33C7	9.13e-05	0.00153067	5.01933	3.53387	3.99054	9.90233	4.41769	5.73937	5.67546	4.91584	4.44017	5.84791	6.57705	5.00615	7.26038	6.13434	5.05931	6.54238	6.02391	6.24504	11.1801	8.72314	8.84051	9.15309	8.73933	9.10962
C08E8.10.1_C08E8.10	C08E8.10	1	C08E8.10	9.22e-05	0.00154042	14.1464	15.4397	8.88419	14.022	10.4301	13.9812	12.6537	7.27343	7.50472	18.0934	9.31716	12.147	10.9213	4.43445	5.07617	9.83546	6.67072	8.38039	20.1373	12.0406	13.54	26.7351	13.5476	21.7741
F32A7.6.1_aex-5	F32A7.6	1	aex-5	9.37e-05	0.00156179	8.84194	8.86322	8.3202	9.74527	7.91106	9.97773	10.9243	9.95302	8.71319	10.3451	9.36609	9.00729	9.34093	8.94389	8.07287	11.0742	8.28261	9.04273	14.0218	12.0697	9.91857	13.7565	15.5023	16.4693
F39E9.2.1_btb-16	F39E9.2	1	btb-16	9.41e-05	0.00156594	12.9863	11.3032	9.53862	18.337	11.9047	13.4411	12.0075	11.1219	6.5442	12.5625	14.8124	11.9979	13.1497	10.5505	4.53927	12.746	8.18185	10.381	19.079	14.8862	12.0594	24.4214	19.7799	25.9764
F23F12.3.1_F23F12.3	F23F12.3	1	F23F12.3	9.46e-05	0.00157271	3.34136	3.15464	3.15821	4.58377	5.23875	4.03315	3.05056	2.23356	1.20373	1.82971	3.90609	2.65972	3.94663	4.2364	2.67155	3.29688	4.40513	2.8965	4.74813	3.4023	3.59864	6.68174	5.89143	5.64629
F36D3.9.1_cpr-2	F36D3.9	1	cpr-2	9.5e-05	0.00157903	0.0207175	0	0.0620172	0	0.116118	0.057083	0.0757408	0.0370539	0.0750257	0	0.1378	0.0687493	0.275723	0.246342	0	0.214079	0.0729601	0.224531	0.199239	0.598267	0.224315	2.35767	2.06024	2.55308
F14B8.6.1_F14B8.6	F14B8.6	1	F14B8.6	9.65e-05	0.00159964	6.36994	5.90211	4.37896	6.4398	5.80961	6.1784	5.41477	6.5768	4.74229	5.01347	7.29295	4.7996	6.51242	7.06217	4.55829	6.35814	6.75138	6.80477	11.021	7.85377	7.96348	9.65588	10.144	9.69692
T26F2.3.1_eol-1	T26F2.3	1	eol-1	9.65e-05	0.00159964	2.21955	0.871625	1.86849	2.68288	0.793808	1.89476	2.07126	2.54062	1.78959	2.94903	3.69898	3.50227	1.24228	1.06615	1.72994	3.20341	1.51547	1.70823	2.61019	5.23889	4.52458	4.41244	4.11558	4.86712
F53B7.7.1_F53B7.7	F53B7.7	1	F53B7.7	9.76e-05	0.0016112	2.30042	1.81492	1.84544	3.35234	2.05928	1.35232	2.32605	2.29655	1.50612	2.6484	3.21643	2.74036	3.99623	1.34568	7.06457	6.33205	6.11229	3.64679	7.76357	6.01165	4.60259	11.0616	13.3527	9.76013
Y80D3A.3.1_ceh-51	Y80D3A.3	1	ceh-51	9.79e-05	0.00161498	3.02745	2.77126	2.73702	2.57973	2.00801	1.6162	3.77084	2.80264	1.49445	7.29771	3.51307	1.69922	5.34935	3.57985	2.8814	12.1509	3.18021	5.43617	5.74237	6.78066	5.96256	10.2931	8.32485	19.6524
ZC416.1.1_madf-9	ZC416.1	1	madf-9	9.82e-05	0.00161686	5.19974	5.47583	6.23048	6.00879	5.03758	6.83636	5.92257	4.89172	3.92851	6.87705	6.5682	5.12563	6.25142	7.51335	7.96589	6.25837	5.87226	7.82515	8.85364	8.80758	9.80496	9.08897	9.47231	9.20319
F31F4.1a.1_F31F4.1	F31F4.1a	1	F31F4.1	9.89e-05	0.00162763	3.48692	3.60025	2.94015	3.66384	3.8161	4.94786	3.16531	3.15743	2.63935	2.9504	4.10971	3.10297	3.13432	2.51263	2.2059	3.17299	2.93398	3.34902	4.84228	3.9011	4.48282	6.77918	7.28301	6.28922
F16H6.10.1_F16H6.10	F16H6.10	1	F16H6.10	9.96e-05	0.00163428	6.04081	9.98061	7.01362	10.5244	7.35309	10.4237	6.98921	9.01374	7.26983	5.95075	10.6153	9.72043	4.94863	6.76248	6.29955	6.62498	8.87908	7.28947	10.0236	11.8284	11.7059	10.8365	14.0522	13.2692
F20A1.1.1_spig-1	F20A1.1	1	spig-1	0.000100455	0.00164557	92.4064	84.4441	75.0134	82.7927	107.857	76.7283	95.7628	103.928	77.7978	107.967	120.856	120.695	94.5114	87.2367	80.533	91.3254	83.9386	77.6392	112.081	108.171	111.171	133.913	136.011	118.134
ZK20.6.1_nep-1	ZK20.6	1	nep-1	0.000102758	0.00167661	15.6944	12.8712	16.0114	17.3613	12.1489	15.7122	20.1218	16.2382	15.4912	20.477	21.4313	17.2099	19.1286	19.517	17.7632	19.4885	16.5019	19.3014	20.5291	21.2148	21.8358	22.4044	22.1869	26.3762
M60.5.1_kqt-2	M60.5	1	kqt-2	0.000103514	0.00168561	3.34417	3.57645	3.50111	3.68643	3.72684	4.46635	3.06035	2.9524	2.22313	2.3036	3.8084	2.99177	3.08684	3.52811	2.88603	3.3724	2.94158	4.14948	4.56642	4.87315	4.27691	3.88188	5.16408	6.88252
K09E4.6.1_cpg-7	K09E4.6	1	cpg-7	0.000105493	0.00171218	5.69242	4.67636	4.9033	18.1309	5.38269	13.3197	11.5333	6.2133	6.313	8.26272	10.5444	6.28802	7.24385	6.00752	7.00878	6.61276	7.44	6.9597	11.8096	11.2322	14.6971	20.0594	16.5894	25.6049
W03D8.6c.1_itx-1	W03D8.6c	1	itx-1	0.000106842	0.0017287	3.89919	2.51766	2.97635	3.49328	3.15884	3.34095	3.76822	3.27952	2.91842	4.04624	4.89484	3.62012	4.00879	2.79189	2.49778	2.49902	3.34279	2.65676	5.81225	5.62335	4.32514	5.22107	5.65424	5.35025
ZC376.2a.1_cest-2.2	ZC376.2a	1	cest-2.2	0.000108704	0.00174819	10.8224	14.2511	10.8823	9.47349	12.8375	7.45968	7.58028	10.0053	8.52735	10.8497	7.09944	10.1452	7.9937	4.5593	8.855	9.2167	7.48288	5.37502	12.149	13.5588	12.4524	14.7452	15.9832	11.7174
C24B9.3.1_C24B9.3	C24B9.3	1	C24B9.3	0.000109386	0.00175687	27.1877	30.3895	35.4863	97.9682	60.246	107.172	30.4056	40.6339	44.5225	60.9787	78.6116	65.5651	32.6764	42.7744	39.806	84.0183	74.2621	97.3924	39.0333	51.2941	66.0284	130.949	190.539	199.892
F16H11.5.1_nhr-45	F16H11.5	1	nhr-45	0.000112564	0.00179355	5.11585	6.29583	5.50806	6.02181	4.91649	6.37935	5.87921	6.56801	5.4686	5.31742	7.96248	6.13619	5.55609	6.65617	4.86811	6.59607	6.54426	7.47075	9.48348	10.8892	10.112	6.78155	8.992	9.55391
F41G3.21.1_F41G3.21	F41G3.21	1	F41G3.21	0.000112719	0.00179404	6.08446	5.4122	4.09043	8.0857	8.58515	6.69084	5.83519	6.51757	3.38566	3.15586	6.6016	3.90818	10.2732	12.4884	11.211	8.14774	15.8013	8.55555	11.4968	11.4669	7.33656	10.69	13.3839	7.69869
C07A9.4.1_ncx-6	C07A9.4	1	ncx-6	0.000113043	0.00179804	1.8494	1.82578	1.88301	1.2156	2.50901	2.66985	1.64521	1.61081	1.40815	1.04444	1.66175	1.56083	1.89426	1.57332	1.28941	2.20834	3.12499	2.40052	3.59156	2.8	1.99685	3.46621	5.1532	4.67583
C48B4.12a.1_C48B4.12	C48B4.12a	1	C48B4.12	0.000113567	0.00180522	0.108462	2.73666	1.50773	0.0275896	1.43765	2.0212	0	0.384376	0.378171	0.0766705	0	1.03223	0	0	0.673736	0.186571	0.0629205	0	14.7014	0.445156	5.38261	20.0269	2.74439	15.3032
F47D12.6.1_F47D12.6	F47D12.6	1	F47D12.6	0.000115943	0.00183725	19.7598	16.2325	8.67539	21.8806	16.4586	11.069	12.9577	11.5392	5.80665	15.3338	13.8429	15.0749	11.1997	8.25083	4.22169	11.9132	8.53619	9.15322	31.6178	24.5169	12.8057	32.8849	18.1378	15.0593
D1053.1.1_gst-42	D1053.1	1	gst-42	0.000116266	0.001841	38.4876	40.7327	32.21	25.537	32.8702	34.5522	29.2756	34.3077	25.3295	27.7216	26.8981	26.9166	31.8527	25.7529	22.6114	27.1122	25.8334	33.0798	44.0971	34.5722	31.7407	35.0659	41.3135	49.2525
K07H8.7.1_K07H8.7	K07H8.7	1	K07H8.7	0.000116356	0.00184124	0.637369	0.71574	0.874518	1.27882	0.526575	0.636876	0.424975	0.259259	0	0	0.406103	0	0.515432	0.287352	0.226347	0.455919	0.762792	0.713575	0.959227	1.10362	1.29819	1.70992	2.77832	1.20639
W10G11.3.1_W10G11.3	W10G11.3	1	W10G11.3	0.000117478	0.00185663	12.7218	10.8325	7.99242	13.0325	16.7611	9.29469	10.5918	8.2414	7.81456	15.2311	6.67053	10.4248	5.74424	5.59572	4.7373	6.81568	10.6095	6.77037	11.7163	12.4276	10.328	21.9801	12.6752	10.587
F35E8.11.1_cdr-1	F35E8.11	1	cdr-1	0.000117817	0.00185864	2.05924	0.776889	1.5399	3.4845	1.86751	4.6685	0.764339	0.439845	0.242114	1.22663	0.99731	1.52369	1.42447	0.265833	0.739789	2.40466	1.61358	3.5651	2.84385	1.1534	1.20806	4.37555	3.59183	7.54473
Y51H7C.6a.1_cogc-4	Y51H7C.6a	1	cogc-4	0.000117924	0.00185891	34.4739	31.9506	39.0544	33.1824	29.1406	42.4416	40.1166	37.8791	47.7877	34.8852	40.14	35.6349	35.7357	37.851	42.6834	37.792	36.9173	42.9441	46.4003	51.9191	56.7032	43.8616	49.7272	52.748
C08E3.5_fbxa-162	C08E3.5	1	fbxa-162	0.000119406	0.00187866	2.16574	1.49283	1.78502	7.65906	1.84363	2.46855	2.46877	2.34682	1.5144	3.30544	5.2547	2.80124	1.32159	1.18199	0.188156	2.19719	1.92568	1.79781	4.27833	4.01784	3.6629	4.12854	7.37552	4.87673
Y51A2D.8.1_Y51A2D.8	Y51A2D.8	1	Y51A2D.8	0.000120147	0.00188792	0.182304	1.00451	0.596455	0.238698	0.660302	0.691806	0.181418	0.148641	0.546091	0.104573	0.237577	0.521588	0.146731	0.296463	0.0787609	0.154247	0.0585769	0.105734	5.1847	0.171227	2.35058	5.12218	0.572002	3.80692
F49E12.1.1_skpo-1	F49E12.1	1	skpo-1	0.000121317	0.00190025	190.802	177.941	201.834	221.209	203.372	237.159	159.273	158.916	155.458	185.684	190.562	189.093	150.337	153.481	142.95	207.463	195.199	184.934	169.105	166.907	185.763	222.847	252.777	233.045
F28D1.5.1_thn-2	F28D1.5	1	thn-2	0.000122343	0.00191268	26.7384	36.9361	66.2017	73.9269	41.7248	104.939	35.1355	41.9055	50.2289	63.5715	93.7083	52.0369	42.3624	26.5588	24.5098	79.5805	71.3033	77.8731	54.0301	128.579	196.751	112.708	170.897	166.102
Y110A7A.21.1_Y110A7A.21	Y110A7A.21	1	Y110A7A.21	0.000122749	0.00191582	8.62872	11.487	8.82616	11.3186	8.84943	8.91102	7.68292	9.23352	6.18742	6.47901	10.6198	7.83822	7.6036	9.49405	6.00913	10.1085	11.5999	8.33405	14.5742	15.9349	13.8932	15.363	16.8788	13.92
F14H3.11.1_nhr-176	F14H3.11	1	nhr-176	0.000123236	0.00192151	6.31667	5.47401	3.95721	5.20072	5.08545	5.00369	4.69378	5.5029	3.44252	3.15656	4.44526	3.25082	4.72106	5.04847	3.05704	3.70106	3.99332	3.65329	8.29287	6.30485	5.53885	7.0546	7.2738	7.31595
Y71H2AL.1.1_pbo-1	Y71H2AL.1	1	pbo-1	0.000123298	0.00192151	42.333	41.9762	34.608	66.9073	43.8432	37.9627	43.9435	40.7956	23.9393	50.5864	46.3606	45.9408	41.5714	42.2661	36.5226	51.3619	44.9597	36.8669	54.9158	52.6942	43.8	75.6865	80.5263	68.6252
R11G11.1.1_nhr-132	R11G11.1	1	nhr-132	0.000125976	0.00195954	2.90528	2.00947	2.89191	2.83003	1.80348	2.36121	3.13445	3.67377	3.81654	2.64831	3.62111	2.23273	3.73684	3.74628	4.44664	2.57604	2.28251	2.44116	4.6898	4.75103	5.46216	4.58016	5.4062	6.44664
C15A11.4.1_C15A11.4	C15A11.4	1	C15A11.4	0.000126967	0.00197185	2.50909	1.89539	1.85375	2.20498	3.57927	4.47745	1.15699	0.554799	0.544924	2.67789	1.90615	2.75241	1.60112	1.09587	1.02386	3.15156	3.70934	3.17717	2.57097	1.66576	2.35591	4.27779	3.45442	5.20809
F57A10.4.1_F57A10.4	F57A10.4	1	F57A10.4	0.00012733	0.00197438	26.9385	27.6942	28.6445	34.7723	26.1579	31.4976	26.8434	34.2561	26.4009	26.6173	32.0433	29.9045	20.3163	22.2397	22.1407	21.7757	24.2518	22.98	29.9287	26.9837	33.0984	34.9946	32.9866	32.679
C52E2.6.1_fbxb-97	C52E2.6	1	fbxb-97	0.000127617	0.00197634	4.87986	6.51696	10.2255	9.80943	5.12695	9.65866	6.0965	14.0667	12.7017	5.09658	9.93379	5.77781	14.279	9.32279	19.4034	19.2116	14.5019	21.0185	14.9425	14.5076	20.1482	21.8232	14.687	21.0494
F25E5.10.1_try-8	F25E5.10	1	try-8	0.000127877	0.00197849	0.450108	1.29916	0.899912	0.265386	0.770549	1.62334	0.243326	0.388715	0.915275	0.385707	0.207085	0.966518	0.246004	0.463849	0.554512	0.465457	0.235668	0.273429	7.07132	0.516684	2.48523	9.31558	1.27852	6.76628
C05B5.11.1_C05B5.11	C05B5.11	1	C05B5.11	0.000128015	0.00197878	0.372636	4.1866	0.895909	1.10359	1.12403	0.752094	0	0.787282	0	0	0.203944	1.01305	0	0.290787	1.02988	0.466955	0.387081	0.124487	15.3637	0.307096	3.88469	23.5362	2.53729	11.0896
Y38H6C.11.1_fbxa-150	Y38H6C.11	1	fbxa-150	0.000128451	0.00198303	5.04655	4.00214	5.06007	5.13396	3.81419	4.93076	4.6277	5.98731	4.21534	4.07558	5.10305	4.85894	4.93251	4.76394	4.13236	5.36455	5.48975	4.82963	7.5076	9.39491	7.52268	7.95367	8.10297	7.50397
T07C4.4.1_spp-1	T07C4.4	1	spp-1	0.000130472	0.00200545	170.018	145.531	220.974	210.999	230.409	255.975	163.502	179.46	100.99	137.979	279.214	195.309	291.324	218.705	237.362	309.675	301.434	313.187	219.544	198.248	309.902	311.332	613.278	467.127
T09F5.11.1_fbxa-84	T09F5.11	1	fbxa-84	0.000130318	0.00200545	1.53488	2.21354	1.63906	2.35924	1.9598	1.8563	0.860894	1.37837	0.814416	0.899593	1.56954	1.22141	1.56652	1.38046	1.19476	1.67939	1.88087	1.86369	2.80156	2.5026	2.2618	2.40779	3.68306	3.01714
W04A4.2.1_W04A4.2	W04A4.2	1	W04A4.2	0.000130388	0.00200545	12.2363	10.2324	10.3403	20.7559	15.9744	15.8684	8.91301	2.7109	3.20293	19.3704	7.18635	8.82964	14.4089	10.0217	7.95556	31.3013	18.304	18.2999	10.7894	7.62058	13.2785	28.0317	22.1006	26.6577
Y54G2A.45a.2_not found	Y54G2A.45a	1	Y54G2A	0.000130412	0.00200545	33.8224	40.982	27.9454	53.1828	45.5056	50.8067	23.7888	23.3706	12.4825	32.936	24.4924	32.3389	32.2444	25.5529	20.0024	38.4514	35.1989	45.5033	30.878	23.7322	18.4796	52.7011	57.9098	68.1433
ZK39.6.1_clec-97	ZK39.6	1	clec-97	0.000131613	0.00201925	22.4677	18.0165	14.8141	42.8627	43.4079	44.4173	8.44438	10.0178	7.49082	33.9815	16.0479	25.8371	10.6717	8.08056	11.3385	32.5289	33.4426	36.7606	13.9562	8.22572	12.5472	84.8135	70.618	91.9915
D1025.6.1_nspc-16	D1025.6	1	nspc-16	0.000133961	0.00204506	17.4159	13.0507	16.2004	58.1944	51.3384	37.9382	32.3953	19.7374	16.9264	54.3915	59.8636	49.7555	77.8983	47.7626	34.4773	103.825	75.4395	60.7514	38.6583	27.1727	41.2338	42.6436	96.3191	66.4808
C31B8.4.1_pals-32	C31B8.4	1	pals-32	0.00013405	0.00204515	0.296803	0.151221	0.471064	0.397146	0.487421	0.387857	0.764777	0.250382	0.892787	0.550995	1.41649	0.867896	0.670127	0.624229	0.911777	0.342983	0.524113	0.333505	1.47504	1.69493	2.15524	2.02914	1.67289	1.46036
Y38E10A.5.1_clec-4	Y38E10A.5	1	clec-4	0.000134868	0.00205509	9.40876	7.28435	3.91987	9.08342	12.3031	9.09593	2.96552	3.18731	2.87576	2.14718	5.72866	3.24078	4.39211	6.38538	5.07163	8.57422	5.67975	5.49996	12.8942	10.714	2.81647	14.7673	9.59275	8.73392
D2045.8.1_D2045.8	D2045.8	1	D2045.8	0.000135501	0.00206346	5.34184	6.23164	3.85739	8.66022	7.54158	7.03845	4.70005	3.56594	3.26152	4.86171	6.98064	4.9665	8.6319	6.35182	4.52807	4.80941	5.95026	6.4296	9.56798	6.9324	6.31303	11.4701	14.0977	10.8949
C08E8.3.1_C08E8.3	C08E8.3	1	C08E8.3	0.000138072	0.0020963	5.50722	5.30371	3.79904	5.14805	3.56801	6.71022	7.69537	1.2272	2.68435	12.0116	11.3445	8.75341	1.64942	0.686054	2.45313	2.03681	1.22517	2.82895	17.3417	3.67056	5.28472	19.6648	11.1964	28.3124
F35E12.6.1_F35E12.6	F35E12.6	1	F35E12.6	0.000138024	0.0020963	43.17	43.6537	54.1839	176.203	122.838	250.215	64.4125	52.7751	70.1607	147.895	139.922	129.177	48.2525	46.1482	38.8982	220.024	123.784	239.841	72.9599	84.2458	88.5966	318.62	292.706	456.053
Y69H2.3e.1_Y69H2.3	Y69H2.3e	1	Y69H2.3	0.000139289	0.00210668	16.1376	17.2701	14.166	18.3517	28.4118	58.4969	14.6924	5.68476	12.179	14.3358	8.89598	13.0036	18.6833	21.9359	14.4185	34.4198	45.9911	51.9663	13.5217	14.4688	17.6044	21.6431	26.8767	26.0508
F28D1.3.1_thn-1	F28D1.3	1	thn-1	0.000139893	0.00211209	0.660427	0.861918	1.66965	0.954906	0.750632	1.24759	0.809546	0.470061	0.579975	1.32808	1.60676	0.771987	1.32863	0.842488	0.769802	0.646548	0.633518	0.407561	2.23601	2.92408	5.50309	1.63872	6.38584	3.05932
F20E11.17.1_F20E11.17	F20E11.17	1	F20E11.17	0.000141357	0.00213159	0.235866	3.12746	2.41911	4.5432	1.09421	3.60882	0.986197	0.882263	1.53258	1.15491	3.46451	5.26612	1.2241	0	0	2.98388	0	0.822788	12.4379	4.87012	5.75871	14.281	6.7294	16.9903
W06D4.1.1_hgo-1	W06D4.1	1	hgo-1	0.000143009	0.00214471	62.8042	65.6967	63.7521	65.8571	64.0529	66.2068	66.0655	69.3616	49.5279	56.0153	63.3978	56.2088	65.8004	58.1211	48.7148	55.7401	55.0897	55.8526	73.4792	61.127	66.1437	73.6197	84.2294	80.3196
C49C3.11.1_C49C3.11	C49C3.11	1	C49C3.11	0.000143614	0.00214985	0.139891	0.405587	0	0.127754	0.474621	0.151609	0.0684511	0.249031	0.696188	0.177356	0.131656	0.093158	0.249248	0.275929	0	0.144386	0.195879	0	4.70152	0.230222	2.49231	5.33722	1.1722	4.62666
F22A3.7.1_ttr-36	F22A3.7	1	ttr-36	0.000147135	0.00219856	83.7256	91.9956	70.5805	98.2324	91.6643	68.5332	58.9097	86.4692	40.7746	86.8871	76.6695	87.2117	67.6359	58.0277	50.2136	72.3736	76.5257	53.6219	92.8562	85.0771	72.7041	110.549	111.873	81.1814
M176.4.2_M176.4	M176.4	1	M176.4	0.000147399	0.00220116	0.836635	0.240011	0.252822	0.757182	0.392439	2.42519	0.10098	0.911086	0.320384	0.874515	1.06395	0.412971	0.12241	0	0	0.86785	0	0.316582	1.43281	2.08932	0.836934	1.23836	1.62131	0.87474
K08B12.2a.1_not found	K08B12.2a	1	K08B12	0.000148021	0.00220645	19.2181	19.7597	19.9306	15.8863	17.2057	18.7678	20.8493	18.9278	19.4046	24.5297	24.5645	20.6296	19.8209	20.244	18.8483	22.5879	17.8722	21.3231	25.6819	26.6479	30.0109	22.8729	25.7188	27.0188
C29F3.7b.1_C29F3.7	C29F3.7b	1	C29F3.7	0.000149016	0.00221747	11.3829	8.84318	5.68496	9.15752	6.70217	14.8675	3.53486	3.77355	4.45288	4.80446	4.01766	4.75504	12.882	5.87139	5.63551	10.827	6.40699	11.2413	10.0286	6.84679	7.31064	8.96949	7.46343	13.9498
C44H9.4.1_C44H9.4	C44H9.4	1	C44H9.4	0.000149588	0.00222444	1.32122	1.30536	1.1825	1.17346	1.1486	1.29966	1.27379	1.49324	1.30548	1.40526	1.32813	1.25939	1.37037	1.49953	1.09315	1.11782	1.17924	1.16771	2.16632	1.82182	2.39017	2.03854	2.3326	1.92993
F18F11.1.1_pxmp-4	F18F11.1	1	pxmp-4	0.000150125	0.00223108	16.3514	22.2908	18.8893	20.1313	16.622	17.713	16.0263	18.9068	13.7573	14.2632	20.4178	14.156	15.9177	18.9828	15.9175	16.0996	19.1802	14.8899	26.2703	22.3832	21.7134	27.5413	26.8186	25.0825
F40E10.6.3_F40E10.6	F40E10.6	1	F40E10.6	0.000150451	0.00223223	19.4289	17.3585	18.6867	13.6508	16.43	27.2758	21.3248	13.1636	18.4538	14.7945	18.6379	17.8099	21.0478	21.646	21.7328	17.5039	19.0699	22.4766	28.1363	26.7088	30.825	24.3316	27.3345	30.7307
T20B3.16.1_clec-36	T20B3.16	1	clec-36	0.000154249	0.00227319	2.39213	2.42916	2.51978	2.15473	2.4184	1.5523	5.75648	3.41423	2.44945	3.30437	3.88209	3.96578	3.36802	2.41081	1.50627	2.56937	2.17575	1.67842	4.95524	4.28257	3.52042	3.8826	5.51104	5.32355
R155.2.1_moa-1	R155.2	1	moa-1	0.000155348	0.00228128	0.0597891	0.0660806	0.110952	0.104207	0.126507	0.0263589	0.383839	0.141441	0.121733	0.269667	0.093865	0.0985576	0.188859	0.156732	0.221538	0.238334	0.0985681	0.124858	0.640387	0.267464	0.535907	0.862828	0.213273	0.503607
W03B1.2.1_trpl-2	W03B1.2	1	trpl-2	0.00015563	0.00228128	1.32795	1.27976	1.27754	1.07724	1.09577	1.50539	0.909215	1.30588	0.861992	0.801449	0.963044	0.791549	0.908577	1.11311	0.634619	1.13803	1.09044	1.41782	2.41651	2.09173	1.54447	2.00865	1.5023	2.15022
Y43F8B.23.1_Y43F8B.23	Y43F8B.23	1	Y43F8B.23	0.000155531	0.00228128	1.17828	0.739969	0.854497	4.43924	1.13703	0.941077	1.13246	0.848464	0.112146	2.15677	1.1037	0.956389	0.521186	1.3788	0.148941	0.591479	1.16724	0.955555	2.21904	3.92649	3.11935	4.97493	5.20589	3.30784
C26F1.7a.1_hint-3	C26F1.7a	1	hint-3	0.000155561	0.00228128	29.9214	30.7782	30.1876	33.7163	25.6278	32.1978	29.6937	28.7705	39.0265	38.9269	36.0128	35.69	30.4308	25.2983	21.6334	32.0682	22.6366	26.5936	43.3803	45.638	41.2636	44.6961	33.3478	36.1457
K11D2.2.2_not found	K11D2.2	1	K11D2	0.000157614	0.00230352	73.0233	41.3484	74.0178	181.145	119.484	176.353	64.4017	17.7761	35.3773	119.615	151.617	162.412	105.131	39.3907	41.4688	280.188	139.177	239.693	111.457	60.1529	156.904	327.38	574.613	552.072
Y34D9A.11.1_spp-23	Y34D9A.11	1	spp-23	0.000158669	0.00231619	23.2265	39.4772	27.0008	39.6335	49.2009	33.9715	45.6794	56.8989	43.1709	84.5756	85.7145	73.7161	67.7053	52.931	50.6703	73.9909	71.4463	62.454	45.831	38.7882	39.6524	75.3133	171.386	96.8059
C01B10.6c.2_not found	C01B10.6c	1	C01B10	0.000159094	0.0023196	0.182137	0	0.285806	0.625517	0.266239	0.350165	0.119373	0	0	0	0.283605	0	0	0	0	0.197825	0	0.351014	0.709169	0.385211	0.144805	1.02342	1.90634	0.855248
Y46H3B.2.1_clec-204	Y46H3B.2	1	clec-204	0.000162256	0.00235461	1.79146	1.91922	2.49625	3.01713	3.21987	3.6366	2.41173	1.41643	2.92328	3.04938	2.94618	3.0148	2.86082	2.55046	1.72402	3.97318	2.19226	3.74022	3.26099	3.50708	5.23209	4.64194	6.89486	6.19765
F25E5.3.1_F25E5.3	F25E5.3	1	F25E5.3	0.000163003	0.0023613	0.735476	0.621606	0.860258	0.394509	0.400868	0.547318	0.523969	0.353609	0.52351	0.22649	0.20533	0.356761	0.50328	0.391816	1.02143	0.35237	0.221645	0.407503	3.92763	0.555676	1.193	2.83915	1.16844	2.27442
T08B6.9.1_T08B6.9	T08B6.9	1	T08B6.9	0.000164032	0.0023748	0.0115474	0.0665343	0.104134	0.0524394	0.109776	0.0650583	0.112097	0	0	0.0969708	0.0444532	0.0954427	0.169954	0.207302	0.0551879	0.119526	0.0409946	0.0212848	1.03892	0.286946	0.777101	1.19834	0.177701	0.741395
B0280.13.1_viro-2	B0280.13	1	viro-2	0.000165515	0.00239207	3.72993	3.61323	3.60456	3.40922	3.60356	4.02951	4.65454	3.23722	2.76159	3.18013	3.84886	3.90195	4.05118	3.49653	3.10171	3.27495	2.70601	3.67779	5.87586	5.29117	4.85393	5.17116	5.93599	6.05072
Y68A4A.12_Y68A4A.12	Y68A4A.12	1	Y68A4A.12	0.000170215	0.0024412	0.675635	0.768297	0.865529	0.916791	0.504397	0.791445	0.8542	0.947272	0.952778	0.76347	1.415	0.801922	0.571973	0.667927	1.13722	0.797379	0.635498	0.56247	2.55741	2.53492	3.02943	2.20999	2.11832	3.02281
C01A2.2a.1_C01A2.2	C01A2.2a	1	C01A2.2	0.0001703	0.0024412	14.0637	13.2431	10.408	13.8674	8.66259	10.5846	9.27919	12.2814	8.30115	11.7714	9.01877	8.36193	8.70872	8.07801	6.95203	10.541	8.5174	7.55341	15.3984	12.6208	15.287	18.2	11.6731	13.9193
ZK637.11.1_cdc-25.3	ZK637.11	1	cdc-25.3	0.000177773	0.00253653	42.7282	44.1535	43.0476	42.1693	46.0283	49.5002	40.0875	49.8119	43.1468	38.5659	48.7532	41.0905	46.9229	47.8513	47.3856	40.0202	47.204	48.1669	56.6059	56.7374	58.9321	59.9449	59.4113	58.8434
M01F1.5.1_hmit-1.3	M01F1.5	1	hmit-1.3	0.000179232	0.00255295	11.4183	13.572	11.8887	19.4003	15.7316	18.0317	16.7098	10.1114	6.66402	13.7853	17.0714	12.7549	12.0233	11.5205	8.76847	14.501	13.7061	13.9858	16.9256	15.0114	12.0489	22.4673	26.0957	23.8103
Y37E11AR.4.1_nape-1	Y37E11AR.4	1	nape-1	0.000180685	0.00256473	4.32623	3.99511	3.70717	6.26384	3.63862	3.23827	4.7269	3.64379	2.56277	4.41207	3.95067	3.2112	4.80001	4.06172	4.98525	5.0479	5.14185	5.04769	6.68189	6.22122	6.82385	7.99457	7.31017	6.83548
F10G7.3.1_unc-85	F10G7.3	1	unc-85	0.000181795	0.00257752	124.433	121.625	121.178	135.705	121.345	117.682	120.434	142.879	121.858	133.261	117.859	121.927	124.322	120.57	125.096	126.256	133.609	122.553	161.214	140.308	150.027	191.671	163.524	161.042
Y37E3.11a.1_pcyt-2.1	Y37E3.11a	1	pcyt-2.1	0.000182054	0.0025797	47.6376	44.4335	43.8182	47.8637	47.8985	32.4337	52.1102	55.4722	51.0381	53.6968	55.9683	52.5117	47.6078	44.5647	41.741	40.2926	47.4229	31.2406	52.9738	55.4368	55.7418	66.7435	71.6353	57.0495
T02B11.3a.1_T02B11.3	T02B11.3a	1	T02B11.3	0.000184919	0.00260981	156.939	146.511	143.058	187.882	170.103	153.064	202.507	174.697	148.469	259.945	217.927	210.602	201.756	173.19	164.115	197.599	160.035	166.448	199.545	194.074	208.666	229.144	257.54	229.755
R07C3.1.1_clec-43	R07C3.1	1	clec-43	0.000187996	0.00264121	0.424381	0.376094	0.687116	1.16926	1.99842	1.07462	0.541204	1.09747	0.889891	1.66726	2.31657	1.4746	0.480297	0.846911	0.832713	0.45059	0.502494	0.41179	0.687158	1.23968	1.61304	3.76377	4.64883	2.92549
Y82E9BL.13.1_fbxa-79	Y82E9BL.13	1	fbxa-79	0.000188	0.00264121	3.86186	3.98995	2.99588	4.66153	2.99356	4.52853	3.48581	4.97699	2.68609	3.20256	3.92053	3.94969	2.36627	3.09458	2.46293	3.16391	4.01912	3.05884	5.15528	6.23415	6.67669	5.19726	6.43163	6.83359
C18D4.8_C18D4.8	C18D4.8	1	C18D4.8	0.000188417	0.00264527	1.36848	1.59695	1.61379	2.64351	2.08213	2.51467	1.46826	1.4338	1.0357	1.47407	1.53555	1.28274	1.6991	1.66267	1.37348	2.20224	2.68074	2.74104	1.99773	2.16579	2.64743	2.58084	4.27504	3.78983
F17C11.11b.1_F17C11.11	F17C11.11b	1	F17C11.11	0.000189193	0.00264892	20.061	18.7698	17.7233	15.0065	17.5216	8.89966	7.98541	9.15137	4.06487	7.66139	8.65312	7.33224	6.03041	11.2019	4.61266	10.2107	7.89857	9.89588	20.5139	18.005	20.3741	14.2279	39.7136	14.8972
F53C3.12.1_bcmo-2	F53C3.12	1	bcmo-2	0.00019144	0.00266978	5.78972	4.41235	4.42932	9.20337	5.66247	6.27462	5.35022	4.94989	4.13247	6.28465	6.28622	5.56227	7.41148	4.60542	4.26952	10.9888	6.07532	7.65546	8.66234	6.99155	5.79165	10.722	12.0071	14.4062
C38H2.2.1_C38H2.2	C38H2.2	1	C38H2.2	0.000195541	0.00271163	14.4128	17.1889	11.4056	12.2221	13.1039	18.5024	17.7525	16.914	15.6473	17.8818	18.5009	17.2049	14.8794	16.2183	10.6443	20.3771	17.3913	20.8538	28.2262	26.517	22.7075	21.0497	21.9042	27.826
K02E7.10.1_K02E7.10	K02E7.10	1	K02E7.10	0.000196391	0.00271731	1.9062	1.8618	2.49293	1.04995	1.97225	2.02021	1.19224	0.765419	0.599132	1.50749	1.37517	1.26672	1.05874	0.848102	1.12324	1.40248	1.1716	1.28247	1.97387	3.82849	4.38949	2.35891	3.2744	3.32578
VZK822L.1a.1_fat-6	VZK822L.1a	1	fat-6	0.000196897	0.00272126	414.238	369.207	389.804	685.087	423.63	459.209	449.457	348.737	277.366	465.096	448.299	443.532	496.84	342.173	338.72	595.086	351.14	446.404	541.892	464.296	501.113	704.016	693.775	694.698
Y48B6A.10.1_Y48B6A.10	Y48B6A.10	1	Y48B6A.10	0.000198606	0.00274031	3.46017	3.52434	3.95719	4.2856	4.05227	5.80754	3.64755	3.79573	4.58112	4.89196	4.83184	4.35266	5.40158	4.46156	5.40034	7.38007	5.45905	6.95618	5.66499	6.2482	7.24021	6.79365	6.72277	8.24338
R02D5.7.1_R02D5.7	R02D5.7	1	R02D5.7	0.000201627	0.00276802	1.42033	1.75846	1.02406	3.65865	2.26405	3.05218	3.08251	1.29255	0.886907	2.19506	1.91237	2.66721	2.57875	2.69604	1.3964	2.8015	2.16431	2.90248	6.96431	5.73372	5.49435	7.49363	4.72548	5.28121
Y119D3B.19.1_fbxa-78	Y119D3B.19	1	fbxa-78	0.000201433	0.00276802	1.5906	1.11624	1.6014	1.05077	2.31758	1.21714	0.612691	0.732558	0	0.296028	0.391803	1.26202	2.34286	2.94934	0.612515	1.50538	1.42531	1.41072	3.71568	5.12146	2.5438	1.67874	4.92402	4.56102
F09C3.2.1_nanp-1	F09C3.2	1	nanp-1	0.000203925	0.0027913	7.74285	9.53239	7.43395	9.90087	7.98911	7.30033	10.0468	8.65895	6.49718	9.67234	13.7002	8.20737	11.4197	11.4141	12.3384	10.5238	12.8237	10.2881	14.9339	12.7845	16.2903	16.4192	13.1697	12.3474
Y38C1AA.6.1_Y38C1AA.6	Y38C1AA.6	1	Y38C1AA.6	0.000204129	0.0027915	2.2521	3.01736	2.46105	2.67012	2.03695	2.10648	2.42559	2.65559	2.41782	2.46946	2.99985	2.45094	2.37311	2.27088	1.07086	2.01305	1.84864	2.72993	5.12379	3.88987	3.49373	4.17602	4.81328	4.30352
H20E11.1a.1_H20E11.1	H20E11.1a	1	H20E11.1	0.000210222	0.00285425	7.11498	5.29782	6.26252	6.19004	5.16504	7.50185	6.37922	8.08159	5.13919	4.91814	6.87664	6.98516	5.37436	5.65784	4.4421	5.767	5.72	5.69173	7.95378	8.01654	8.87983	6.75148	10.521	11.9309
C41H7.7.1_clec-3	C41H7.7	1	clec-3	0.000213818	0.00288719	1.81549	0.933396	0.676103	4.32802	4.21557	6.10736	1.60717	0.480496	0.363087	3.10522	1.72758	2.95761	1.41034	0.0840664	0	2.95579	1.96915	2.17975	7.12162	2.9694	1.79965	16.4536	12.433	19.5135
F35B12.10a.1_F35B12.10	F35B12.10a	1	F35B12.10	0.000215062	0.00289606	2.75232	2.95286	3.66099	4.75963	4.17847	4.44721	3.29686	2.92791	1.83838	3.22776	4.26855	4.234	3.82296	3.54599	3.84099	3.87554	3.08313	4.75402	6.93911	5.56026	5.53483	8.10609	7.08751	6.99704
F36H5.2b.1_not found	F36H5.2b	1	F36H5	0.000215036	0.00289606	4.67982	4.32456	4.53836	6.37353	5.3512	4.35141	4.42743	4.29365	1.89427	4.30029	5.50341	4.29837	5.99133	4.18634	3.26519	5.20544	3.45977	3.9537	8.04338	5.03075	5.74911	9.53397	8.76165	7.59642
F36H5.2c.1_not found	F36H5.2c	1	F36H5	0.000215036	0.00289606	4.67982	4.32456	4.53836	6.37353	5.3512	4.35141	4.42743	4.29365	1.89427	4.30029	5.50341	4.29837	5.99133	4.18634	3.26519	5.20544	3.45977	3.9537	8.04338	5.03075	5.74911	9.53397	8.76165	7.59642
C08F1.5a.1_not found	C08F1.5a	1	C08F1	0.000215452	0.00289973	4.0171	3.95215	4.20061	3.78005	3.71563	3.19529	4.66188	4.22375	2.65202	4.36201	4.83523	4.15087	3.52988	3.79241	3.84718	4.04331	3.49014	3.17438	5.91065	4.47153	5.6241	4.80263	7.36338	7.36301
F44G4.8b.1_dep-1	F44G4.8b	1	dep-1	0.000218491	0.00292784	2.87449	3.77182	4.1939	3.91882	3.21103	6.02919	4.66686	4.8062	3.76606	4.26746	5.52372	3.79868	6.48162	6.62313	6.11297	7.19066	8.78633	7.21498	5.49075	5.89188	5.73436	5.70208	4.53927	6.11255
F42G2.5.1_F42G2.5	F42G2.5	1	F42G2.5	0.000220999	0.00295503	2.25945	2.43302	2.94311	3.14406	2.39953	2.86128	1.93427	2.4711	2.10954	2.05898	2.54703	2.00417	2.22599	2.30437	1.947	2.81666	1.92934	2.34754	4.04289	3.0132	3.83241	4.4069	4.75892	4.3911
F40H3.1a.1_F40H3.1	F40H3.1a	1	F40H3.1	0.000221594	0.00295979	8.15068	11.3352	9.94083	10.7937	9.68116	11.6596	11.4757	14.445	14.3	14.1277	14.9944	13.7801	11.2258	11.5262	14.2175	12.8275	11.1843	11.3028	13.1619	14.7177	15.7656	15.4716	17.2868	16.9926
ZK337.1b.2_not found	ZK337.1b	1	ZK337	0.000223285	0.00297754	9.39979	6.96666	7.93368	9.26416	7.77637	11.0853	11.8963	7.77536	7.28897	15.9292	15.9198	10.1399	10.2145	6.24359	3.48265	8.54235	6.73254	10.5147	13.4233	12.8811	9.9953	15.2467	15.2548	15.1856
Y38F2AL.4.1_vha-3	Y38F2AL.4	1	vha-3	0.00022494	0.00298991	157.674	121.363	128.592	120.658	128.632	112.702	152.784	132.805	125.335	167.51	146.748	144.158	127.74	121.038	138.975	149.612	126.576	108.217	177.598	178.417	150.665	177.814	192.183	154.164
C34B4.5.1_C34B4.5	C34B4.5	1	C34B4.5	0.000225699	0.00299515	0.215261	0.0518005	0.107532	0.176849	0.186117	0.149268	0.283817	0.482195	0.261755	0.113245	0.222441	0.297301	0.211908	0.178098	0.340478	0.537828	0.316635	0.537904	1.1714	0.963171	1.17131	1.19777	0.893517	1.73166
Y46C8AL.1.1_clec-73	Y46C8AL.1	1	clec-73	0.000226177	0.00299988	0.261968	0.60353	0.472715	0.765717	0.572088	0.376469	1.6903	0.264285	0.194972	3.26169	1.29835	1.82192	0.775087	0.83671	0.75211	1.13535	0.335255	0.746648	2.99257	1.34596	1.9656	4.49622	2.74321	5.32121
T28F4.5.2_T28F4.5	T28F4.5	1	T28F4.5	0.000226728	0.00300557	20.7296	20.1415	19.1655	25.866	21.0715	20.0733	15.9294	10.3295	10.3833	15.2253	11.8873	18.4147	26.2289	15.6491	25.7835	24.117	12.5987	16.224	24.5563	18.5225	21.6515	29.1576	23.9512	26.0017
F35E8.8.1_gst-38	F35E8.8	1	gst-38	0.000227103	0.00300893	8.21829	6.11372	2.94415	35.0145	39.381	56.4808	4.89078	4.29278	0.877737	17.7649	17.5695	22.1573	4.87893	2.97278	1.15801	20.1034	36.2632	41.1012	13.9103	8.73617	5.47148	55.777	69.1955	78.1375
C25F6.3.1_dpyd-1	C25F6.3	1	dpyd-1	0.000229561	0.00303498	27.8242	27.3394	23.3392	22.3152	26.3062	27.4955	30.9018	21.1534	21.3623	24.6645	33.0978	26.5264	30.8987	31.4438	28.1274	24.8163	33.3365	31.6791	39.1812	37.8439	34.4738	31.4718	39.7687	37.9539
W04E12.8.1_clec-50	W04E12.8	1	clec-50	0.000234797	0.00309095	347.255	392.041	292.507	649.198	583.146	623.433	434.959	313.555	232.537	397.908	423.597	442.552	375.891	319.175	163.985	472.077	422.067	494.411	618.186	630.945	273.184	834.345	887.693	934.352
F20D6.11.1_F20D6.11	F20D6.11	1	F20D6.11	0.000236075	0.00310115	12.953	14.6056	12.4087	16.7899	14.3078	17.0069	9.37022	13.773	10.8788	15.7818	13.2716	15.1626	11.6671	9.53075	8.51853	16.4996	16.1069	17.9714	15.706	14.4738	15.0029	18.6048	20.876	23.2078
C42D4.19.1_C42D4.19	C42D4.19	1	C42D4.19	0.000236589	0.00310625	2.70065	1.35386	1.88293	6.68527	2.28698	2.44211	2.96868	2.61041	2.03249	9.94813	2.30638	4.87727	2.78005	0.330549	0.587063	13.4687	1.24434	3.54419	9.8679	11.6789	8.87374	22.0328	9.74871	9.4364
C25F9.7.1_srw-86	C25F9.7	1	srw-86	0.000244621	0.00318933	2.42338	1.01084	0.441016	6.37245	3.96294	3.97952	3.30744	1.22014	0.502887	2.31514	3.77594	2.48821	0.965622	0.869368	0.456464	1.17515	1.8803	1.60765	4.64378	5.56496	2.16207	8.5001	6.16433	7.63393
C50B8.5.1_C50B8.5	C50B8.5	1	C50B8.5	0.000248967	0.00322754	6.72009	6.96326	4.92724	5.82559	5.10346	6.10104	4.79953	7.1734	3.07397	4.7734	7.22401	7.64418	3.7773	4.28594	1.64082	4.35772	4.28966	4.04232	6.82674	8.38018	8.51006	8.90845	8.14953	7.80919
F49E11.10a.2_scl-2	F49E11.10a	1	ascl-2	0.0002504	0.00323962	21.467	17.3426	2.23143	20.7033	39.5284	4.28098	5.34753	0	0	6.2042	1.44469	0	27.204	2.97769	3.57558	3.82986	9.26939	2.09563	28.2361	6.14684	8.31021	36.5218	37.2056	19.8528
F58H12.1.1_kin-29	F58H12.1	1	kin-29	0.000250468	0.00323962	5.80898	5.80664	5.51733	5.23065	5.5909	7.72353	7.07151	4.93625	6.32741	6.50332	7.703	5.78902	7.10384	6.89141	6.92919	6.39287	6.09336	8.31043	8.04261	8.62502	9.24967	8.28701	8.9562	9.96919
Y51H7C.41.1_Y51H7C.41	Y51H7C.41	1	Y51H7C.41	0.000250671	0.00323962	38.1216	32.9215	29.263	31.7586	33.6968	34.9199	34.7633	33.9827	28.1357	37.4265	28.601	32.5601	35.8922	31.4991	30.7104	29.0796	24.2622	30.9588	44.5973	45.4277	40.8568	51.0018	43.8788	40.2938
M01A10.3.2_not found	M01A10.3	1	M01A10	0.000251195	0.00324384	3.07324	3.94418	4.15471	4.33066	5.56391	5.86087	3.02602	1.76143	1.85823	3.21239	3.08544	4.6574	3.78655	1.62657	2.34967	4.11072	2.03044	3.44283	5.54021	5.55411	4.65196	6.38442	5.01526	7.24785
Y50E8A.11.1_Y50E8A.11	Y50E8A.11	1	Y50E8A.11	0.000251276	0.00324384	0.212422	0.206081	0.105481	0.324158	0.577103	0.283206	0.522172	0.502067	0.618301	1.57621	0.660645	0.769274	0.369578	0.904155	0.16507	1.86356	0.246612	1.17938	1.23665	1.74453	1.49592	4.13029	2.41951	5.23654
W02B12.1.1_W02B12.1	W02B12.1	1	W02B12.1	0.000254361	0.0032751	15.7311	13.6104	15.3064	70.2907	49.2874	57.4639	19.2153	19.1677	19.2434	59.4129	63.9211	61.1161	16.986	12.6154	10.9345	65.5618	55.5809	62.6887	19.6546	14.979	22.1104	88.9864	117.105	116.777
F54D10.2.1_fbxa-24	F54D10.2	1	fbxa-24	0.000255555	0.00328704	26.051	25.6496	22.3234	43.2077	28.2019	26.976	46.7541	39.1886	20.9336	36.3255	66.0494	32.3123	67.8806	56.741	45.4165	60.8472	58.521	51.498	41.4695	35.2886	35.0468	50.8581	77.5225	55.1718
T10D4.3.1_chil-24	T10D4.3	1	chil-24	0.00025583	0.00328731	6.10634	6.46771	7.16094	6.48711	4.77333	6.24182	5.58916	6.2064	5.29646	6.89903	6.50607	4.89528	6.1577	7.23218	6.09944	7.99462	6.51688	6.71	8.69471	9.63243	10.0662	9.51621	9.4685	9.01539
F35C8.6.1_pfn-2	F35C8.6	1	pfn-2	0.000257998	0.00330639	45.2571	55.2742	65.579	73.0868	41.8841	76.1572	74.0225	72.0117	45.5861	61.8651	74.9961	57.3657	61.7564	70.0533	72.1248	69.2048	73.1935	73.8915	82.8883	87.1946	106.206	78.5405	103.097	105.532
W07A12.6.1_oac-54	W07A12.6	1	oac-54	0.000260223	0.00332972	1.11912	0.384071	0.840337	2.72408	1.26915	2.24211	1.01933	0.311389	0.246006	0.923614	0.75462	0.528943	1.4916	0.610454	0.571915	1.351	0.802804	0.831658	1.3274	1.10271	1.96598	2.07438	2.91827	2.40212
C05E4.3.1_srp-1	C05E4.3	1	srp-1	0.000260372	0.00332991	15.2132	15.7844	20.3928	17.7913	19.7056	25.404	19.2759	22.7564	22.3816	27.4922	32.5235	22.6703	15.9808	15.8531	15.8873	23.5118	19.8986	22.9724	18.2774	19.1783	24.3059	29.7662	31.9689	38.3835
F47B8.2.1_F47B8.2	F47B8.2	1	F47B8.2	0.000261115	0.00333595	11.2612	11.5701	11.2849	12.8829	11.4522	9.9784	15.0958	14.5402	10.6687	14.5796	16.9206	14.49	19.5797	18.2322	16.9311	17.5455	14.8028	12.2511	20.5424	18.3714	19.8877	17.7282	22.574	18.0707
F56F4.5.1_pept-3	F56F4.5	1	pept-3	0.000264558	0.00337282	3.88668	4.55029	4.62745	6.60499	3.5222	4.54287	5.30961	3.53546	3.41877	4.3107	5.57695	3.13264	4.2704	4.30936	3.36308	3.91681	4.13265	3.88062	5.22316	5.3905	6.57429	6.78933	6.94363	6.59256
K12H6.9.1_K12H6.9	K12H6.9	1	K12H6.9	0.000268783	0.00341095	0.474101	3.58571	2.02613	1.41715	2.88323	2.40404	0.0849608	0.356943	0.894032	0.727022	0.0617954	2.52154	0.411691	0.527455	1.24527	0.774635	0	0.113549	34.8156	0.416989	6.91647	45.6183	4.60085	18.6556
Y47G6A.7b.1_Y47G6A.7	Y47G6A.7b	1	Y47G6A.7	0.000271521	0.00343861	7.10367	6.68184	3.77042	6.18958	7.05754	4.94165	5.26222	5.25109	4.04833	5.21274	7.21095	5.36795	7.46855	6.38555	4.20102	6.71442	4.35414	4.53223	11.6813	9.40731	9.67612	9.02189	10.3889	7.45506
F53H8.3.1_F53H8.3	F53H8.3	1	F53H8.3	0.000272293	0.00344485	4.27969	4.41172	5.28419	4.35833	4.30623	4.56099	3.19572	5.85252	3.68956	3.3864	4.46134	3.42568	3.96598	4.79241	3.4711	3.21481	4.64686	3.77665	6.46736	6.22196	5.47505	6.58572	5.46673	7.00875
Y77E11A.2.1_nadk-1	Y77E11A.2	1	nadk-1	0.000275046	0.00346582	30.0578	27.8906	32.1305	32.9889	25.9016	37.3749	40.0366	34.4826	33.3213	36.4667	47.1662	33.9933	31.2187	31.0368	30.7612	35.8315	33.8687	38.3182	40.6347	42.0563	49.984	33.2352	51.8272	53.1649
C28C12.5.1_spp-8	C28C12.5	1	aspp-8	0.000276158	0.00347238	68.2589	53.0666	68.2997	165.986	113.629	167.096	89.3435	50.7181	39.7465	111.908	159.683	155.799	120.687	75.2512	47.8258	241.339	134.247	206.677	122.81	86.2606	102.077	216.091	475.296	446.464
C52B9.7a.2_paf-2	C52B9.7a	1	paf-2	0.000276082	0.00347238	7.36786	6.45783	6.62644	8.00547	4.75876	4.84785	4.45245	5.67373	3.03693	5.53355	5.40971	4.08361	5.95695	6.66066	4.75464	4.4382	4.65321	5.00674	9.25165	8.75086	7.82656	13.0533	10.4216	11.797
C25A8.4.1_cht-3	C25A8.4	1	cht-3	0.000278809	0.00349325	140.593	149.303	160.759	142.564	141.778	159.065	115.019	130.689	114.193	109.011	127.077	119.69	135.332	125.121	117.588	156.187	138.919	136.448	127.531	135.292	148.292	144.281	165.534	157.384
C47F8.7.1_C47F8.7	C47F8.7	1	C47F8.7	0.000279408	0.00349556	0.704886	0.158614	0.96748	11.0388	14.0585	13.825	0.201713	0.667355	0.364371	2.0793	2.03782	2.8236	1.06188	0.845617	1.24818	13.3419	13.7524	9.76515	0.53047	0.554411	2.2338	18.6721	26.394	34.0865
F40F9.2.1_tag-120	F40F9.2	1	tag-120	0.000279418	0.00349556	22.2855	27.7232	29.0443	33.2204	18.4389	29.1419	25.714	33.4325	22.8409	19.0967	34.9582	30.0667	17.3303	24.2048	15.4556	24.2079	31.3314	24.1545	34.356	44.9032	35.721	33.5172	45.5119	41.9525
K01H12.2.1_ant-1.3	K01H12.2	1	ant-1.3	0.000279927	0.00349838	1.50072	1.90824	1.43802	2.47501	1.77693	3.14788	3.23588	1.68287	2.68609	2.40192	2.15058	2.19058	2.69163	2.45979	2.55766	2.10927	1.41022	1.82807	6.27097	2.76614	4.62788	5.44475	4.05805	5.13955
C02F4.2a.1_tax-6	C02F4.2a	1	tax-6	0.000280792	0.00350561	19.3288	18.8414	18.775	21.0291	18.5605	22.112	26.2375	15.263	18.093	20.9547	26.0608	21.5077	23.6423	23.3245	20.229	22.5298	20.4686	24.7181	29.0959	26.7592	25.6162	27.9904	28.4382	30.7484
C28C12.7b.1_spp-10	C28C12.7b	1	spp-10	0.000283847	0.00352416	26.583	30.7387	38.7096	158.752	72.6295	127.495	51.1279	48.4067	42.1241	140.776	172.534	189.967	34.5671	40.387	27.6814	200.442	95.9811	145.765	45.8559	54.2927	52.3073	176.787	261.133	303.65
C50F4.3.1_tag-329	C50F4.3	1	tag-329	0.0002844	0.00352924	0.0847679	0.929837	0.203348	0.141383	0.432487	0.659904	0.144368	0.182415	0	0.249641	0.0323871	0.477473	0.125107	0.101063	0.241605	0.262962	0.119804	0.0617545	3.93791	0.280207	1.27331	4.48549	0.519994	3.30402
Y22F5A.5.1_lys-2	Y22F5A.5	1	lys-2	0.000284581	0.00352972	232.249	251.048	164.001	383.358	201.478	231.499	226.738	300.759	152.55	235.92	258.496	277.07	123.514	110.826	70.9704	304.138	146.827	197.269	328.728	304.501	186.362	319.655	286.696	336.304
R102.4c.1_R102.4	R102.4c	1	R102.4	0.000285474	0.00353725	17.9035	26.2485	28.5541	29.2873	27.1444	35.4641	13.2907	15.3759	15.63	34.6788	27.1854	31.1574	18.0114	18.013	16.8054	45.5748	29.4469	41.0205	24.9967	21.8554	31.7387	39.8846	51.4836	61.1126
F54B11.11.1_F54B11.11	F54B11.11	1	F54B11.11	0.000286588	0.0035431	0.683583	1.1632	1.52639	2.305	3.70365	2.72133	0.602932	0.522491	0.848216	2.11196	2.40628	2.29425	1.31017	2.1711	2.82529	3.19548	2.13487	2.74687	2.00434	1.73815	2.00677	3.42867	4.7116	5.16851
C28D4.9.1_nhr-138	C28D4.9	1	nhr-138	0.000286921	0.00354424	10.5066	12.1754	10.0519	10.5805	9.92317	10.4492	10.9042	11.5686	9.08226	8.35219	9.88527	9.2606	11.0371	12.0285	10.2935	9.02706	10.3508	8.51383	12.9553	13.6957	13.5166	14.6348	14.8162	13.9517
F15E6.6.1_F15E6.6	F15E6.6	1	F15E6.6	0.000287961	0.00355199	3.20372	2.65836	3.17456	2.99438	4.05766	4.63651	2.7946	2.46508	2.30932	3.25415	3.60098	3.68091	3.27481	2.77724	2.15137	4.39733	3.31272	4.73164	3.6768	3.65361	3.83606	4.08352	7.1325	7.59372
T07D4.1.1_npr-20	T07D4.1	1	npr-20	0.000288147	0.00355252	1.58851	1.4501	1.3614	2.92404	1.66548	1.9865	1.47838	0.843408	0.534619	0.749936	2.2628	1.61073	1.57831	1.67573	1.07889	1.44166	1.71928	1.75943	3.2659	1.74194	2.16289	3.60684	4.7253	3.18705
Y6G8.3.1_ztf-25	Y6G8.3	1	ztf-25	0.000289708	0.00356464	13.087	12.2317	15.6337	19.0981	14.378	18.2601	20.2993	16.4666	21.8319	22.349	20.636	18.5283	18.558	18.6138	25.1944	20.4129	17.7022	24.9667	20.1681	25.377	28.4626	26.6566	22.8969	31.151
E02H4.6.1_E02H4.6	E02H4.6	1	E02H4.6	0.000293744	0.00360118	40.9577	35.5969	41.1529	47.0693	41.8831	50.3566	35.9631	39.3093	38.9883	29.2729	40.6612	31.6148	34.9175	31.9082	34.0684	31.9998	36.4317	38.275	39.4369	39.5403	45.4734	44.9926	43.7131	44.3316
F52E4.8.1_ztf-13	F52E4.8	1	ztf-13	0.000293651	0.00360118	10.5593	8.12936	8.43195	10.5386	7.19357	8.76073	11.3888	9.24588	9.74206	12.2339	10.1652	8.89578	12.694	10.3496	9.63717	12.8811	11.0212	13.3238	14.3241	13.5993	14.3066	13.3883	12.2505	17.8212
F52G2.3.1_F52G2.3	F52G2.3	1	F52G2.3	0.000293336	0.00360118	2.96296	2.9503	3.56067	2.41722	2.98179	3.00858	2.78975	2.78869	2.85212	1.77861	2.51868	2.55448	2.82173	3.38794	2.67855	2.93311	3.06574	2.99467	4.0263	4.11364	4.57925	4.28078	4.23589	4.62965
R04E5.10a.1_not found	R04E5.10a	1	R04E5	0.000294284	0.00360118	4.17813	5.11512	3.67104	3.68487	3.99151	4.61254	3.49157	4.18767	3.67616	2.99022	5.1866	3.09585	4.43553	4.50379	3.694	3.92513	5.34544	5.19639	7.23537	5.64428	6.29177	5.58135	6.46706	6.2539
F40F9.1b.1_xbx-6	F40F9.1b	1	xbx-6	0.000295618	0.00361213	18.5314	25.661	23.9657	19.8702	18.5005	23.4701	20.584	21.598	24.6249	26.7839	24.4562	22.7338	21.0874	19.7943	19.2302	24.8765	19.8936	24.3686	30.8137	30.9281	37.5282	31.7407	22.9893	35.7257
F43G6.11.1_hda-5	F43G6.11	1	hda-5	0.000298417	0.00363732	8.73508	9.49435	10.5187	8.59313	8.22193	9.54906	8.25308	10.1597	8.05649	8.47343	8.36098	7.55974	9.2628	7.26346	6.08404	8.66139	6.89465	7.68337	10.6256	10.0926	10.7252	11.3452	10.9542	12.4984
K07C10.1.1_ptr-13	K07C10.1	1	ptr-13	0.000299301	0.0036445	12.2635	12.3533	13.5677	11.4689	9.96154	11.9042	12.1422	9.75184	11.2992	15.9471	11.6784	10.0887	11.9055	9.51627	12.9289	16.1016	7.7957	11.0059	17.2631	13.914	19.521	16.9694	16.3917	19.7462
T26F2.2_T26F2.2	T26F2.2	1	T26F2.2	0.000300265	0.00365263	4.64148	3.78008	4.71743	7.392	4.71864	4.57418	3.76487	4.14543	2.03021	4.74938	4.95453	4.75133	3.56839	3.87974	3.19103	6.63323	4.95143	4.45915	5.89939	6.54791	6.26784	9.08811	7.57495	9.00813
B0272.4.1_B0272.4	B0272.4	1	B0272.4	0.0003005	0.00365297	17.1189	15.077	13.4554	25.7474	19.5572	19.407	11.8925	10.794	9.96509	14.3289	13.8319	16.6959	18.2886	14.1973	11.7021	17.8432	18.0397	18.109	15.9283	12.5863	14.2959	21.6622	21.2578	24.8238
T19D2.2.1_T19D2.2	T19D2.2	1	T19D2.2	0.00030201	0.00366836	12.559	14.916	11.6919	11.5289	14.0944	16.2299	15.1554	13.7758	13.5719	15.0866	19.0478	14.6638	15.0221	16.1844	17.2676	14.1978	15.3291	17.6533	18.0336	20.9625	23.1859	18.2143	20.5718	21.5438
C39E9.6.1_scl-8	C39E9.6	1	scl-8	0.000303561	0.00368002	0.0380113	0.885616	0.226312	0.203173	0.776545	1.51169	0.0467733	0.201836	0.659693	0.241857	0.424221	1.52596	0.11352	0.223635	0	0.117675	0.264237	0.331459	7.08864	0.389782	2.39827	7.26606	0.864689	4.85706
Y37E11AM.3b.1_Y37E11AM.3	Y37E11AM.3b	1	Y37E11AM.3	0.00031183	0.00376144	15.1105	15.3925	12.6359	15.6296	12.0009	15.6441	14.5673	14.8896	14.5091	15.0168	15.8979	11.3045	13.9902	12.7916	14.5489	14.1288	14.5609	14.428	20.28	17.7499	20.2868	18.7591	19.4706	18.7416
H12D21.7a.1_mpst-3	H12D21.7a	1	mpst-3	0.000312321	0.00376219	20.1368	27.1205	15.9998	15.2691	19.5212	18.4669	13.9785	21.0016	17.7899	12.5381	18.1451	17.9011	18.571	20.379	12.2927	17.8021	19.9982	17.8034	22.7004	24.8694	25.3404	24.515	34.9484	33.7738
F45C12.12.1_btb-7	F45C12.12	1	btb-7	0.000315046	0.00378762	6.51012	6.57137	7.42413	5.80389	6.56916	8.08703	4.58365	5.8035	5.91339	4.09219	6.83442	4.52632	5.28697	6.47145	5.67058	5.14679	6.29597	7.37365	7.35372	8.39816	9.20025	9.66331	9.8812	9.47766
C09H10.10a.1_nbs-1	C09H10.10a	1	nbs-1	0.000317725	0.00380369	21.485	21.9544	22.9292	24.0043	22.9303	22.6003	21.0937	20.516	25.5344	21.4594	20.5494	22.0419	16.0296	17.7229	15.2135	18.4042	19.123	19.3908	20.3792	21.0763	21.5365	25.7879	26.0598	25.3993
Y52B11A.5.1_clec-92	Y52B11A.5	1	clec-92	0.000326042	0.00387076	0.107556	0.208708	0.533992	0.0820781	0.3216	0.191002	0.0881515	0.0635345	0	0.076014	0.0668622	0.179809	0.427786	0.492874	0.334164	0.296006	0.686452	0.502403	2.43542	0.367984	1.13527	4.09394	0.544339	0.949722
T25B6.2.1_nep-22	T25B6.2	1	nep-22	0.000326543	0.00387485	19.2194	15.3247	21.3354	13.9885	10.859	16.3405	9.29387	8.6548	13.58	19.3068	13.2559	16.4554	12.8328	9.78776	14.2529	20.5894	12.1707	21.0356	20.7553	23.1477	39.9771	23.0942	22.8961	31.8793
K12C11.1a.1_K12C11.1	K12C11.1a	1	K12C11.1	0.000326816	0.00387622	61.2658	62.5019	69.5077	63.9749	57.8211	75.7678	65.6592	69.0932	71.4289	64.9191	66.6941	62.1014	66.6106	62.738	75.2745	68.5041	62.4597	72.0672	71.7585	82.7161	96.8564	80.0272	87.1072	95.9712
T28H10.3.1_lgmn-1	T28H10.3	1	lgmn-1	0.00033034	0.0039105	101.093	87.2441	93.1219	179.801	77.9988	102.348	107.512	112.908	72.7576	84.9335	116.313	95.8226	99.7152	89.7468	65.5716	99.5725	87.3541	84.2867	117.631	138.406	111.496	163.271	164.051	146.799
ZK455.4.1_asm-2	ZK455.4	1	asm-2	0.00033118	0.00391668	8.27891	5.48959	8.98523	7.00581	4.87598	6.11107	8.03237	6.3302	8.99639	9.91941	9.05808	6.73325	9.51275	4.68273	6.52259	10.6171	7.83518	7.43608	11.926	9.07252	17.7367	14.2266	13.1897	12.0106
R08F11.4.1_R08F11.4	R08F11.4	1	R08F11.4	0.000334588	0.0039532	0.866535	1.17963	0.735595	2.19354	1.9016	2.77692	0.835118	0.674638	0.53905	1.58172	2.62582	2.35592	1.49561	1.20256	0.699469	1.25121	2.86104	3.22025	3.63957	1.95965	1.74485	3.79985	4.57769	4.51346
ZC455.4.1_ugt-6	ZC455.4	1	ugt-6	0.000335313	0.00395987	4.21821	6.79431	4.67019	8.07547	4.65212	5.49695	3.49459	5.81837	4.25201	6.09379	4.31187	4.8544	4.88936	2.9182	2.98132	6.66694	3.44248	4.37036	6.44608	5.33068	5.17716	9.83385	7.98433	10.6601
F59B2.12.1_F59B2.12	F59B2.12	1	F59B2.12	0.000340817	0.00401004	0.0824828	1.35006	0.688242	0.0335618	0.699497	1.15862	0	0.0917106	0.429786	0	0.0369067	0.460518	0.0186268	0.190545	0.183013	0.157771	0.0452569	0.0118325	8.52756	0.210689	2.39098	8.60057	1.27354	6.57693
ZC123.4a.1_cdk-14	ZC123.4a	1	cdk-14	0.000340861	0.00401004	2.61874	3.45372	2.7705	2.63812	2.88333	3.81965	3.71743	2.89879	2.18598	3.79854	3.67782	2.67896	4.31275	3.72158	3.92837	4.29845	4.47457	5.38057	4.71691	4.64485	5.19346	4.82763	4.96051	5.4512
C23H4.3.1_cest-9.1	C23H4.3	1	cest-9.1	0.00034185	0.00401211	3.39717	5.19571	4.61673	3.53336	4.15778	4.15165	2.53905	4.54052	3.23952	2.55117	3.24091	2.93323	3.83144	4.00959	3.5592	3.8074	3.36331	3.34074	5.27855	4.10029	4.43212	4.79183	7.50925	6.4744
R03E1.2.1_vha-20	R03E1.2	1	vha-20	0.000342764	0.00401901	119.124	116.359	117.499	101.089	116.063	135.523	104.947	102.897	120.268	126.537	119.756	118.771	108.721	119.216	118.055	126.592	118.227	138.694	146.054	137.243	166.93	137.361	149.81	171.653
T14D7.2.1_oac-46	T14D7.2	1	oac-46	0.000343068	0.00402065	12.6359	11.963	13.8116	11.6095	13.6307	13.3272	13.0737	9.64535	9.17289	10.5607	12.4126	10.358	16.4268	15.9936	12.8431	16.4697	12.8668	15.6709	13.6542	13.2239	17.6751	12.9122	13.7092	16.6269
C29F3.7a.1_C29F3.7	C29F3.7a	1	C29F3.7	0.000343944	0.00402901	28.0772	23.7792	17.1028	22.5582	13.514	14.0134	12.8763	11.3143	5.11534	10.5357	5.68366	9.71129	20.9289	14.1481	12.9364	24.4905	15.0179	18.5337	31.0279	12.2073	10.9371	22.8939	19.5148	24.2323
C36B1.9.1_C36B1.9	C36B1.9	1	C36B1.9	0.000347161	0.00405514	10.8679	11.3588	11.0123	11.7146	10.383	10.8126	11.5828	11.6975	10.6966	13.3563	12.2778	11.111	17.5251	15.2698	12.7975	18.4218	12.6897	16.5745	15.7081	15.3247	14.2862	13.8331	14.6341	15.4169
K11D12.6.1_K11D12.6	K11D12.6	1	K11D12.6	0.000347012	0.00405514	0.823902	0.96094	1.71561	1.41758	2.23014	2.2797	0.355611	0.145671	0.568033	1.22455	0.878429	1.44848	1.54101	1.04891	1.14684	2.08425	1.21514	1.32184	5.53488	0.675613	2.30016	10.0318	2.18459	7.06079
F39G3.6.1_oac-24	F39G3.6	1	oac-24	0.000352331	0.00409732	0.0704069	0.050658	0	0.33943	0.118151	0.0748783	0.0959917	0.0634947	0	0.313785	0.0935296	0.0871929	0.142283	0.0527681	0	0.227857	0.0939591	0.0897722	0.487873	0.310184	0.422129	0.934704	0.576609	0.826429
R11.3.1_R11.3	R11.3	1	R11.3	0.000352998	0.00410003	1.63797	1.15375	1.27618	0.900116	1.16384	1.05804	0.677437	0.567641	0.76416	0.968157	0.431694	0.581784	1.21467	1.25797	0.753336	0.929253	0.645776	0.949248	2.2536	1.48201	1.31984	1.82887	1.95977	1.71534
Y54G2A.15.1_Y54G2A.15	Y54G2A.15	1	Y54G2A.15	0.000354086	0.00410686	0.897027	0.498562	1.01646	2.51854	1.29878	1.79633	1.58257	0.603789	0.293634	1.90614	1.66138	1.93197	1.53545	0.585485	0.99022	0.706144	0.889041	1.25658	5.4129	1.66356	2.28154	10.5175	5.1764	4.12481
W06H8.1d.1_rme-1	W06H8.1d	1	rme-1	0.000357242	0.00412978	18.7794	18.3674	22.9617	17.2469	16.4055	25.8778	22.996	21.4358	19.1043	16.8054	21.128	20.8324	20.8275	16.9163	18.5722	22.9901	20.6117	23.5911	25.6892	29.431	28.2405	24.3503	29.7572	31.7516
Y46E12BL.1.1_not found	Y46E12BL.1	1	Y46E12BL	0.000357401	0.00412978	2.34652	2.40929	1.68451	1.73616	3.28677	2.09985	1.93668	0.833205	1.42213	1.4699	1.73531	1.35069	1.20361	1.15403	1.28619	1.24272	1.64097	1.19445	2.68374	2.68157	3.29755	2.63822	3.71178	2.70253
F15B9.3a.1_far-5	F15B9.3a	1	far-5	0.000369793	0.00423332	6.93823	10.9176	6.1223	7.27173	9.35257	5.25469	7.68569	9.50102	5.30467	8.49043	6.07875	7.69445	4.59466	4.65992	3.88193	6.07644	5.97085	4.02743	8.1587	10.1114	8.49357	9.44232	9.41917	9.54874
F15B9.3b.2_not found	F15B9.3b	1	F15B9	0.000369793	0.00423332	6.93823	10.9176	6.1223	7.27173	9.35257	5.25469	7.68569	9.50102	5.30467	8.49043	6.07875	7.69445	4.59466	4.65992	3.88193	6.07644	5.97085	4.02743	8.1587	10.1114	8.49357	9.44232	9.41917	9.54874
Y66A7A.4.1_Y66A7A.4	Y66A7A.4	1	Y66A7A.4	0.000369543	0.00423332	0.962536	1.01621	0.692145	1.499	0.473654	0.874073	1.28433	1.04789	0.800544	2.05072	1.01482	1.16628	1.33822	1.7012	1.68077	2.53893	1.10499	1.65433	2.44196	1.62684	2.46237	3.08254	2.13565	2.6993
T05C1.4c.1_camt-1	T05C1.4c	1	camt-1	0.00037535	0.00428897	13.045	12.2387	12.3168	14.6624	12.7964	12.9143	14.6635	7.38104	12.8018	13.481	14.4084	10.5813	18.92	15.6004	13.5049	15.3564	13.6815	12.1055	19.3211	17.2481	21.2478	21.5925	17.5131	18.9057
C06B3.6.1_C06B3.6	C06B3.6	1	C06B3.6	0.00037609	0.00429265	192.522	152.796	129.461	218.607	106.507	109.44	136.559	107.104	73.5875	144.391	148.602	96.6653	162.352	123.74	118.783	182.444	108.699	95.4202	245.528	172.974	168.728	234.286	224.006	199.566
Y17G9A.4.1_Y17G9A.4	Y17G9A.4	1	Y17G9A.4	0.000376257	0.00429265	10.3516	8.43594	8.20094	26.8171	18.3988	19.3329	16.155	8.39921	3.52958	16.1234	16.4031	14.9207	8.98094	6.94308	7.55733	9.91031	15.3967	9.08676	15.7026	12.3254	15.4972	24.1986	30.761	23.4962
K08D10.9_K08D10.9	K08D10.9	1	K08D10.9	0.000381006	0.00432754	0.380647	0.239914	0.679272	0.48622	0.766312	0.471418	0.710287	0.620826	0.749653	0.87416	1.525	0.589986	0.577842	0.308378	0.284139	0.546051	0.443271	0.438177	0.709766	0.960517	2.11592	1.32266	1.92163	1.56569
K09C6.9.1_K09C6.9	K09C6.9	1	K09C6.9	0.000381345	0.00432852	13.6238	11.479	8.86426	31.8463	21.9858	17.7632	9.21183	5.1463	2.25157	16.8751	9.72844	9.70971	15.5072	8.16762	5.17954	27.6026	17.3485	16.0455	12.525	7.80126	8.24123	31.2385	27.0809	24.043
C50H2.10.1_fipr-11	C50H2.10	1	fipr-11	0.000388595	0.00439274	1.22446	4.68818	1.14116	6.12085	7.70147	3.82847	0.886953	0	0	3.00295	2.3014	3.95434	2.58152	3.14417	5.86043	5.80238	12.1058	4.44042	0.921098	1.67215	1.21938	9.35753	12.0972	6.05501
F23D12.11.1_F23D12.11	F23D12.11	1	F23D12.11	0.000389045	0.00439457	377.013	500.254	479.716	392.634	426.72	379.392	261.806	417.901	215.221	418.172	238.669	329.641	252.666	281.741	202.784	480.845	343.028	295.687	396.252	413.256	453.224	431.932	465.06	424.424
R11E3.5c.1_nhr-104	R11E3.5c	1	nhr-104	0.000390582	0.00440677	4.65268	4.12546	3.83747	4.21461	4.15002	4.96751	3.11503	4.66604	1.59345	3.09049	3.25068	2.35708	3.71482	5.49876	3.80901	4.46107	5.92298	3.45839	5.97432	6.86732	4.18378	6.97974	7.23229	7.21289
T01D3.6a.1_T01D3.6	T01D3.6a	1	T01D3.6	0.000390661	0.00440677	2.43879	2.02569	1.37987	10.5181	4.01068	4.74955	1.3919	1.07123	1.90435	1.61073	4.74075	1.83798	2.09895	2.25743	0.898137	6.70695	1.77682	4.63652	5.07936	2.1486	8.19555	9.57844	8.9548	10.8183
D1025.1.1_D1025.1	D1025.1	1	D1025.1	0.000391086	0.00440955	5.92499	5.51921	5.87364	4.0402	4.85294	5.31931	5.57381	6.70166	5.70565	7.09765	6.27597	5.77548	7.8813	7.76213	6.57288	8.83825	6.6303	8.13857	7.66113	9.31577	8.99823	7.06147	8.54095	10.2369
C05D11.2.1_vps-16	C05D11.2	1	vps-16	0.000392506	0.00441941	29.449	26.7574	33.6688	32.4816	26.8308	35.0716	33.5592	32.4258	42.0913	30.8017	36.5239	32.1507	29.0338	30.184	30.4306	32.8865	27.5521	33.1559	37.4411	37.3058	41.8519	37.8651	41.7053	43.4208
C06G8.3a_zipt-2.1	C06G8.3a	1	zipt-2.1	0.000392677	0.00441941	0.748038	0.521196	0.703807	1.73496	0.381456	0.546837	0.803599	0.565934	0.566957	0.744295	1.31503	0.579065	0.61477	0.787311	0.406703	0.503069	0.391851	0.638381	1.44842	1.39407	1.72244	1.7426	2.42037	1.71884
ZC84.7.1_ZC84.7	ZC84.7	1	ZC84.7	0.000393745	0.00442586	0.310339	0.0901103	0.0925473	0.401856	0.251586	0.167041	0.494467	0.496328	0	0.656671	0.581964	0.51755	2.35358	1.40537	0.726292	2.91416	1.35496	1.5911	0.600548	0.31894	0.880175	0.923244	1.18028	1.04698
C06H5.2.1_fbxa-157	C06H5.2	1	fbxa-157	0.000395177	0.00443289	1.83557	1.87464	1.8917	3.17327	1.49101	1.95781	2.90188	1.07605	1.38911	1.26632	2.42711	1.49033	2.98711	0.834486	1.89534	1.81774	2.40325	0.844003	3.59005	2.74043	4.2401	5.6616	4.97248	4.12156
F53H2.2.1_cnc-7	F53H2.2	1	cnc-7	0.000395313	0.00443289	53.8453	12.57	13.5158	101.236	22.1678	9.37322	4.08448	5.15909	0	22.3463	4.79327	9.85084	8.99316	1.16402	3.69773	32.3712	18.4017	7.1511	32.2583	39.7026	19.433	138.814	42.3198	39.2644
ZK455.6.1_hizr-1	ZK455.6	1	hizr-1	0.000397063	0.00444041	2.63805	2.61607	2.72424	2.93906	2.67233	3.40078	2.32299	2.35785	2.00691	2.25835	2.86502	2.12481	2.42709	2.14015	1.66319	3.09041	2.57125	2.63581	3.58484	3.06064	3.7405	4.1054	5.30802	5.06742
C14H10.3a.1_C14H10.3	C14H10.3a	1	C14H10.3	0.000403335	0.00449439	7.28539	7.23077	8.23554	7.61899	6.49509	8.91057	8.60056	7.84931	8.7555	7.51462	7.85218	6.93464	8.46726	9.34952	4.9343	9.58147	7.20589	10.2681	11.4363	10.4923	11.267	9.60244	12.8006	14.2519
Y73B6A.5e.1_lin-45	Y73B6A.5e	1	lin-45	0.000403907	0.00449859	4.86945	2.93332	2.11277	2.84883	3.93456	3.88793	5.35774	3.51379	3.86903	3.49046	3.75201	4.08152	3.11011	3.08319	3.32851	5.80537	4.24165	3.01362	5.78563	5.81229	6.02404	6.6709	8.40672	9.12399
K06A9.1c.1_K06A9.1	K06A9.1c	1	K06A9.1	0.000413441	0.00459118	1.50225	0.914501	0.967762	1.50331	1.78213	3.22495	2.61816	1.24554	2.01711	2.83325	2.45053	2.43039	2.1481	2.37716	1.26818	3.78028	2.03876	3.73742	2.56616	2.70397	2.52478	3.06054	5.59144	6.2526
C18D11.3.1_C18D11.3	C18D11.3	1	C18D11.3	0.000413443	0.00459118	91.9447	77.4911	65.6513	71.5567	101.401	69.5821	61.414	65.6164	55.606	74.6942	64.7786	69.3487	68.7613	56.7468	61.1	56.1484	60.7803	59.806	70.641	71.3636	58.9885	80.9088	68.5247	63.8588
T05E11.6.1_pigk-1	T05E11.6	1	pigk-1	0.000415444	0.00461044	43.8785	42.0603	42.2452	41.2794	39.3408	43.9186	44.9042	52.1236	48.7025	46.3369	52.9977	49.6591	46.0375	48.431	49.0521	46.7067	39.0362	47.5476	53.4182	55.5352	52.601	60.8903	62.1268	60.0187
Y39E4A.2b.1_ttm-1	Y39E4A.2b	1	ttm-1	0.000421012	0.00465966	8.4997	4.31242	5.33793	8.3186	3.78936	6.90616	6.21419	2.66618	3.35867	6.18799	6.78104	6.20022	8.05242	4.12689	2.69696	8.82499	5.38018	6.99853	14.3729	16.5841	10.6157	10.1681	9.82703	10.5398
Y113G7B.14_Y113G7B.14	Y113G7B.14	1	Y113G7B.14	0.000421744	0.00466357	3.04983	3.7809	2.67411	4.05957	2.7726	3.30068	2.80852	2.6636	2.42467	2.42982	2.80061	3.29675	2.75238	2.74508	2.07803	2.87925	3.12303	2.77063	3.56004	4.4767	3.81617	4.69941	4.21929	5.06594
F35E12.4_F35E12.4	F35E12.4	1	F35E12.4	0.000424691	0.00468566	1.32217	1.01447	1.054	1.96656	1.58731	2.4675	1.11967	0.720423	0.734978	0.985694	1.18333	1.49712	0.987927	0.631961	0.159045	1.28071	1.18291	1.93652	3.5979	2.21315	1.66315	2.68984	2.43867	2.82801
D1054.5.1_D1054.5	D1054.5	1	D1054.5	0.0004271	0.00470172	6.46669	6.2053	4.33205	3.81939	4.82504	4.70631	5.20988	4.62273	4.26823	4.41841	6.16574	5.57292	4.98866	3.00157	3.12055	4.92229	5.33775	3.96549	8.97692	8.37744	6.62741	6.77696	6.10596	8.01704
C27H5.4b.1_mfsd-13.2	C27H5.4b	1	mfsd-13.2	0.000427977	0.00470927	4.61146	8.36478	5.66604	7.84834	7.96178	5.19298	5.4515	6.04063	2.95352	5.07701	6.90021	5.51857	6.46427	5.28482	5.17029	5.52987	5.04249	4.97919	8.62187	6.80898	8.06182	10.2873	11.5801	7.83404
T04B2.6.1_dhs-31	T04B2.6	1	dhs-31	0.000429148	0.00472006	5.62569	4.19699	4.00669	5.67911	4.76363	5.69855	4.32882	3.58942	2.73717	4.3289	4.33889	4.2995	4.72459	4.50747	4.84901	4.56612	5.2993	4.50048	7.1337	6.99441	6.31963	8.72803	7.25034	6.37776
F17B5.8.1_F17B5.8	F17B5.8	1	F17B5.8	0.000430871	0.00473479	3.20544	2.99555	2.32348	22.1228	24.4692	18.1975	2.17907	1.30795	0.708494	20.0703	16.0803	22.6393	3.5663	1.36842	0.572089	21.9804	17.186	20.3184	5.76123	3.45426	3.49028	31.3494	38.7626	39.4291
M03A1.8.1_M03A1.8	M03A1.8	1	M03A1.8	0.000435891	0.00477294	1.21228	1.61741	1.68263	1.4008	0.988509	1.77722	0.5894	1.57812	0.61258	0.732674	1.29143	1.10379	0.580947	0.512536	0.504905	0.768059	0.804394	0.969808	0.929985	1.72321	2.44957	1.53587	2.09392	2.54663
Y57A10B.6.1_Y57A10B.6	Y57A10B.6	1	Y57A10B.6	0.000438145	0.00478488	2.39764	1.5373	1.88072	1.62699	2.33264	2.05412	2.11479	1.74391	1.5528	1.35092	2.18928	1.2974	3.12026	3.21021	2.83284	2.12328	2.32814	2.57598	3.63753	3.69287	2.66397	4.0679	2.70587	5.01227
ZK1251.2a.1_ins-7	ZK1251.2a	1	ins-7	0.00044197	0.00482451	14.6164	3.25173	22.0498	71.3169	25.336	57.7091	19.1139	19.3356	9.39186	25.6653	52.6407	30.7128	16.4514	18.2678	7.39733	42.5124	41.2151	39.4639	36.7661	35.9882	38.8655	111.329	143.773	148.371
F46C3.4_F46C3.4	F46C3.4	1	F46C3.4	0.000443785	0.00484005	5.35365	5.54802	4.57892	5.47706	6.15705	7.29563	3.11052	4.36886	3.57532	2.27418	3.76859	3.89484	4.88821	4.77274	4.15612	3.9921	5.33431	5.96636	4.97436	5.10443	7.10621	5.30374	6.57787	5.24931
T01E8.3.1_plc-3	T01E8.3	1	plc-3	0.000446263	0.00486277	3.75343	3.44105	4.13236	2.92201	3.26557	3.86267	4.63557	3.76985	4.09628	4.77198	5.48218	4.03361	5.37965	5.25388	3.78449	4.70024	3.80807	4.92284	5.53013	4.69361	5.52296	4.96351	6.56594	6.85447
T14F9.1.1_vha-15	T14F9.1	1	vha-15	0.000446249	0.00486277	105.862	106.171	117.125	95.2025	100.466	124.774	106.541	107.004	109.498	115.254	118.88	110.645	109.86	120.414	135.457	130.371	124.28	145.164	136.181	132.083	158.388	127.675	153.234	164.032
C29F9.3a.1_pals-23	C29F9.3a	1	pals-23	0.000447179	0.0048706	4.26222	4.83196	4.63661	5.37853	5.43292	5.15229	3.61072	5.54989	4.30003	2.86391	3.70724	4.12813	4.19178	2.71327	2.03897	3.34875	4.13744	5.39134	14.1808	10.924	3.98183	6.82572	6.87075	12.3792
C02B10.6.1_C02B10.6	C02B10.6	1	C02B10.6	0.000451107	0.00490041	0	0.240426	0.227383	0.114819	0.132605	0.761667	0.313119	0.0680225	0.0835337	0	0	0	0.636807	0.824078	0.865551	0.208996	0.187692	0.069272	0.68184	0.334199	0.997394	1.2903	0.407152	1.0897
R08E5.2.1_cysl-3	R08E5.2	1	cysl-3	0.00045178	0.00490555	42.9996	34.9736	45.824	43.8857	32.5061	51.4073	44.596	37.0721	43.9631	32.9877	45.7731	37.3842	48.6539	45.7764	45.063	40.7333	38.5002	48.7322	49.2901	54.3902	66.1883	48.2532	60.2832	63.9292
F59D12.2.1_F59D12.2	F59D12.2	1	F59D12.2	0.000454006	0.00492755	3.17598	4.74761	4.23968	4.35667	2.50315	3.2212	3.26201	4.46308	2.95026	3.19726	4.87134	4.15662	3.89744	3.58881	4.15676	4.20282	3.53248	4.52259	5.94302	7.09434	6.72872	9.81054	8.01914	10.1358
K11G9.2.1_cest-31	K11G9.2	1	cest-31	0.000456152	0.0049401	3.4965	4.57493	3.847	2.88803	3.99964	3.51552	2.98397	4.98557	4.09849	2.52356	3.07004	2.67971	2.27213	3.10334	2.90101	3.20847	2.33094	2.84963	4.98162	4.02084	4.29585	4.55097	4.75423	6.63793
E03H4.8.1_E03H4.8	E03H4.8	1	E03H4.8	0.000457858	0.00494572	6.13011	4.73739	5.83033	7.90502	4.63363	6.73052	6.36842	4.73434	3.84736	6.15054	7.78116	5.49073	6.3058	5.28185	5.81794	8.48012	5.45949	7.25238	8.58776	8.342	10.0286	8.50511	8.00903	10.6187
K10G9.2.1_K10G9.2	K10G9.2	1	K10G9.2	0.00045787	0.00494572	5.4546	5.97077	5.18274	6.3668	5.68988	7.17116	5.92231	5.30311	4.74836	8.36454	6.37715	6.38097	8.31715	7.85839	5.83699	8.79082	7.04866	7.82532	9.00352	8.24623	9.20562	11.4171	9.56258	9.37635
F59F5.1.1_slcf-1	F59F5.1	1	slcf-1	0.000459379	0.00495534	2.99396	4.35389	5.06389	2.6082	3.49196	4.5029	4.3762	5.08635	4.31865	3.59584	4.85111	4.9629	3.48399	3.66345	2.70243	3.64258	3.33254	3.58863	4.97486	5.13844	5.1328	4.607	8.19075	7.49444
R05H10.1.1_R05H10.1	R05H10.1	1	R05H10.1	0.000460074	0.00496068	0.737485	0.736459	0.607768	1.31458	0.716693	1.17803	2.01903	0.861416	0.181956	1.77103	2.9052	2.5368	2.90296	1.75822	1.55584	2.07414	1.6056	1.88705	5.7375	2.40833	2.27515	4.34429	3.68547	3.06938
Y75D11A.3.1_Y75D11A.3	Y75D11A.3	2	Y75D11A.3	9.44e-23	2.33e-18	36.1011	30.358	32.3657	28.8799	31.9061	32.4438	0.0275547	0.0807046	0	0.0476212	0.0642324	0.0375125	30.6303	28.8454	26.5867	19.0523	31.8115	27.8386	28.054	26.3072	27.1012	24.6537	26.6681	22.2873
K03A1.5.1_sur-5	K03A1.5	2	sur-5	1.79e-18	1.11e-14	67.2664	79.7896	66.9278	30.4488	33.7178	39.8633	43.0556	63.7289	66.0999	27.7933	39.7947	35.2033	54.9354	68.2167	69.3616	32.4057	33.2364	41.9453	523.249	578.821	600.845	191.77	244.382	234.024
T25F10.2.1_dbl-1	T25F10.2	2	dbl-1	2.35e-16	6.98e-13	3.72813	4.51139	4.27813	3.32207	3.51933	4.16884	0	0	0	0	0.186061	0	6.0536	6.62486	7.17339	5.57201	4.27012	4.57976	15.5781	14.1415	17.2104	13.4894	13.6684	15.9987
Y69A2AR.12.1_Y69A2AR.12	Y69A2AR.12	2	Y69A2AR.12	4.87e-16	1.17e-12	2.76907	2.66137	2.64417	2.52155	1.19383	0.945606	0.0353429	0	0	0	0.0474472	0	0	0.0711642	0.0568277	0	0	0.0109544	12.9957	13.874	12.8145	10.4378	9.10183	6.26917
T25F10.6a.1_clik-1	T25F10.6a	2	clik-1	2.07e-15	3.65e-12	141.373	167.601	130.729	104.071	120.501	139.649	157.631	129.065	171.878	139.527	92.7694	88.7843	153.732	184.056	145.345	145.842	156.857	131.97	642.935	575.547	682.05	496.826	452.481	476.953
Y69A2AR.25.1_Y69A2AR.25	Y69A2AR.25	2	Y69A2AR.25	2.01e-15	3.65e-12	2.68868	3.66753	2.40189	1.64115	1.15983	0.484124	0.0378731	0.0358473	0	0	0.0353136	0.0332301	0	0	0	0	0.0705926	0	17.7329	17.3053	17.5429	8.41874	7.21073	7.46126
C01B4.7a.1_C01B4.7	C01B4.7a	2	C01B4.7	3.42e-13	2.56e-10	2.30832	2.58186	2.41262	1.92682	1.57741	1.68312	3.13615	3.31962	2.00117	2.82222	1.98234	2.26254	11.5764	12.6151	12.3709	8.10288	7.09497	8.73823	7.04364	5.70947	6.42562	6.80391	4.44461	5.68645
Y19D10A.4a.1_Y19D10A.4	Y19D10A.4a	2	Y19D10A.4	3.42e-13	2.56e-10	2.30832	2.58186	2.41262	1.92682	1.57741	1.68312	3.13615	3.31962	2.00117	2.82222	1.98234	2.26254	11.5764	12.6151	12.3709	8.10288	7.09497	8.73823	7.04364	5.70947	6.42562	6.80391	4.44461	5.68645
C09F12.1.2_clc-1	C09F12.1	2	clc-1	5.06e-12	2.66e-09	91.8833	78.6393	73.9443	86.022	57.3673	66.2969	45.0779	58.3425	36.2867	44.2327	43.8554	47.1242	39.2411	41.5055	31.6018	47.7146	52.1005	47.8396	120.009	152.522	116.756	120.503	100.89	107.838
Y38H6C.1a.2_not found	Y38H6C.1a	2	Y38H6C	7.73e-12	3.82e-09	2041.07	2180.34	2176.62	1186.53	1609.99	1392.97	790.436	1104.62	509.444	594.173	615.228	682.433	1458.29	1623.98	1319.25	1162.51	1345.22	1217.66	2216.82	2228.39	1874.42	1864.23	2451.77	2010.58
F10F2.2.1_pfas-1	F10F2.2	2	pfas-1	1.05e-11	4.9e-09	11.9899	15.056	12.4229	8.18543	9.72663	8.69795	8.30663	11.1914	8.97675	7.87362	8.59643	8.37696	8.58239	9.83849	8.39435	8.38006	6.72489	8.19589	19.1017	21.3498	17.8439	14.998	17.443	16.9786
M03A1.3.1_M03A1.3	M03A1.3	2	M03A1.3	1.09e-11	4.98e-09	3.26544	3.7065	3.55132	2.22681	2.34653	1.82646	0.449778	0.591519	0.494383	0.53202	0.481048	0.483503	2.58512	2.35183	2.02568	3.07371	2.36421	2.2885	4.147	4.33234	4.35956	3.79814	3.94338	3.90914
T07H8.11.1_T07H8.11	T07H8.11	2	T07H8.11	1.46e-11	6.31e-09	5.52163	5.06921	4.66359	8.16445	3.69443	1.83938	14.3317	19.3806	10.8753	12.3446	10.2313	12.4976	5.62511	3.81392	6.00139	3.65901	2.54208	2.77544	25.5462	42.0227	41.9831	31.1376	21.5683	39.8419
F08F3.7.1_cyp-14A5	F08F3.7	2	cyp-14A5	2.67e-11	1.08e-08	18.0612	16.2555	21.7246	14.7323	13.3336	21.1193	15.2705	11.7925	12.5129	15.2754	9.79873	11.8498	7.19641	6.75879	5.91401	7.3121	6.18724	7.2061	16.7449	16.1011	23.0146	13.7051	14.8558	21.353
C14A6.1.1_clec-48	C14A6.1	2	clec-48	2.96e-11	1.16e-08	34.4984	55.9444	50.596	26.1393	30.7233	28.1889	17.317	20.1353	23.4445	9.43063	10.022	6.99422	38.4666	53.8371	47.1991	14.9135	15.7691	15.4213	73.5752	64.1315	80.1011	49.0374	38.937	36.8636
F56A4.2.1_F56A4.2	F56A4.2	2	F56A4.2	3.1e-11	1.16e-08	620.015	661.399	574.351	131.083	174.706	304.739	211.503	242.48	174.532	36.2394	30.2171	56.8963	837.422	690.779	684.493	280.341	296.29	470.842	1229.65	972.019	848.947	404.518	345.194	454.091
Y19D10A.9.1_clec-209	Y19D10A.9	2	clec-209	3.1e-11	1.16e-08	620.015	661.399	574.351	131.083	174.706	304.739	211.503	242.48	174.532	36.2394	30.2171	56.8963	837.422	690.779	684.493	280.341	296.29	470.842	1229.65	972.019	848.947	404.518	345.194	454.091
F56A6.1a.1_sago-2	F56A6.1a	2	sago-2	3.99e-11	1.45e-08	11.5572	8.98224	8.93287	8.15755	8.06938	9.89063	5.10393	4.65218	5.18082	4.17221	4.50441	5.29076	5.96287	5.50344	4.51381	5.14458	5.78508	6.10805	14.5375	17.9939	13.8514	8.22776	10.8941	11.128
ZK1055.7.1_ZK1055.7	ZK1055.7	2	ZK1055.7	5.05e-11	1.75e-08	15.0892	15.1483	15.4919	12.6983	11.9432	16.3653	10.9951	14.6758	13.9464	13.0523	13.6445	13.0199	7.88076	8.38911	9.12527	9.48406	10.2423	11.5922	27.8419	30.5199	25.8188	22.6603	18.7929	23.0914
C38D9.2.2_C38D9.2	C38D9.2	2	C38D9.2	5.67e-11	1.92e-08	0.886143	1.8344	1.50006	0.658507	1.28792	1.06882	3.77836	1.86356	3.00273	3.77444	1.42752	1.73188	4.98045	3.37067	1.88753	5.12049	0.955081	2.97541	17.9274	47.2969	28.3056	14.8351	33.4356	23.8595
T19C9.8.1_T19C9.8	T19C9.8	2	T19C9.8	8.3e-11	2.59e-08	2.66403	1.37012	1.03897	2.86466	0.961492	0.910331	0.333158	0.35961	0.199528	0.115205	0.20877	0.211715	0.592857	0.688257	0.692422	1.33931	0.547385	0.381089	6.79984	11.2654	4.14565	3.7906	3.70469	4.78186
F11A6.2.1_scrm-4	F11A6.2	2	scrm-4	1.76e-10	4.51e-08	24.6794	31.5906	23.9126	20.2972	25.734	23.8068	36.1176	44.5775	36.3582	32.7258	28.3081	32.7822	20.6941	20.4957	23.8973	14.52	18.0202	16.2854	45.5483	41.5249	39.2528	45.3718	44.227	41.7836
W04E12.6.1_clec-49	W04E12.6	2	clec-49	1.79e-10	4.54e-08	26.0311	40.5631	26.559	26.4004	37.4853	29.0957	18.2465	16.3159	13.0092	18.5177	13.2318	14.8889	25.8451	29.9647	19.7538	22.1666	19.184	21.3237	44.3598	45.6588	38.7344	45.515	43.0268	35.3017
Y59E9AL.6.1_cylc-1	Y59E9AL.6	2	cylc-1	2e-10	4.98e-08	0.554363	1.69281	0.522318	0.710607	0.826025	0.788393	0.0357164	0	0	0	0	0.0486044	3.90139	3.79556	5.19844	1.14422	0.969391	0.465944	9.58768	1.91994	3.07795	7.73587	0.444234	3.08608
Y39B6A.24.1_asp-17	Y39B6A.24	2	asp-17	2.75e-10	6.79e-08	1.1485	2.57325	2.05588	3.10615	1.7222	1.81023	0.500514	0.768399	1.62928	0.937598	0.900297	0.681615	2.30246	2.00936	2.27953	2.55237	2.21033	3.40158	7.89821	9.17169	10.5451	8.43501	4.59991	5.66471
Y47H10A.5.1_Y47H10A.5	Y47H10A.5	2	Y47H10A.5	3.43e-10	8.14e-08	55.9989	36.3651	39.202	72.6338	26.0816	41.874	24.2214	26.8373	13.7639	13.5535	22.4883	18.1955	15.0495	18.414	9.1057	23.7563	17.6868	20.1643	132.148	202.247	93.9593	119.877	67.0974	83.1867
R12A1.4.1_ges-1	R12A1.4	2	ges-1	3.57e-10	8.39e-08	13.9186	18.4252	15.7885	9.71469	9.42831	8.22343	8.56804	11.973	9.57589	5.43036	5.36286	4.72675	13.3151	11.851	11.7994	5.96686	4.86644	5.87381	20.744	21.9561	16.1411	13.2965	13.6129	13.4932
T25F10.6a.2_not found	T25F10.6a	2	T25F10	3.7e-10	8.61e-08	97.064	118.387	91.6692	72.8712	136.37	77.7336	112.924	91.9345	42.2176	120.22	64.0582	54.9083	109.642	120.452	133.457	87.3141	135.227	88.5068	464.882	412.203	365.376	346.704	334.9	318.685
R05D8.8.1_dhs-14	R05D8.8	2	dhs-14	4.83e-10	1.07e-07	27.8737	40.0828	28.4117	17.5838	11.892	11.8017	13.3268	18.4266	13.4374	11.7023	13.7307	8.96198	13.7269	16.2291	15.6119	10.7898	9.68865	7.8381	41.1803	48.4679	45.9608	26.9338	23.7464	19.5256
Y6G8.2c_Y6G8.2	Y6G8.2c	2	Y6G8.2	6.22e-10	1.35e-07	2.04027	1.95116	1.35501	1.38157	1.1607	1.75265	0.757517	0.669512	0.72261	0.58609	0.482875	0.200566	1.39296	1.00715	1.46384	0.84763	0.375873	1.18234	4.15887	3.12447	3.61574	2.69044	2.62389	3.09867
W02D7.4.1_W02D7.4	W02D7.4	2	W02D7.4	7.45e-10	1.54e-07	14.618	19.4383	18.1263	13.425	14.6642	16.5684	9.07901	11.0039	9.68624	7.19576	9.28628	8.72521	10.703	10.3005	8.38461	10.9374	9.37653	10.1147	22.4518	19.1216	24.5307	17.5382	22.6281	21.8783
W03D2.6_W03D2.6	W03D2.6	2	W03D2.6	1.17e-09	2.23e-07	11.9616	14.4101	17.0815	11.6079	10.695	12.1162	7.70286	12.0188	10.3607	7.89338	11.5726	8.24232	11.6691	14.2163	12.5767	11.3991	9.70933	9.8444	20.0654	28.6953	34.5738	17.1077	22.7403	25.6458
VC5.3a.1_npa-1	VC5.3a	2	npa-1	1.35e-09	2.43e-07	69.5607	85.0939	86.64	37.6776	43.1175	43.3555	52.2951	52.8982	54.5165	32.6536	31.0866	28.8148	90.5178	86.1836	83.0628	44.255	30.3911	42.3621	104.244	98.3678	101.55	58.9239	55.5447	58.0407
F47G4.3.1_gpdh-1	F47G4.3	2	gpdh-1	1.7e-09	2.92e-07	7.10066	12.2289	8.58745	5.72436	4.09498	4.35469	1.45378	2.58258	2.83771	2.54615	1.15983	2.18054	2.81283	2.83153	3.8195	2.34911	1.60737	1.4673	15.2439	12.2396	15.4943	10.4047	4.18415	5.26434
ZK6.10a.1_dod-19	ZK6.10a	2	dod-19	1.85e-09	3.12e-07	139.661	211.515	152.314	120.5	130.03	114.576	138.554	192.219	142.456	91.9804	122.818	95.685	114.014	150.025	108.121	105.565	85.0774	102.479	355.195	457.496	206.672	266.755	268.595	294.654
C01B4.9e_mct-2	C01B4.9e	2	mct-2	2.37e-09	3.89e-07	41.6248	44.6855	38.9107	42.3241	37.2231	45.4651	84.8393	33.0226	29.9381	62.3909	50.2579	61.0576	135.019	133.341	133.792	132.113	106.93	134.114	109.532	122.581	87.3058	94.2094	88.4011	102.252
Y59E9AL.3.1_nsph-4.2	Y59E9AL.3	2	nsph-4.2	2.43e-09	3.95e-07	0.671177	1.50187	1.11512	0.358621	0.936321	0	0	0.0849675	0	0	0	0	2.77574	3.5949	3.34183	0.932203	1.61671	0.295602	7.58758	2.18623	3.96111	6.79949	2.31874	5.44844
C34F11.3a.1_ampd-1	C34F11.3a	2	ampd-1	2.86e-09	4.55e-07	37.911	41.0055	44.1944	32.2805	39.3394	41.5217	38.5097	27.2138	36.982	28.8796	36.7385	32.3284	33.5483	36.9205	34.5525	30.6708	29.8907	30.7808	57.1778	57.0422	63.1988	52.2675	48.2081	54.976
F53B2.8.1_F53B2.8	F53B2.8	2	F53B2.8	3.75e-09	5.6e-07	84.9934	52.3618	41.3295	103.881	30.862	38.1671	24.0448	23.3034	10.906	22.1988	27.3598	20.5548	27.495	26.7292	19.8547	29.0791	28.1818	26.7425	147.776	192.694	114.003	114.061	80.3064	69.3725
H17B01.3_lips-14	H17B01.3	2	lips-14	3.96e-09	5.78e-07	9.35644	13.085	8.71654	10.8222	10.8462	7.56943	3.82721	4.68295	4.09825	3.63985	2.75765	4.48283	4.57293	4.32401	4.35152	3.03656	4.30899	3.76796	8.99239	8.45953	10.9805	11.3098	5.93598	7.91979
F59D8.2.1_vit-4	F59D8.2	2	vit-4	4.13e-09	6e-07	1581.54	1687.81	1898.43	421.627	1438.9	1292.75	456.974	160.165	519.028	112.642	194.262	262.134	530.719	434.284	365.799	296.556	373.569	603.371	2424.77	3630.68	2920.12	1009.66	1115.86	1342.37
ZK896.7.1_clec-186	ZK896.7	2	clec-186	4.27e-09	6.09e-07	83.5527	109.184	77.1698	63.4063	70.7344	70.4343	51.4354	58.5068	44.4139	41.7009	38.7297	52.2557	49.4684	46.8766	40.4312	52.6283	40.8123	50.1988	115.394	118.932	78.416	100.584	70.2467	80.9664
C10C5.2.1_fbxc-58	C10C5.2	2	fbxc-58	4.87e-09	6.76e-07	3.67417	3.05778	2.64279	4.82941	1.37558	3.19624	1.75938	3.14091	1.43479	1.60328	2.80842	2.56776	0.800288	1.28901	0.987735	1.24505	1.51379	1.12921	6.61708	9.45128	8.09965	5.21141	4.42578	5.06409
F55D10.3.1_glit-1	F55D10.3	2	glit-1	6.23e-09	8.31e-07	8.20922	9.11133	9.26498	5.52571	7.01605	7.63375	9.42115	13.3731	14.9703	10.2527	11.8882	8.96991	17.4646	16.5727	31.7536	14.3605	13.6671	30.0852	20.9529	48.5926	45.0354	22.0646	37.9025	37.626
Y71H2AM.13.1_cest-25	Y71H2AM.13	2	cest-25	7.34e-09	9.63e-07	31.8283	41.4779	37.3485	33.244	25.1565	31.1075	24.0125	34.5486	31.1665	28.092	29.3332	27.4159	24.7986	27.1903	29.5416	27.0677	22.6283	27.4799	42.4481	58.5528	59.2689	43.7966	40.1916	45.4565
Y17D7C.3_Y17D7C.3	Y17D7C.3	2	Y17D7C.3	8.8e-09	1.13e-06	21.152	26.7528	20.9918	22.9707	17.6892	18.4584	7.78565	11.3819	7.80998	8.28057	9.99514	6.94057	12.6685	11.5694	8.48286	15.0044	14.2564	12.2662	12.132	14.982	16.1158	14.4604	16.1993	12.1434
R11F4.3.1_not found	R11F4.3	2	R11F4	9.32e-09	1.19e-06	8.89092	7.741	7.08816	7.39373	5.75209	7.13523	5.54052	4.21973	4.2399	6.54475	4.97055	4.46356	7.18144	5.97456	6.34444	6.62368	6.90996	6.87366	17.6071	13.1655	17.2273	14.1758	8.01703	11.4178
F54D5.4.1_F54D5.4	F54D5.4	2	F54D5.4	9.9e-09	1.24e-06	259.606	381.134	265.492	347.462	240.67	267.326	176.02	222.479	122.368	114.9	110.018	153.763	159.446	170.015	114.015	167.498	184.759	157.695	413.479	412.765	248.508	338.029	309.251	318.953
F01D5.1.1_F01D5.1	F01D5.1	2	F01D5.1	1.03e-08	1.28e-06	32.9168	39.2859	27.048	18.6846	27.9599	21.9295	32.1051	49.1804	26.3636	26.9979	26.6756	29.1898	43.0445	39.0755	34.5545	23.436	27.675	26.9768	76.864	80.0854	52.8263	49.0836	67.1191	57.5348
M01E11.4c.1_pqn-52	M01E11.4c	2	pqn-52	1.31e-08	1.58e-06	26.7553	32.5501	25.312	20.8821	27.0259	22.1216	20.9907	21.1132	15.1862	25.5705	24.6759	21.3268	23.0274	22.0534	24.2991	21.9024	20.8154	21.6216	40.9923	35.8135	40.967	38.7053	37.5162	36.7653
C33H5.13a.1_C33H5.13	C33H5.13a	2	C33H5.13	1.4e-08	1.66e-06	44.4221	30.2183	26.1814	34.5467	22.2661	22.1684	21.6203	21.9885	16.3098	22.1642	16.7674	20.4259	24.8504	20.8232	19.6185	23.6257	20.5726	19.0034	45.3888	47.5516	52.3075	53.9517	40.0635	39.0631
R13H4.2b_R13H4.2	R13H4.2b	2	R13H4.2	1.43e-08	1.68e-06	50.5639	60.8046	48.8569	36.3575	49.7103	42.9614	34.4115	20.174	16.6422	30.2558	10.8863	12.8436	60.824	55.9374	63.6354	48.0475	46.5408	39.3034	60.0578	56.7748	61.762	55.7183	44.8389	45.0949
C52A10.1.1_cest-32	C52A10.1	2	cest-32	1.63e-08	1.87e-06	16.0437	20.1522	14.9346	13.7607	11.1406	15.4155	12.6173	16.0125	10.6689	14.9415	13.6567	12.4243	9.08731	12.6104	13.8376	12.4991	12.4434	12.0601	27.3943	26.455	24.0875	23.5861	22.3157	20.145
K08D8.5.1_K08D8.5	K08D8.5	2	K08D8.5	1.63e-08	1.87e-06	14.9804	26.9714	18.3264	11.7663	20.2928	19.0228	16.5802	26.4874	17.7775	10.7244	12.3933	10.1109	5.90372	10.4094	4.30872	3.68032	5.31055	5.28871	26.7123	30.5323	13.4178	17.5187	19.4348	18.1916
ZC204.12.1_ZC204.12	ZC204.12	2	ZC204.12	1.67e-08	1.91e-06	21.1886	23.0638	20.3278	12.2547	13.0587	12.9856	14.502	16.3089	14.141	8.6552	14.4477	8.2057	18.7664	15.3813	11.4727	10.0036	10.0142	10.6372	31.3511	27.4265	24.0605	22.4413	24.592	23.0398
C44C1.6.1_C44C1.6	C44C1.6	2	C44C1.6	1.7e-08	1.94e-06	3.55871	3.64975	3.57315	3.94502	2.18384	2.00175	1.60622	0.847647	0.163417	0.920749	1.54998	1.20873	1.22767	1.31555	0.888275	0.844272	0.665343	0.535875	9.21366	9.44398	9.25472	7.0655	8.9014	6.77786
W01F3.2.1_W01F3.2	W01F3.2	2	W01F3.2	1.77e-08	1.99e-06	128.529	149.931	120.958	93.7723	68.1	75.7123	64.6162	82.6809	61.623	79.2811	44.4312	49.031	63.7269	61.0761	54.4895	51.7472	63.3764	45.2989	189.635	164.976	173.539	164.249	81.3353	99.549
H23L24.5.1_parg-2	H23L24.5	2	parg-2	1.88e-08	2.08e-06	1.79089	2.19613	6.54302	1.06271	1.01856	2.28643	0.649246	0.672775	1.43117	0.477306	0.641484	0.641162	0.13782	0.612358	0.318716	0.331897	0.35528	0.208549	2.71443	3.20787	9.143	1.68455	1.6948	2.27346
T20D4.7.1_T20D4.7	T20D4.7	2	T20D4.7	2e-08	2.19e-06	16.8061	15.8219	21.2117	7.41691	5.93996	12.5862	9.09118	13.8171	13.5215	14.7612	8.51172	9.67629	2.8142	2.66767	2.33391	3.3996	5.15791	5.488	28.0222	31.781	31.3389	16.3971	14.525	15.9454
Y17G7B.11.1_arrd-7	Y17G7B.11	2	arrd-7	2.08e-08	2.26e-06	9.34861	6.27016	7.09217	7.36756	6.49812	7.94542	5.17784	5.70208	5.86949	4.87385	5.29274	5.22937	4.50788	5.25079	6.00657	5.33796	4.38803	5.87895	10.7816	15.4676	13.5105	8.27595	9.51724	12.258
T21C12.2.1_hpd-1	T21C12.2	2	hpd-1	2.14e-08	2.32e-06	175.536	234.36	182.383	138.679	139.072	151.178	141.705	163.785	107.169	101.45	132.48	113.64	144.308	154.479	146.454	110.397	119.901	117.35	214.24	194.629	192.281	170.195	199.378	193.91
F56A4.3.1_not found	F56A4.3	2	F56A4	2.27e-08	2.43e-06	2.98105	6.14172	3.42713	0	1.42338	0	1.33684	2.05502	0	0	0.234657	1.7022	102.559	53.6093	51.9114	99.2986	60.1092	55.2037	64.9052	50.4811	28.3086	64.3791	44.2574	25.9872
F20A1.10.1_txt-17	F20A1.10	2	txt-17	2.4e-08	2.55e-06	83.7516	98.8207	94.2671	72.1063	105.63	69.1326	104.695	115.228	81.0783	112.107	111.805	104.798	68.1682	64.4962	72.581	56.6038	62.4276	55.4998	113.687	118.376	124.89	104.801	121.245	100.38
F56A4.9a.1_irld-35	F56A4.9a	2	irld-35	2.91e-08	2.99e-06	0.202574	0.395253	0.194006	0.128779	0.00244782	0.000174073	0.292142	0.191777	0	0	0.0656065	0.17905	2.81977	4.42139	3.08982	4.74824	2.47961	2.25502	2.41504	4.24328	2.79346	0.853974	2.50961	3.09287
Y19D10A.7a.1_irld-53	Y19D10A.7a	2	irld-53	2.91e-08	2.99e-06	0.202574	0.395253	0.194006	0.128779	0.00244782	0.000174073	0.292142	0.191777	0	0	0.0656065	0.17905	2.81977	4.42139	3.08982	4.74824	2.47961	2.25502	2.41504	4.24328	2.79346	0.853974	2.50961	3.09287
ZK1055.6b.1_ZK1055.6	ZK1055.6b	2	ZK1055.6	2.89e-08	2.99e-06	6.67485	7.76124	5.39611	5.19014	4.97404	5.56731	6.15603	7.9413	4.74866	5.65912	6.3176	6.51962	3.39169	3.59638	2.46759	4.97182	4.30509	3.70958	11.465	11.7215	10.0754	9.33362	7.21089	9.17726
C17B7.5.1_C17B7.5	C17B7.5	2	C17B7.5	3.07e-08	3.07e-06	1.099	0.927295	0.852554	0.517218	0.533918	0.375317	0.88435	0.867844	1.58395	2.49612	0.542113	0.846821	0.270508	0.329333	0.379539	0.177269	0.0938612	0.0919955	2.53815	2.66302	2.57634	1.42993	0.609562	0.698321
H13N06.2.1_H13N06.2	H13N06.2	2	H13N06.2	3.08e-08	3.07e-06	2.55335	2.48693	2.7741	1.87837	1.71027	2.02396	1.48402	1.1002	1.99929	1.6361	1.56805	1.36755	1.72942	1.7928	1.37431	1.69978	2.06322	2.54959	4.72822	5.03823	5.33465	4.38392	4.24171	4.84106
T28D6.3.1_T28D6.3	T28D6.3	2	T28D6.3	3.25e-08	3.19e-06	90.875	86.3693	44.4003	55.5731	95.3143	39.9838	21.2056	19.8974	8.11384	23.1086	8.2714	15.0282	36.8795	21.4339	16.5111	36.1471	37.1001	21.3101	115.442	87.5228	55.8057	109.668	75.0301	48.082
Y48A6B.7.1_Y48A6B.7	Y48A6B.7	2	Y48A6B.7	3.26e-08	3.19e-06	90.754	85.9739	70.263	87.0893	79.481	53.6352	62.6083	50.6582	36.1656	40.0845	51.648	45.0422	92.065	78.555	72.9473	49.6308	67.1512	50.1022	146.627	113.625	97.0295	108.609	103.744	78.5898
W01A11.4.1_lec-10	W01A11.4	2	lec-10	3.88e-08	3.69e-06	201.056	183.336	162.967	80.3895	129.286	122.396	108.238	124.744	111.262	59.3524	95.8475	72.966	126.542	140.937	116.53	79.0263	104.073	104.865	273.49	255.656	206.021	156.265	138.749	167.492
F09B9.1a.1_oac-14	F09B9.1a	2	oac-14	3.94e-08	3.72e-06	16.2244	12.4271	12.8273	3.93482	3.68273	4.76935	5.64364	4.09031	3.00883	2.60229	3.19166	1.09391	8.30287	8.22121	5.39749	3.11055	1.70849	1.92798	47.1638	35.0854	20.004	26.3795	6.5069	6.53783
F59A1.10.1_dgat-2	F59A1.10	2	dgat-2	4.18e-08	3.87e-06	17.9878	24.0979	24.6129	15.5474	11.1814	12.8894	6.86139	11.6572	12.6688	11.429	6.50422	7.05799	6.61889	8.56549	13.1856	8.72007	6.45755	8.69504	24.0721	36.8018	46.7933	23.4126	16.2628	18.3632
Y54F10AM.8.1_Y54F10AM.8	Y54F10AM.8	2	Y54F10AM.8	4.73e-08	4.23e-06	34.6331	42.6532	37.3812	32.0826	31.3089	33.7523	23.8863	34.509	31.8958	22.0332	28.9536	25.7281	33.9912	36.9182	35.6808	27.9292	32.8448	35.0426	48.3438	47.2051	52.2607	41.594	44.1316	44.1746
C24G7.2.1_acd-1	C24G7.2	2	acd-1	4.76e-08	4.24e-06	1.35018	0.896941	1.33523	0.507053	0.649172	0.668376	0.95001	0.646835	0.810386	0.475364	0.373662	0.202729	0.707949	0.622438	0.542782	0.655052	0.41977	0.542059	3.93585	6.04698	3.67662	1.5626	1.45494	1.10684
K05G3.3.1_cah-3	K05G3.3	2	cah-3	6.02e-08	5.12e-06	39.4356	46.6023	43.0845	34.6354	40.361	41.7869	39.7499	36.8239	36.606	34.8815	42.361	36.589	44.942	48.9554	51.0297	39.3468	40.1891	38.1974	64.1217	60.2364	71.8787	51.2395	72.0378	62.9881
F44E7.2.1_pgph-2	F44E7.2	2	pgph-2	6.05e-08	5.13e-06	41.8078	51.5222	56.2229	48.8985	38.4245	39.2605	40.5851	46.1554	42.4049	43.1569	50.2217	45.5451	41.97	38.2587	46.8216	37.1189	31.3641	37.8118	68.1902	74.8438	93.0263	60.481	59.7629	55.8649
ZK185.5.1_ZK185.5	ZK185.5	2	ZK185.5	6.29e-08	5.26e-06	8.23751	11.9946	10.8627	9.28928	8.8572	9.56708	6.36735	8.87144	4.7752	4.24021	5.09402	5.74158	7.80359	8.35549	6.54448	6.43331	6.42911	7.26447	11.6096	13.1068	12.6172	11.0596	13.4806	11.6454
F13A7.11.1_F13A7.11	F13A7.11	2	F13A7.11	6.66e-08	5.48e-06	22.977	11.4375	8.33303	12.4531	7.96403	10.573	6.57067	6.15032	3.83346	7.50574	8.78658	7.39687	5.91325	5.63358	3.63153	7.71001	8.01489	5.77274	50.4279	35.3994	22.9375	31.109	15.1892	17.4881
Y37H2A.14.1_Y37H2A.14	Y37H2A.14	2	Y37H2A.14	6.81e-08	5.53e-06	10.9161	9.97502	10.0414	20.8536	8.12659	14.5143	7.66818	23.8612	8.42961	7.06277	10.8847	11.0807	4.57974	8.9215	5.90496	6.48367	7.23345	11.4502	35.2467	77.731	37.6561	34.6221	26.4676	38.6532
C18D4.6a.1_C18D4.6	C18D4.6a	2	C18D4.6	7.97e-08	6.3e-06	10.8953	16.5803	17.1723	13.7675	14.2382	15.5232	12.0519	14.0396	11.1114	9.01632	10.3496	9.36087	12.3083	13.3356	13.0213	14.3704	9.44248	9.93666	20.9575	22.8057	25.0935	23.0667	20.4146	20.3706
Y69F12A.2a.1_alh-12	Y69F12A.2a	2	alh-12	8.98e-08	6.9e-06	42.1466	50.6174	47.7993	36.6519	36.8306	31.8578	32.7157	39.0213	31.4965	32.138	38.0023	28.5192	50.296	50.6979	52.3392	37.3714	36.9668	38.3491	57.8485	57.4105	61.8409	53.1512	54.9592	48.1081
C54D1.4.1_alh-10	C54D1.4	2	alh-10	9.5e-08	7.21e-06	19.4757	22.0832	22.6236	14.2324	16.1541	20.1563	10.9594	15.8826	11.3847	12.9811	9.79479	10.9677	15.3549	15.9361	13.2254	15.1731	13.6675	13.0716	20.4809	25.0081	24.7778	15.6209	17.2391	18.4153
F25E2.4.1_ifd-2	F25E2.4	2	ifd-2	1e-07	7.54e-06	14.5435	11.6868	10.7983	6.03367	8.17913	7.50799	8.44844	9.13319	6.43343	5.6687	10.1382	6.89653	7.06417	7.74947	6.71507	5.79772	6.75864	7.45328	25.3588	32.4034	23.4064	16.4372	11.7026	10.8173
C46F9.1b_math-22	C46F9.1b	2	math-22	1.09e-07	7.95e-06	5.10394	7.91708	6.39367	5.55607	6.45152	2.85778	2.67306	4.09065	3.32791	1.56399	3.04489	2.25155	5.87633	6.63166	4.55504	4.56012	6.00122	4.12004	8.44668	11.7642	8.45664	6.65979	8.20098	9.23975
F58E2.3.1_F58E2.3	F58E2.3	2	F58E2.3	1.27e-07	8.97e-06	2.76511	2.7537	3.35537	2.05785	1.43491	2.46474	1.35104	1.42496	1.34547	1.58327	1.15341	0.971129	1.41913	1.28073	1.76752	1.29998	1.24958	1.57924	3.69149	2.71167	3.68154	5.22514	2.67265	2.82076
T28F4.5.1_T28F4.5	T28F4.5	2	T28F4.5	1.27e-07	8.97e-06	550.822	585.092	438.379	623.996	461.839	372.797	364.763	308.655	212.566	354.239	304.258	278.88	528.328	401.029	332.719	397.959	369.47	286.093	723.18	538.963	540.602	781.104	562.392	491.587
F08A8.2.1_acox-1.2	F08A8.2	2	acox-1.2	1.31e-07	9.21e-06	7.38268	6.94601	7.94671	4.35898	5.44676	4.81154	4.19213	2.62523	4.42028	3.72132	3.34419	2.94802	8.22478	5.55947	5.69229	8.07361	4.36574	5.29344	9.16921	7.35569	8.72926	9.7103	8.35299	10.0701
F58B4.5.1_F58B4.5	F58B4.5	2	F58B4.5	1.34e-07	9.35e-06	14.2439	16.2598	11.6229	14.2688	11.0608	10.958	8.01732	10.6095	4.87704	6.64128	8.76132	6.68121	14.3829	16.7468	13.8706	10.9196	13.8116	9.48416	19.3475	17.7429	16.2322	16.4155	15.7783	12.1327
C04F12.1.1_vsra-1	C04F12.1	2	vsra-1	1.47e-07	1.01e-05	21.1828	20.6767	20.2598	17.7791	17.5915	20.4274	22.8157	20.2254	24.7332	19.5941	20.0885	20.9249	19.2134	20.4833	18.3558	15.9691	16.2344	18.2769	30.9392	30.1149	29.724	24.4824	26.0018	25.7618
R11G11.14.1_lipl-3	R11G11.14	2	lipl-3	1.62e-07	1.08e-05	0.520162	2.70066	2.5426	0.427876	1.00461	0.747532	0.288988	0.587196	0.601254	0.218672	0.726083	0.270604	1.09553	0.798523	0.636874	0.292101	0.447163	0.353508	2.56484	6.23855	6.66892	1.46951	4.90676	2.43442
R08E5.3.1_rips-1	R08E5.3	2	rips-1	1.73e-07	1.14e-05	20.4655	11.9035	8.81545	1.96348	1.79791	1.89845	4.91827	2.47423	1.84914	1.55193	1.0893	0.578037	10.4548	5.23509	7.3577	2.30335	1.28688	1.22506	16.7156	13.3048	16.2864	3.35341	3.70146	4.16077
W09D12.1a.1_zmp-4	W09D12.1a	2	zmp-4	1.75e-07	1.14e-05	39.6142	37.6629	34.9449	37.7995	27.3623	32.439	32.9145	27.3277	28.5032	39.8397	26.093	25.8819	26.8284	23.701	21.2589	30.2522	22.4653	21.4057	48.2258	44.2192	46.6115	47.1242	32.9168	44.0231
F36H5.1.1_math-26	F36H5.1	2	math-26	1.78e-07	1.15e-05	7.32219	8.14795	6.95577	7.36237	7.07565	6.5074	5.00224	6.19557	3.26265	4.95783	6.46	4.83116	7.00846	9.53909	7.39884	6.10408	7.28253	6.16787	10.0402	10.7154	9.16408	10.0357	10.7258	9.68308
K01A11.4a.1_spe-41	K01A11.4a	2	spe-41	2.12e-07	1.33e-05	1.82375	2.40596	1.72225	1.34681	1.604	0.991234	4.17315	3.72384	4.07396	1.8269	3.00047	1.50037	6.99716	7.86371	6.62322	3.54712	2.58915	3.80996	4.41287	3.32094	4.22844	4.02984	3.14876	3.68878
Y38F1A.9.1_oig-2	Y38F1A.9	2	oig-2	2.24e-07	1.41e-05	82.8295	100.063	87.5952	74.8035	83.2859	60.447	54.9598	77.9352	32.6163	57.1411	42.5635	42.4938	64.3221	74.5928	68.0004	67.8479	81.6552	51.4099	110.819	111.926	94.9658	121.584	98.9662	79.1106
Y75B8A.29.1_zip-12	Y75B8A.29	2	zip-12	2.39e-07	1.49e-05	14.6745	17.575	12.9229	11.2601	13.8161	13.381	12.247	15.3355	10.1716	11.0039	12.8093	13.5999	12.8629	13.8083	13.4391	11.5549	12.2302	11.8901	22.3905	23.4909	20.758	18.8376	21.3887	21.0113
T05B4.2.1_nhr-57	T05B4.2	2	nhr-57	2.42e-07	1.5e-05	5.48052	5.60362	5.20551	2.67918	2.71012	3.21043	3.65161	3.66816	2.21625	1.76267	2.99033	1.78132	5.08886	4.5935	4.1314	3.16781	3.26882	3.46021	7.61031	7.17246	7.18646	4.5614	6.65928	7.24786
F47H4.2b.1_F47H4.2	F47H4.2b	2	F47H4.2	2.45e-07	1.52e-05	1.5753	1.46527	2.03308	1.08305	0.808197	1.47456	0.890905	0.923263	1.44814	0.722796	0.915459	0.658376	1.24936	0.990085	1.33888	0.86345	0.801827	1.06047	2.27274	2.06814	3.52539	2.12961	2.22538	2.65469
C31B8.8.1_zmp-3	C31B8.8	2	zmp-3	2.57e-07	1.58e-05	6.11182	6.96597	7.1638	5.83361	4.88454	5.23838	6.36961	5.52589	9.13254	8.51443	5.09778	6.19417	4.08221	3.77401	5.03269	4.402	4.19941	4.71109	9.34676	10.2491	12.7133	9.66803	7.24085	9.34778
W05H9.1a.1_W05H9.1	W05H9.1a	2	W05H9.1	2.61e-07	1.6e-05	87.7665	102.037	90.3922	105.369	74.9764	66.007	63.3706	74.2321	51.1387	54.5605	55.2361	57.5286	99.4444	85.7315	69.1403	58.7128	44.1321	51.7734	113.371	130.757	102.831	109.085	90.9236	90.6344
F15B9.1.1_far-3	F15B9.1	2	far-3	2.75e-07	1.67e-05	29.5449	58.5518	47.5366	15.722	15.992	20.4161	11.614	15.9003	13.009	8.0293	3.37496	4.47126	20.31	35.4471	28.6989	16.931	27.3685	16.4122	66.7389	82.0015	99.595	19.0632	13.0672	19.4687
Y38E10A.14.1_Y38E10A.14	Y38E10A.14	2	Y38E10A.14	2.91e-07	1.75e-05	92.7066	122.984	96.9109	63.8452	54.1174	52.6469	74.7011	81.2255	70.5365	128.829	75.4411	69.1472	52.9059	50.4657	65.8476	63.3387	39.6139	40.2681	106.329	160.917	146.079	150.488	124.977	160.929
F08H9.5.1_clec-227	F08H9.5	2	clec-227	3.32e-07	1.95e-05	0.74745	0.637485	1.8847	0.99167	1.70639	1.13343	0.516639	0.70064	0.931886	0.536022	0.47053	0.168859	2.88328	2.73408	3.30841	1.2296	0.810269	1.12919	3.03276	2.73745	5.55581	3.6964	4.94972	2.91806
C14C6.5a.1_C14C6.5	C14C6.5a	2	C14C6.5	3.48e-07	2.03e-05	95.727	62.8804	89.3898	58.1148	144.547	70.8967	75.0738	78.9639	45.1516	25.6973	47.3863	41.1767	178.297	131.756	115.432	45.9449	41.3247	43.0349	327.049	278.784	174.97	183.992	334.357	215.456
K04D7.3a.1_gta-1	K04D7.3a	2	gta-1	3.54e-07	2.06e-05	176.327	227.673	193.423	133.176	142.931	126.559	137.246	163.344	113.241	122.381	107.606	96.9605	170.147	187.652	164.853	148.121	172.092	119.265	243.563	232.468	225.67	179.441	187.859	163.462
K07C11.3.1_timp-1	K07C11.3	2	timp-1	3.63e-07	2.1e-05	55.8012	58.1936	62.5994	55.4841	49.3785	41.2884	53.4666	68.1782	57.2535	68.0836	51.1443	53.0613	34.6428	31.6738	31.5942	45.0503	38.7959	32.3819	54.8273	63.1478	67.7571	66.4687	50.2811	56.686
F54F3.1c.1_nid-1	F54F3.1c	2	nid-1	3.71e-07	2.14e-05	17.0391	18.2153	16.0427	9.05329	13.5736	11.7062	11.4416	15.4912	14.9334	10.5413	12.9639	12.181	17.4794	16.2577	16.5916	13.7091	13.1405	14.9818	26.6789	23.4605	25.2962	17.3821	19.3837	19.3884
F38A5.3a.1_lec-11	F38A5.3a	2	lec-11	3.83e-07	2.18e-05	35.0237	18.7688	28.1756	15.568	12.0823	16.7273	16.4769	18.288	17.0741	18.1534	18.1601	15.0075	14.2187	10.7488	11.0639	15.2494	12.4855	11.9586	34.5898	32.3887	41.4919	29.1147	21.3324	25.4023
Y58A7A.4.1_Y58A7A.4	Y58A7A.4	2	Y58A7A.4	3.89e-07	2.21e-05	1.31455	1.0072	1.03107	1.07261	0.599519	0.431603	0.491272	0.345751	0.310534	0.713614	0.696678	0.32064	0.379302	0.879486	0.582321	0.94327	0.696001	0.617421	3.77809	2.94384	2.37525	3.15154	1.14059	1.75439
EGAP2.3.1_pho-1	EGAP2.3	2	pho-1	4e-07	2.26e-05	28.9451	32.6529	28.5529	20.8614	19.0131	26.7002	12.4665	22.5166	15.7599	12.0638	17.9232	15.6558	22.1668	26.1185	26.4286	22.3047	29.6013	29.28	33.1709	29.9234	43.4498	26.3292	36.3526	31.823
E03E2.1.1_cyp-43A1	E03E2.1	2	cyp-43A1	4.23e-07	2.36e-05	8.97965	12.8014	11.8861	10.9739	6.90614	10.1407	6.21546	8.9303	10.3952	6.96118	7.16418	6.55906	7.40104	7.92621	7.47058	7.50326	5.54778	7.85902	14.0027	14.5893	16.8764	11.6255	10.288	12.6642
R52.3_math-35	R52.3	2	math-35	4.68e-07	2.55e-05	4.65017	6.24672	4.11951	5.12107	4.96007	3.91837	2.40454	2.95821	2.55285	2.36788	3.03214	2.67745	5.66344	4.94558	3.78455	3.69102	5.01266	4.0078	6.50771	6.15188	5.95896	6.3554	6.60078	5.90966
C02F5.8.1_tsp-1	C02F5.8	2	tsp-1	4.79e-07	2.61e-05	9.51194	4.92991	4.59782	9.20349	2.30033	4.14333	2.74306	2.61838	1.70061	2.04576	3.31401	2.16186	2.31281	2.3397	1.33875	3.59184	2.99212	2.90895	13.4918	23.3487	8.86203	11.068	6.3232	7.18045
F07D10.1.1_rpl-11.2	F07D10.1	2	rpl-11.2	4.87e-07	2.63e-05	491.571	499.369	539.508	456.946	387.547	449.205	586.361	644.882	678.619	716.727	676.245	656.278	688.451	756.914	986.447	792.843	727.867	831.824	788.833	792.217	957.788	665.942	682.807	741.952
K09H9.5.1_K09H9.5	K09H9.5	2	K09H9.5	5.79e-07	3.06e-05	6.36997	7.53626	6.27237	5.40558	5.12949	2.93914	4.88949	5.01812	4.28672	5.21326	2.86856	2.45095	4.57727	3.79131	5.3861	6.9815	4.0301	3.49787	15.439	13.9374	13.4362	12.2039	12.2211	8.72289
T08H10.1.1_exc-15	T08H10.1	2	exc-15	5.98e-07	3.14e-05	81.134	102.406	99.9048	74.0162	58.6734	57.7222	57.3337	57.151	77.5642	60.3235	40.2793	42.1475	66.587	73.0029	87.9474	66.3984	49.8549	51.7552	97.5123	114.77	139.896	89.119	86.0333	83.3167
C43D7.5.1_sdz-6	C43D7.5	2	sdz-6	6.14e-07	3.2e-05	20.1034	40.2195	19.3636	14.3446	30.2434	19.8697	9.91061	14.1889	11.2065	22.1244	14.094	17.8601	3.43345	2.37705	1.12732	10.8568	8.03552	6.04254	26.6998	34.5255	13.9243	27.0015	17.5596	19.1014
F42A10.9.1_F42A10.9	F42A10.9	2	F42A10.9	6.82e-07	3.51e-05	33.8139	44.6269	37.5285	26.5197	34.5538	23.5937	21.1288	31.5607	16.3461	25.1496	21.6096	25.1021	29.5398	23.3514	23.9417	26.9883	22.5093	20.3329	60.3569	54.3511	49.9857	36.4154	40.3692	31.3018
C36A4.3.1_cyp-25A3	C36A4.3	2	cyp-25A3	6.92e-07	3.53e-05	7.37553	10.2281	10.0108	6.19705	5.35482	6.2852	8.73804	11.2219	10.0248	7.63891	6.01314	5.37024	4.8353	6.35475	5.91893	4.11388	3.28033	2.94881	8.28278	8.63247	11.1776	5.89201	6.06929	6.54793
ZK6.11a.1_not found	ZK6.11a	2	ZK6	6.92e-07	3.53e-05	143.161	254.802	212.492	60.0696	84.528	86.7874	68.8995	159.211	139.116	44.3003	58.5083	46.6648	81.4367	157.009	128.492	50.6429	58.7243	47.2233	279.447	443.473	234.661	136.427	107.767	121.075
T05A12.2b.1_tre-2	T05A12.2b	2	tre-2	7.07e-07	3.59e-05	22.6405	25.2039	31.3932	18.6499	20.4676	26.057	14.5888	12.709	20.4214	13.3563	18.1585	12.1206	17.1529	26.959	22.1618	21.7086	19.5318	22.2046	38.1203	45.0048	48.2961	20.5398	36.069	28.6019
R12C12.9a.1_R12C12.9	R12C12.9a	2	R12C12.9	7.13e-07	3.61e-05	13.646	16.0804	16.7105	18.8899	10.4409	13.8301	13.1001	12.9737	9.70491	8.93873	13.9913	9.10663	10.2209	15.2188	10.6779	12.6941	15.0473	9.58864	23.6226	25.5876	25.4072	23.1212	20.6713	20.7438
B0019.1.1_amx-2	B0019.1	2	amx-2	7.45e-07	3.73e-05	6.14963	7.7935	6.84444	4.69029	5.76559	5.64363	5.67649	4.87548	6.59461	5.8099	5.36234	5.51195	7.02099	6.38331	7.92064	6.65205	5.98905	6.80089	10.6039	12.3999	15.2031	8.15095	8.43564	9.32755
Y113G7B.12.1_Y113G7B.12	Y113G7B.12	2	Y113G7B.12	7.47e-07	3.73e-05	3.55952	3.65223	2.81145	2.59416	4.31864	3.0908	1.80754	2.58608	1.16491	1.6904	1.80468	1.94416	3.0315	2.602	2.31258	2.50242	2.07272	1.93974	4.60899	3.90855	3.77304	3.43325	3.55787	3.05001
C14B1.3.1_C14B1.3	C14B1.3	2	C14B1.3	7.54e-07	3.76e-05	16.8688	16.0622	17.3802	15.8689	9.65499	11.8903	16.7662	15.8914	14.3457	17.9765	16.4447	12.0292	13.5666	13.1991	13.2239	14.2872	8.18358	9.51554	27.0488	23.4287	25.4038	22.7114	17.1268	18.6107
Y22F5A.6.1_lys-3	Y22F5A.6	2	lys-3	7.59e-07	3.78e-05	4.80993	3.78621	2.57362	5.04855	2.76884	5.13501	3.29205	3.07555	3.63433	2.11244	8.42408	3.53152	0.574992	1.37936	1.16217	1.18445	2.30709	1.6646	9.13211	13.3846	6.0848	12.3548	3.99317	5.57528
R13A5.3.1_ttr-32	R13A5.3	2	ttr-32	7.67e-07	3.8e-05	40.241	37.9354	34.5613	37.4336	29.2386	29.5716	27.6894	37.1271	17.5274	39.9605	24.3356	28.5552	20.1672	22.3407	19.7175	24.9143	25.7034	16.9152	60.6217	52.8149	45.3915	55.5723	36.1901	34.9858
F54F7.2.1_F54F7.2	F54F7.2	2	F54F7.2	8.32e-07	4.03e-05	14.117	18.8963	12.5343	14.7359	23.4401	15.5007	9.98466	9.30262	6.75639	12.3579	8.85255	9.28759	18.4799	22.517	15.233	20.2048	21.5326	15.9951	17.0767	15.607	14.8283	12.8251	16.4127	14.3988
F28F5.6.1_F28F5.6	F28F5.6	2	F28F5.6	8.35e-07	4.04e-05	26.3706	24.5919	11.0466	16.5271	21.4924	15.4031	9.35131	9.6743	5.26514	9.15127	11.4664	11.0847	13.1153	10.6337	7.75729	14.6028	9.65273	9.91076	39.7975	30.4316	22.5882	23.4466	17.9896	17.1815
Y71H2AM.16.1_pho-9	Y71H2AM.16	2	pho-9	8.4e-07	4.04e-05	10.2961	7.27149	6.968	10.3946	4.41201	5.28795	6.07204	5.29339	3.42342	4.49606	7.66373	4.72933	7.05076	6.44281	4.87111	7.33175	7.32439	6.10173	17.1107	22.6451	16.6136	14.086	12.1952	9.20444
W03F8.2_W03F8.2	W03F8.2	2	W03F8.2	8.63e-07	4.13e-05	1.87458	3.28001	2.52369	0.487439	2.09538	1.45803	0.404693	0.662505	1.0243	0.120719	0.320997	0.190106	1.21867	1.19292	1.4841	0.619014	0.428712	0.985826	1.80518	1.42893	3.64489	1.02296	1.37163	1.37621
Y41G9A.10.1_Y41G9A.10	Y41G9A.10	2	Y41G9A.10	8.92e-07	4.26e-05	31.9913	36.5589	32.9259	38.5931	15.9953	24.0876	17.2908	17.9921	17.4564	19.5661	14.7525	11.9475	10.9823	12.4827	9.59431	11.7854	20.1044	12.6488	38.8327	39.0344	46.7897	38.1762	18.1146	24.6808
C06B3.7.1_C06B3.7	C06B3.7	2	C06B3.7	9e-07	4.27e-05	7.55467	4.62892	3.61279	9.66402	2.04047	1.47456	1.58993	1.48657	1.43591	1.91565	1.8628	1.08243	2.0169	1.33343	0.468246	1.65558	1.18497	1.09178	8.47838	7.50886	6.62559	9.3926	4.99532	3.77603
C46C11.2b.1_not found	C46C11.2b	2	C46C11	9.03e-07	4.27e-05	6.79731	7.69438	7.60307	5.92368	7.23983	6.27698	3.9759	5.81437	2.58429	3.49903	4.44324	3.70091	7.0047	8.06528	7.63227	5.93754	4.4382	5.60436	8.01251	8.19068	9.8836	7.67711	7.88757	7.89553
Y17D7B.7_Y17D7B.7	Y17D7B.7	2	Y17D7B.7	9.69e-07	4.52e-05	53.5105	68.0874	42.3317	28.6351	33.6583	15.4179	19.9326	31.6225	15.1568	20.7283	9.38144	14.436	68.7625	85.2005	66.2554	45.139	35.3534	25.022	43.2842	36.698	36.9046	37.4696	31.857	29.2724
C53B4.5.1_col-119	C53B4.5	2	col-119	9.72e-07	4.53e-05	1978.52	2384.48	1968.88	923.747	1749.97	984.126	1279.1	1034.31	1407.47	1171.2	549.743	851.622	1269.43	1692.24	1701.41	855.519	1048.39	756.062	3528.57	3872.72	3308.11	2255.85	1518.05	1527.9
M88.1.1_ugt-62	M88.1	2	ugt-62	1.03e-06	4.73e-05	33.5782	39.4561	23.1969	14.6625	9.9654	13.9713	9.35574	22.9099	10.8754	5.72217	4.75166	7.7637	17.4315	18.7393	17.7169	10.3213	12.9795	12.2784	31.7567	32.3624	26.375	14.3327	16.7737	12.5168
C10H11.3.1_ugt-25	C10H11.3	2	ugt-25	1.04e-06	4.75e-05	4.05092	9.5815	8.92537	6.44553	3.88367	5.18753	5.0272	6.0287	5.38112	9.27752	9.07144	5.51683	1.69375	3.74186	3.41021	2.89466	2.92128	2.60939	11.6095	13.5601	16.2791	9.95224	7.83682	5.89473
T28F3.4a.1_slc-17.4	T28F3.4a	2	slc-17.4	1.1e-06	4.97e-05	9.78351	12.5383	10.5743	5.97139	5.46066	5.88373	6.74918	12.1129	11.7905	7.10987	7.98828	5.63913	6.40913	10.4637	11.804	6.07996	6.00582	5.91537	17.0979	17.9173	18.1128	11.5006	11.4145	11.6317
Y42G9A.1.1_Y42G9A.1	Y42G9A.1	2	Y42G9A.1	1.13e-06	5.06e-05	5.58114	4.53195	4.65356	2.9094	3.38055	3.54297	3.45915	2.90773	2.54832	2.34848	4.07873	2.94779	3.86211	3.84551	3.0638	3.53451	3.20309	4.0995	8.57317	9.33062	7.87725	5.43422	5.81573	7.26943
C50H2.1a.1_fshr-1	C50H2.1a	2	fshr-1	1.14e-06	5.1e-05	6.05282	5.68093	5.97026	3.89781	5.01561	4.91152	4.52324	4.42305	4.27377	2.3092	4.31945	3.60945	4.88109	5.06029	5.26601	4.44224	4.44518	5.21049	8.23451	7.87886	8.1152	6.07992	7.62205	6.93902
ZC404.16.1_ZC404.16	ZC404.16	2	ZC404.16	1.17e-06	5.22e-05	31.8523	57.0408	38.8782	93.1526	47.5098	32.2554	45.9051	51.1246	32.1682	37.0882	43.1524	60.3699	105.074	49.9627	46.0335	85.1895	35.9811	39.616	195.868	203.607	171.176	175.851	120.91	147.41
C49G7.5.1_irg-2	C49G7.5	2	irg-2	1.18e-06	5.24e-05	4.75052	3.07551	2.30039	4.67295	2.12393	2.17165	1.98661	2.10107	0.570597	2.14583	2.72268	2.44159	0.435296	1.02971	0.427128	1.02815	1.39183	1.28179	4.87796	5.87448	6.83425	4.4783	2.59254	4.06914
T21E8.3.1_pgp-8	T21E8.3	2	pgp-8	1.25e-06	5.45e-05	0.967426	0.852344	0.85319	0.289502	0.200826	0.170013	0.546425	0.908101	1.13893	0.965136	0.589876	0.549118	0.475152	0.39336	0.307749	0.520253	0.179306	0.367414	2.02801	2.02829	2.78895	1.3968	0.828831	1.10073
Y43F8C.13.1_Y43F8C.13	Y43F8C.13	2	Y43F8C.13	1.42e-06	6.06e-05	28.9192	34.72	29.3801	19.4774	24.031	25.3101	19.5262	26.5593	22.4114	14.1244	22.2511	18.6912	23.3151	28.6346	24.1585	19.4236	24.6828	22.4314	39.5488	39.2468	36.4036	31.2167	30.7279	29.4143
C03G6.19.1_srp-6	C03G6.19	2	srp-6	1.53e-06	6.46e-05	21.6025	20.9577	21.9846	19.2032	16.5767	18.4228	21.0347	23.0936	19.0063	22.9445	19.9505	17.7268	18.8083	19.9016	22.3075	20.1913	17.4707	19.0801	31.809	29.1886	37.4206	28.0987	25.3239	30.0285
C01B4.8a.1_C01B4.8	C01B4.8a	2	C01B4.8	1.71e-06	7.04e-05	0.427641	0.476893	0.691494	0.396236	0.376434	0.380914	0.646067	1.01374	0.902695	0.770148	0.715881	0.773945	2.14883	2.41598	2.34126	1.99053	1.40642	1.87689	1.12962	1.4058	1.50303	1.05046	0.804977	1.21614
Y19D10A.5a.1_Y19D10A.5	Y19D10A.5a	2	Y19D10A.5	1.71e-06	7.04e-05	0.427641	0.476893	0.691494	0.396236	0.376434	0.380914	0.646067	1.01374	0.902695	0.770148	0.715881	0.773945	2.14883	2.41598	2.34126	1.99053	1.40642	1.87689	1.12962	1.4058	1.50303	1.05046	0.804977	1.21614
F42C5.10.1_ifo-1	F42C5.10	2	ifo-1	1.7e-06	7.04e-05	9.53348	9.68468	8.5681	5.1908	7.99338	8.57527	7.52314	5.81078	6.59246	6.55868	9.56361	7.99151	8.30655	7.50031	6.07889	7.58112	6.71405	9.1846	15.9274	18.052	14.2235	11.3471	11.6963	12.7539
W02D7.2.1_clec-218	W02D7.2	2	clec-218	1.82e-06	7.4e-05	13.727	8.59613	13.2454	4.2201	5.31392	5.00384	3.28078	1.84799	3.83628	1.60705	1.76147	1.4722	10.2377	6.54638	11.3545	2.51691	4.71796	1.68121	9.90454	5.772	20.1748	7.90554	10.1757	5.12544
C06G4.5.1_npr-17	C06G4.5	2	npr-17	1.89e-06	7.65e-05	3.10362	4.55432	4.36858	3.20073	3.16967	4.07527	2.2385	3.28695	1.83943	2.15435	2.2064	2.38422	1.95998	1.76589	2.90606	2.36535	2.9944	2.66787	5.12505	5.27403	5.89134	5.17105	3.61938	5.71549
F37B4.2.1_ifc-1	F37B4.2	2	ifc-1	1.91e-06	7.68e-05	6.10958	9.3736	8.20861	1.6963	2.71243	3.01393	2.09829	3.95325	3.25216	0.931473	2.57375	0.865072	5.10675	7.37648	11.3121	2.42602	3.19132	4.0175	11.5854	14.3254	16.8357	2.97973	3.32692	4.00234
F32A5.4a.1_F32A5.4	F32A5.4a	2	F32A5.4	2.05e-06	8.16e-05	47.0943	56.4229	52.3388	37.4231	44.9891	45.8533	63.1049	82.2342	68.747	59.9491	68.498	44.7233	74.5416	76.1918	69.923	53.4232	48.0032	46.516	92.8695	93.9401	81.4632	67.9365	75.1788	67.6202
Y102A11A.3.1_Y102A11A.3	Y102A11A.3	2	Y102A11A.3	2.06e-06	8.2e-05	8.33264	8.72403	8.84279	6.29363	6.97085	7.88063	8.15236	7.37555	7.12102	6.24252	8.70292	7.26043	8.68194	10.0457	8.57451	7.15447	6.50377	9.03882	11.8215	11.1537	13.1275	8.92765	11.7988	12.0538
D2023.2a.1_pyc-1	D2023.2a	2	pyc-1	2.2e-06	8.6e-05	105.546	102.126	119.341	86.0508	75.1961	94.0375	108.32	84.5936	114.204	92.7724	95.5425	81.9116	103.776	114.815	114.343	88.6584	68.0033	87.1459	140.25	152.056	167.081	125.898	124.493	124.748
R08F11.1a.1_R08F11.1	R08F11.1a	2	R08F11.1	2.19e-06	8.6e-05	8.94606	10.275	10.0344	5.85764	7.25888	7.39174	7.41249	5.10513	6.85787	7.02236	5.22696	6.00524	8.95712	8.51501	7.96463	7.85461	4.8172	6.7949	12.1308	14.1824	11.9634	9.38798	9.20421	10.0162
M02D8.5.1_M02D8.5	M02D8.5	2	M02D8.5	2.23e-06	8.69e-05	2.23629	2.64132	1.84474	2.05722	1.45232	1.78371	1.71634	1.63509	1.3764	1.72953	1.32217	1.26274	1.55362	1.22565	1.2794	1.42046	1.0916	1.0977	2.8721	3.23184	2.91756	2.54727	2.33741	2.34403
F28H7.8.1_F28H7.8	F28H7.8	2	F28H7.8	2.28e-06	8.79e-05	6.66391	7.63715	7.45584	8.19314	6.02119	7.98041	5.64023	6.27775	4.97819	7.06618	5.72815	5.88466	4.64916	4.44008	3.75371	5.21625	4.13325	4.85805	11.5234	7.47432	9.7858	9.59694	6.28154	8.21507
K09F5.2.1_vit-1	K09F5.2	2	vit-1	2.28e-06	8.79e-05	524.11	664.085	738.057	120.528	577.756	513.494	197.731	54.3313	241.583	97.7644	90.6943	147.429	190.296	163.278	167.562	196.885	161.975	253.741	816.841	1029.68	982.978	336.658	383.675	478.813
C12C8.2a.1_cbl-1	C12C8.2a	2	cbl-1	2.53e-06	9.54e-05	48.3366	77.4736	65.4288	40.4619	48.9048	53.758	29.2254	46.0518	31.3767	34.0613	37.2248	41.3253	38.2726	42.5197	41.7054	49.7687	44.2184	60.2749	64.8475	68.8401	77.9459	54.8769	69.4546	75.5889
F45H10.4.1_drr-1	F45H10.4	2	drr-1	2.55e-06	9.56e-05	20.885	23.0245	18.077	19.6292	17.617	17.8474	15.3355	21.1727	15.1267	12.7721	16.3052	13.2242	16.6826	15.1864	14.2444	16.5526	14.6793	14.5882	30.1124	26.2116	24.0834	25.8149	26.0678	25.855
Y75B8A.28.1_Y75B8A.28	Y75B8A.28	2	Y75B8A.28	2.59e-06	9.64e-05	43.0248	26.1771	16.7161	24.1014	13.2441	10.2761	8.39031	10.494	3.80756	6.24902	5.30605	6.24545	10.1539	8.59156	4.6185	16.1278	8.65032	7.44325	45.5904	50.1592	31.7902	36.4661	14.5138	13.1034
K09D9.1.1_K09D9.1	K09D9.1	2	K09D9.1	2.65e-06	9.75e-05	17.2294	7.59727	7.00847	6.36645	3.01916	4.39108	2.42911	2.62125	1.2646	2.67589	3.50987	2.87099	2.17033	2.60098	1.13767	4.7496	3.11928	3.62876	20.1821	31.0073	26.4913	9.42547	6.5264	7.48037
C02F5.11.1_tsp-2	C02F5.11	2	tsp-2	2.68e-06	9.84e-05	11.5846	5.34328	5.00187	10.6695	2.25307	4.07048	2.73089	2.63555	0.454064	1.63936	2.50737	1.99223	2.73723	1.46023	1.81025	2.92993	2.92772	2.84529	12.4948	17.7686	8.98073	9.12261	6.25496	7.10564
Y6B3A.1a.1_agef-1	Y6B3A.1a	2	agef-1	2.93e-06	0.000106096	26.3641	23.7408	27.0177	21.6061	23.5178	28.0512	28.3945	26.6489	31.031	22.4441	28.8047	26.1455	27.1695	28.6671	26.7316	23.996	20.5293	27.9435	35.5898	36.7123	38.9971	31.5004	37.8768	36.5618
ZK550.2.1_ZK550.2	ZK550.2	2	ZK550.2	2.99e-06	0.000107741	10.9165	12.7334	12.0418	6.52092	11.1237	10.2799	7.35051	7.85829	6.20847	4.09792	7.16211	5.93403	6.40582	5.97666	4.2912	5.47008	7.72927	6.63286	10.1998	8.78328	12.0741	9.11991	10.8794	9.5507
F54E2.1.1_F54E2.1	F54E2.1	2	F54E2.1	3.2e-06	0.000113953	64.2836	62.8619	47.6021	58.0552	44.7849	63.5161	32.5801	74.5781	43.545	31.9947	40.5485	53.0679	26.3121	37.3181	27.5505	31.0162	42.0921	45.0775	80.9916	123.634	80.4685	66.9655	67.2088	81.1675
K04A8.1.1_K04A8.1	K04A8.1	2	K04A8.1	3.2e-06	0.000113953	12.9329	17.2523	11.2097	11.0135	12.5171	10.5546	11.2498	13.3982	9.65511	11.0528	10.7083	10.4435	10.6459	13.3028	8.19346	11.1548	11.4595	9.62792	22.92	19.1024	15.3338	19.9675	18.953	16.1177
ZK909.3.1_ZK909.3	ZK909.3	2	ZK909.3	3.43e-06	0.000120764	34.8588	33.0611	26.4142	23.6471	21.6851	18.3801	20.3596	27.948	15.9019	25.3794	20.3133	21.3461	25.0968	22.2981	26.8632	23.0787	24.6406	18.7456	54.177	56.935	46.3795	39.1408	29.6248	28.0411
C29E4.7.1_gsto-1	C29E4.7	2	gsto-1	3.59e-06	0.00012558	2.94544	4.06924	2.95829	2.61802	1.64448	1.71706	1.21189	2.79382	0.783737	2.61677	2.15139	1.97006	1.92034	3.42142	2.84404	3.32415	2.98808	2.13185	6.4845	7.24907	7.95068	6.68228	5.34817	5.60695
C17H12.4.1_cest-4	C17H12.4	2	cest-4	3.64e-06	0.000126573	11.5929	16.6037	12.4935	12.6484	11.1657	9.99407	11.0732	16.3535	9.2813	11.3356	11.4496	10.8758	10.7378	11.6155	10.0374	9.57831	10.7069	7.96648	16.4504	18.5992	17.6848	18.5001	16.5254	14.2075
F58G1.4.1_dct-18	F58G1.4	2	dct-18	4.26e-06	0.000144511	183.815	175.184	122.383	124.584	120.319	107.364	125.843	163.074	105.184	127.186	129.993	136.127	173.059	193.671	159.565	140.906	156.188	148.308	259.504	219.662	180.738	196.204	200.738	190.895
F18E2.1a.1_papl-1	F18E2.1a	2	papl-1	4.35e-06	0.000146528	11.4559	17.4317	17.5891	5.88598	7.42092	6.96284	7.09434	13.1345	9.70506	4.36476	6.50201	5.2175	13.1277	22.5744	19.4658	6.19984	7.89908	7.15414	16.9726	23.1992	26.3531	9.78173	14.4791	13.422
F18E2.1b.1_papl-1	F18E2.1b	2	papl-1	4.35e-06	0.000146528	11.4559	17.4317	17.5891	5.88598	7.42092	6.96284	7.09434	13.1345	9.70506	4.36476	6.50201	5.2175	13.1277	22.5744	19.4658	6.19984	7.89908	7.15414	16.9726	23.1992	26.3531	9.78173	14.4791	13.422
F53F1.6b.1_F53F1.6	F53F1.6b	2	F53F1.6	4.72e-06	0.000155419	7.64502	4.35045	3.55018	4.29337	4.32734	1.86559	3.40264	1.55281	0.842782	3.03473	3.98271	1.47643	3.61388	2.60183	2.4036	2.1987	2.6864	1.74062	15.1191	15.7955	12.0536	10.4487	5.63507	4.67017
F07B7.2.1_F07B7.2	F07B7.2	2	F07B7.2	4.85e-06	0.000157902	11.7075	34.0861	23.2149	10.9672	23.7579	20.5728	69.6778	64.896	72.3468	39.6025	36.7296	47.6055	48.4732	52.1858	52.3997	29.6671	24.3025	27.5225	44.5369	81.2687	56.2622	43.8534	79.0625	51.8947
W09B7.2.1_W09B7.2	W09B7.2	2	W09B7.2	4.85e-06	0.000157902	11.7075	34.0861	23.2149	10.9672	23.7579	20.5728	69.6778	64.896	72.3468	39.6025	36.7296	47.6055	48.4732	52.1858	52.3997	29.6671	24.3025	27.5225	44.5369	81.2687	56.2622	43.8534	79.0625	51.8947
F42A10.3.1_anmt-2	F42A10.3	2	anmt-2	4.97e-06	0.000161006	21.1843	27.7861	22.5159	17.7907	21.568	20.1023	20.6342	21.3074	16.0946	16.5845	12.8759	9.50783	19.1894	25.7922	23.3811	17.8838	24.6723	16.8808	31.7887	33.5247	37.6619	23.975	26.956	23.0326
Y47G6A.5a.1_Y47G6A.5	Y47G6A.5a	2	Y47G6A.5	5.27e-06	0.000168883	12.587	5.73203	5.83019	6.43927	4.17701	3.34149	6.12184	3.20804	3.23718	4.73159	5.0368	3.91905	6.88842	6.33677	4.83755	3.45018	3.36921	3.22119	15.3527	14.504	14.0444	9.09996	8.31118	6.91872
ZK1290.10.1_ZK1290.10	ZK1290.10	2	ZK1290.10	5.47e-06	0.000174486	4.71253	2.10215	3.4065	2.41336	1.11503	2.15785	1.5908	1.94189	1.49527	2.43969	1.15342	2.21154	1.90977	1.58691	1.93176	2.13766	1.19636	1.17711	5.38187	5.92289	7.68771	5.5732	2.49042	3.65057
K09A9.5.1_gas-1	K09A9.5	2	gas-1	5.66e-06	0.00017909	81.0734	92.0649	93.8835	61.6577	62.2908	71.5053	76.5912	97.3119	83.5904	71.7564	71.8219	61.7545	100.982	116.236	145.416	100.964	98.9814	121.756	88.5526	98.0376	110.704	73.4121	79.7501	81.2701
C48E7.1.1_C48E7.1	C48E7.1	2	C48E7.1	5.69e-06	0.000179838	84.2407	82.5682	85.2182	52.6399	54.6085	60.1472	62.0032	86.6152	60.3897	58.6786	58.8328	49.7244	64.2491	73.7531	71.9735	57.4604	69.7504	65.0752	113.791	120.995	140.667	74.9551	70.426	83.2982
T05A1.2.1_col-122	T05A1.2	2	col-122	5.88e-06	0.000184308	2650.79	2486.81	2614.86	2070.98	2602	2420.73	2170.31	1457.85	2257.84	2565.02	1067.66	1417.92	1611.01	2015.5	2163.74	1691.82	1677.1	1473.93	3437.7	3391.52	4196.66	3438.2	2449.1	3210.26
Y51A2D.4.1_hmit-1.1	Y51A2D.4	2	hmit-1.1	5.95e-06	0.000185783	10.8212	11.965	14.4178	12.596	7.06711	9.81362	6.15204	6.7896	7.53435	7.20368	6.53196	6.26081	7.72312	6.95295	10.0064	7.49247	5.6187	7.29443	18.5889	17.2182	23.8909	14.5648	7.80397	8.49291
F43D2.6.1_F43D2.6	F43D2.6	2	F43D2.6	5.99e-06	0.000186895	27.0822	34.6675	29.3255	20.5672	24.6264	23.9992	22.7142	25.9076	26.8539	24.4976	20.7943	21.1331	27.0487	24.5903	29.249	26.2491	24.2977	23.8685	39.8981	38.6835	45.0428	31.2167	30.937	35.91
F45E4.1.1_warf-1	F45E4.1	2	warf-1	6.15e-06	0.00019077	2.17574	2.27781	2.24543	2.52416	1.09415	2.53138	0.846211	1.56089	1.82344	1.46089	1.91147	1.66773	0.735174	1.54415	2.0554	1.47781	1.49898	1.88593	10.3213	13.7384	8.5756	2.90924	4.65316	3.01194
C18H9.6.1_C18H9.6	C18H9.6	2	C18H9.6	6.19e-06	0.000191069	24.5977	28.0014	31.9826	30.6613	18.1652	39.015	22.7517	30.4212	23.3465	20.1646	16.5069	18.8071	28.6374	36.9925	29.3828	17.1406	15.3804	31.0782	52.8052	48.5763	43.4914	43.8587	43.9777	53.3712
F25H8.5c.1_dur-1	F25H8.5c	2	dur-1	6.18e-06	0.000191069	0.840202	0.506984	1.90223	1.17324	0.953585	0.363353	0.198172	0.103059	0.153562	0.208742	0.297571	0.257102	1.27618	1.23698	2.03515	0.920337	1.46933	1.17017	1.32139	1.58781	1.20524	1.46355	1.08046	1.37239
F48C1.1.1_not found	F48C1.1	2	F48C1	6.43e-06	0.000197443	3.70086	4.25832	3.50053	1.94723	2.56124	3.49163	2.37035	2.96291	2.2929	2.45525	2.72864	2.81866	3.12097	2.77224	3.00316	3.29524	2.76976	3.09296	6.9067	5.45303	4.86254	5.45247	3.70969	4.15243
C03C11.2.1_fog-3	C03C11.2	2	fog-3	6.54e-06	0.000200189	2.31954	1.92511	1.54247	2.38056	1.1532	1.5358	4.29386	2.30353	3.18252	5.52099	2.38518	3.20817	2.19225	1.74413	1.82718	3.10658	1.24716	2.03332	5.78558	5.58005	7.4826	3.87914	3.44846	6.36109
M163.1.1_M163.1	M163.1	2	M163.1	6.81e-06	0.000207505	29.4637	29.9115	27.2063	27.0012	21.7448	23.4904	37.4876	37.0464	34.1543	35.3293	39.6208	30.9136	34.7468	38.547	33.7045	31.989	31.8786	29.6561	38.2468	48.8059	43.0227	38.3082	40.655	45.2907
ZC513.8.1_col-43	ZC513.8	2	col-43	7.03e-06	0.00021339	14.8167	14.289	16.142	4.49315	14.5441	11.1092	1.36339	1.05553	1.54874	4.37079	1.56718	3.74646	0.421114	0.524289	0	1.87119	2.0785	2.29919	8.3726	8.31048	13.1612	8.75745	7.78345	8.98586
Y58A7A.5.1_Y58A7A.5	Y58A7A.5	2	Y58A7A.5	7.22e-06	0.000218327	6.94834	3.93213	4.47136	4.78149	1.7929	2.06033	3.25363	4.6708	2.96961	4.11716	2.91455	2.18634	3.51406	4.5099	5.58	4.04249	2.67831	2.21749	11.2408	10.9572	10.3014	7.1164	5.137	6.09929
ZC416.6a.1_ltah-1.2	ZC416.6a	2	ltah-1.2	7.28e-06	0.000219369	36.3753	39.3005	37.8588	33.0314	35.4901	24.6156	35.6723	26.9163	23.078	25.35	36.401	30.5662	38.1411	45.4323	39.0915	34.4872	39.6046	33.4279	50.4689	53.2279	47.2448	41.5856	56.1775	49.453
F13D2.1b.1_F13D2.1	F13D2.1b	2	F13D2.1	7.34e-06	0.000220956	3.92901	3.73224	3.61201	2.35816	2.65687	3.18102	3.40559	3.97691	3.46745	3.26689	3.74745	3.23864	3.47197	3.19396	3.5315	3.01718	2.55694	2.86803	5.35352	5.61737	5.70763	4.47954	4.15582	4.92003
K01D12.11.1_cdr-4	K01D12.11	2	cdr-4	7.63e-06	0.000227799	32.2563	43.0555	30.5902	16.6413	12.8283	16.1737	18.4021	32.562	22.843	24.4383	21.5099	23.9724	23.5898	30.1236	32.0202	16.7684	17.0009	19.3957	67.4658	70.6794	67.065	29.1052	29.363	31.7935
T07A9.3.1_kgb-1	T07A9.3	2	kgb-1	7.64e-06	0.000227817	20.8811	19.1592	16.3716	17.0012	15.5243	16.7921	17.3336	22.0288	19.8682	16.2803	18.1994	14.7653	19.0953	19.1599	15.1826	17.3095	17.4144	17.2362	26.3463	26.877	25.3735	26.0538	23.7972	25.8538
ZK228.4b.1_ZK228.4	ZK228.4b	2	ZK228.4	7.65e-06	0.000227828	22.1175	25.5063	12.6503	10.8069	15.3873	9.65901	6.46343	13.2168	4.44704	6.67622	6.93537	7.85414	10.1456	9.63429	14.4536	6.92471	9.68144	7.41532	21.7593	22.2681	21.0134	15.7296	12.3273	10.9733
F13D11.1.1_acp-5	F13D11.1	2	acp-5	7.66e-06	0.000228034	5.10541	5.95223	6.88569	5.1375	3.68819	4.8124	3.77759	4.92389	3.66306	2.87292	3.47475	2.81676	5.03654	5.63529	4.73166	3.90326	3.50068	3.4133	7.3985	6.87973	8.03334	6.79243	5.82156	6.00322
F37H8.3a.1_bigr-1	F37H8.3a	2	bigr-1	7.83e-06	0.000232081	5.05483	9.24039	5.98916	3.40833	4.5938	4.99431	4.57073	8.76387	4.79317	2.8204	4.16668	3.93367	4.03825	7.41118	3.87215	3.51736	5.19682	4.04976	10.4939	15.0969	11.1197	8.30524	8.89943	11.0801
F10C1.2b.1_ifb-1	F10C1.2b	2	ifb-1	7.96e-06	0.000235584	66.9942	82.4538	90.0563	44.3531	49.0236	61.0505	45.6213	50.0472	45.9498	37.4191	41.623	44.2585	46.7904	51.474	51.0805	44.4984	59.315	55.1024	116.048	153.803	167.633	58.32	60.4004	65.7239
Y37D8A.3.1_Y37D8A.3	Y37D8A.3	2	Y37D8A.3	8.02e-06	0.000236831	15.3278	15.1146	16.0753	13.5035	14.1851	11.3678	10.5793	13.3406	11.0165	14.8042	9.33655	10.1478	11.667	9.72699	10.7925	12.1514	10.7208	9.35656	18.5886	17.6504	19.2329	18.6699	16.8497	15.3675
F55D10.2.1_rpl-25.1	F55D10.2	2	rpl-25.1	8.2e-06	0.000240695	376.219	373.206	317.627	293.312	337.022	327.429	396.895	351.784	436.984	478.965	421.889	410.794	463.41	427.289	590.799	411.58	402.096	545.15	608.204	650.237	724.481	496.623	519.995	581.47
R09A1.3.1_R09A1.3	R09A1.3	2	R09A1.3	8.25e-06	0.000241543	3.49937	3.11653	4.44666	5.55854	3.07752	3.70307	2.67721	4.00373	5.30997	3.77088	3.81035	3.17268	3.06812	3.42804	3.4661	3.17472	2.8669	2.39066	7.82486	7.80682	8.69493	9.31108	5.29274	5.77662
F10C1.7c.1_ifb-2	F10C1.7c	2	ifb-2	8.35e-06	0.000244188	19.5976	20.6054	26.7505	16.1439	15.8175	19.4933	19.6862	17.4819	17.6851	14.5615	19.7736	18.1664	22.8009	27.6763	27.6083	22.4064	27.5166	29.0296	37.9944	31.1859	45.9236	20.9695	25.9521	28.6274
F01F1.12a.1_not found	F01F1.12a	2	F01F1	9.18e-06	0.000263927	163.631	146.442	145.908	120.085	108.227	114.54	114.557	108.045	111.336	89.399	83.0931	100.564	112.188	106.303	118.246	90.2563	77.3417	108.707	114.084	141.996	124.895	114.026	89.1976	94.06
F19H8.1a.1_tps-2	F19H8.1a	2	tps-2	9.2e-06	0.000263927	14.6893	15.8393	17.5016	16.8603	13.5608	17.0703	15.6466	11.044	17.4873	17.915	14.341	12.3493	14.7177	13.8228	14.76	15.3865	10.3035	13.5203	33.3247	20.9217	26.8683	27.369	18.4569	21.2613
Y54E5A.1.1_ttm-5	Y54E5A.1	2	ttm-5	9.2e-06	0.000263927	9.36414	7.55787	7.43566	6.07418	5.75594	6.86774	5.93073	7.51694	6.2167	4.48525	6.61879	4.77888	6.10753	7.89246	6.71545	6.00257	6.63015	7.34809	13.33	17.2816	12.4748	7.75555	8.54632	9.5795
T27B2.1.1_dmsr-16	T27B2.1	2	dmsr-16	9.39e-06	0.000267339	1.12548	1.65769	2.0337	0.467495	1.08886	0.701258	0.0776536	0.417633	0.998368	0.134222	0.201635	0.105725	0.471155	0.294478	0.602367	0.724057	0.336379	0.498086	1.5525	1.44514	3.39456	0.840626	2.02987	2.27989
T07C4.5.1_ttr-15	T07C4.5	2	ttr-15	9.61e-06	0.000271599	1141.79	1349.15	1208.66	810.046	881.642	840.001	1002.17	1636.52	1146.5	1060.77	982.764	1040.97	797.972	837.036	883.563	713.941	879.42	744.482	1496	1625.78	1694.26	1120.8	958.192	1052.52
F36A4.10.1_col-34	F36A4.10	2	col-34	1.01e-05	0.000283716	8.97718	10.41	9.58744	9.39953	7.30392	7.89918	9.42065	8.15832	8.95299	9.71383	8.59886	6.55856	10.3279	11.3431	15.7602	11.383	9.38156	9.72686	15.588	18.462	21.5249	13.849	12.4989	13.6486
K07C11.7a.1_K07C11.7	K07C11.7a	2	K07C11.7	1.08e-05	0.000298528	23.9256	19.3072	21.23	16.2298	23.2758	18.6521	10.0819	14.6076	8.88068	12.2392	9.92234	11.7209	15.705	15.7758	13.0981	13.8971	18.4574	15.0552	18.9963	23.0645	25.6688	15.0368	17.9764	11.7045
Y77E11A.15.1_col-106	Y77E11A.15	2	col-106	1.09e-05	0.000301898	1460.77	1452.61	1331.18	1098.52	1324.35	1011.13	1087.5	1142.29	998.462	1291.18	597.124	739.958	891.962	1022.54	1065.5	923.829	1039.96	604.551	1760.47	1583.53	1792.36	1875.97	1351.76	1403.35
F14H12.3.1_F14H12.3	F14H12.3	2	F14H12.3	1.14e-05	0.000312656	5.35877	6.02617	8.11586	4.31957	12.1044	7.49567	5.33933	5.89015	8.24676	3.99669	7.70927	3.38161	10.049	8.93335	9.38098	4.25366	4.93302	4.1812	22.0852	21.3583	13.1948	12.0459	18.853	13.6094
F42H11.2.1_lem-3	F42H11.2	2	lem-3	1.15e-05	0.000314322	64.3589	49.5393	53.6022	51.5614	50.7659	57.9218	58.6338	47.8961	59.1561	58.5543	56.5644	53.9719	57.3385	53.3136	51.4242	54.5556	46.9719	58.0583	78.1438	76.9862	75.5566	74.6513	65.4943	71.2434
K10G4.13_K10G4.13	K10G4.13	2	K10G4.13	1.37e-05	0.000362928	0.121673	0.0700175	0.0488427	0.300511	0.0896086	0.161304	0.00982719	0.131737	0.182275	0.136063	0.117665	0.0669508	0.0476697	0.0973177	0.15567	0.0756132	0.0288841	0.0753353	1.0075	0.891561	0.799112	0.621017	0.437853	0.703163
F52E4.5.1_F52E4.5	F52E4.5	2	F52E4.5	1.44e-05	0.000376547	9.99992	9.15209	10.8152	7.60908	7.01307	7.87738	9.3338	8.19366	5.43648	16.6919	9.27676	8.53188	5.19677	5.67001	6.8175	6.1384	7.42178	5.62273	16.2425	13.8181	17.0816	12.6457	10.1351	11.7936
C08B11.4.2_not found	C08B11.4	2	C08B11	1.49e-05	0.000386416	27.0026	29.0772	30.4623	19.8961	14.9748	30.4091	22.3179	25.2904	27.7755	16.4588	28.5918	23.2949	26.1337	32.8888	37.1331	25.901	32.4497	26.0273	43.7177	47.1419	51.9838	31.2829	42.3795	39.9756
Y53F4B.30.1_gst-27	Y53F4B.30	2	gst-27	1.49e-05	0.000386416	65.7921	66.331	60.395	42.8664	58.4994	40.5419	51.6468	50.5092	38.7889	37.9274	46.5738	39.5755	57.8929	61.1447	43.6865	41.8864	45.796	40.3781	90.6652	70.0485	54.189	63.3881	79.0078	65.8395
F32A7.5a.1_maph-1.1	F32A7.5a	2	maph-1.1	1.52e-05	0.000392045	17.7819	15.513	17.9153	13.2063	12.8514	16.2809	16.3739	9.67745	18.096	16.4754	12.782	13.2663	16.5089	16.0944	16.7222	14.6581	14.8158	17.1268	26.8665	28.6144	35.624	20.3911	17.6519	25.1653
K03E5.2d.1_clik-3	K03E5.2d	2	clik-3	1.54e-05	0.000397092	62.0743	56.1075	51.0086	50.5352	58.6225	41.1885	33.3618	42.213	25.5377	45.4614	29.2827	33.1873	31.0834	28.9606	36.5769	46.4909	66.4154	37.1103	73.7298	70.36	59.7842	77.151	55.6506	56.9141
B0218.2.1_faah-2	B0218.2	2	faah-2	1.55e-05	0.00039785	49.3325	35.1484	24.858	45.0498	26.9821	25.1218	21.9715	16.1457	12.7749	26.0039	28.846	21.2825	23.9838	19.5332	16.1743	30.6439	23.4096	20.7708	72.1616	77.4005	49.8877	64.1359	36.2363	30.9084
R74.3b.1_not found	R74.3b	2	R74	1.55e-05	0.00039785	166.8	187.478	188.976	162.707	141.695	197.843	167.266	183.171	186.34	175.506	201.013	153.514	174.778	198.095	193.159	161.84	170.265	193.9	273.899	248.454	262.338	222.338	212.106	242.365
T05E7.1.1_T05E7.1	T05E7.1	2	T05E7.1	1.55e-05	0.00039785	6.21916	10.8945	7.56764	4.32798	6.9471	5.35668	4.31577	6.22272	4.55504	3.34278	4.41778	4.51871	6.28988	5.20441	5.81926	6.18833	5.19407	5.07683	12.2968	9.74096	7.8927	6.4561	10.6506	7.79056
R04E5.2.1_cnnm-2	R04E5.2	2	cnnm-2	1.69e-05	0.00042494	4.04415	3.6023	4.05139	3.34545	3.52118	3.38313	3.47625	3.50939	2.68213	2.80445	3.25061	2.9139	3.83857	3.53096	3.9194	3.39951	3.10261	2.93476	6.32976	5.00059	6.03743	5.20491	4.97879	4.89398
F12A10.1.1_F12A10.1	F12A10.1	2	F12A10.1	1.7e-05	0.00042588	32.1418	38.0984	45.8711	28.017	32.8614	29.4659	13.2197	25.0301	11.4645	19.8624	14.0715	20.0735	32.9278	21.9703	27.075	37.4172	28.5504	23.0852	22.5598	24.1142	30.3808	25.9929	23.1972	21.878
Y71A12B.13a_not found	Y71A12B.13a	2	Y71A12B	1.7e-05	0.00042588	1.37639	1.01644	1.19356	0.966551	1.20685	0.890488	1.33703	2.51035	2.12757	1.4858	1.98871	1.74788	3.46734	2.38311	1.91252	3.19365	2.05546	2.44471	3.27245	2.93704	4.4125	2.39695	2.92069	3.59334
B0365.9.1_B0365.9	B0365.9	2	B0365.9	1.71e-05	0.000428419	3.89331	3.82363	4.72626	3.71053	2.50228	2.71193	1.41087	2.82181	0.763281	1.14441	2.7468	0.783925	3.56429	4.38662	3.67159	3.87469	6.17518	4.51075	2.72713	3.79163	4.29216	2.2775	3.15295	2.95871
C14A6.16_C14A6.16	C14A6.16	2	C14A6.16	1.74e-05	0.000434398	0.31754	0.242253	0.220123	0.254119	0.15112	0.18484	0.11623	0.234153	0.340418	0.158216	0.174146	0.226501	0.292015	0.317341	0.629966	0.178084	0.110589	0.0905719	0.858914	0.571262	1.47179	0.610486	1.09043	0.907517
K08B4.3.1_ugt-19	K08B4.3	2	ugt-19	1.77e-05	0.000438594	7.14033	7.92436	4.21875	3.79819	2.50123	3.20057	3.41433	6.52408	4.05651	3.06752	2.85557	2.53473	4.67773	6.11671	4.83375	3.34622	2.89389	3.04667	10.7157	14.5274	9.53657	3.90178	5.04086	4.62898
Y6G8.9_Y6G8.9	Y6G8.9	2	Y6G8.9	1.79e-05	0.000442165	0.840196	0.988783	1.09772	0.838523	0.613708	0.642658	0.0320829	0.233913	0.843583	0.110854	0.148568	0.087335	0.506189	0.62203	0.864169	0.189703	0.0460151	0.281182	1.87414	1.89125	1.84513	1.69032	1.30108	1.26559
F11F1.1b.1_F11F1.1	F11F1.1b	2	F11F1.1	1.81e-05	0.000444639	4.63325	4.879	5.63986	2.99425	3.18685	3.93086	3.61346	3.11387	2.53037	3.19807	2.24201	2.8518	2.61788	3.92138	3.48906	4.39947	2.6643	3.20609	6.08379	5.72714	6.8061	4.33559	5.1097	6.29489
F46A8.11.1_F46A8.11	F46A8.11	2	F46A8.11	1.82e-05	0.000446357	2.40044	3.07256	3.45652	1.75668	3.03307	3.19915	2.99449	2.86393	2.71389	3.03516	3.17111	1.80303	3.21485	3.0333	4.56167	3.38731	2.36232	2.35067	5.42055	5.83328	9.62913	5.54776	7.20674	6.28725
Y67A6A.2a.1_nhr-62	Y67A6A.2a	2	nhr-62	1.83e-05	0.000447596	3.82594	4.28269	3.67196	2.14562	3.74294	2.72704	2.22337	2.84207	1.5303	1.86287	2.04075	2.24784	3.49388	4.71235	3.58	4.1749	4.47986	3.28198	5.22811	5.15456	4.00468	3.6731	4.47788	5.16263
W06A11.1.1_W06A11.1	W06A11.1	2	W06A11.1	1.83e-05	0.000449209	12.0036	9.07447	6.90496	8.89306	7.60306	5.17007	6.27769	4.87418	4.50623	8.93782	4.29526	5.65047	8.20599	7.37216	6.08793	7.559	9.188	7.82969	19.05	19.929	17.0637	18.5209	7.79123	10.4969
R11G11.7.1_srlf-35	R11G11.7	2	srlf-35	1.86e-05	0.000454331	7.28941	5.47113	4.36269	7.68874	4.01575	3.01545	3.0095	2.22856	3.59432	1.29295	1.67444	1.86735	9.9638	6.02695	5.60138	2.56278	2.97235	1.08031	24.8536	20.1866	8.25627	12.4871	5.92466	3.17527
ZK1321.4a.1_ZK1321.4	ZK1321.4a	2	ZK1321.4	1.86e-05	0.000454331	39.895	51.6633	42.8361	33.2929	46.2354	38.8789	37.6901	32.7285	28.1873	40.9596	24.8958	24.6154	50.7172	50.2779	50.1749	40.6827	45.0435	37.1868	53.5462	46.8577	53.3466	49.8631	45.3877	46.5718
Y39B6A.5a.1_Y39B6A.5	Y39B6A.5a	2	Y39B6A.5	1.96e-05	0.000474753	62.6943	66.0269	38.8435	55.6781	59.2882	27.7601	34.6438	46.7517	29.2583	39.7846	33.0189	33.9276	46.6321	34.7695	32.7119	34.38	40.103	25.1413	89.0853	72.1174	56.7659	76.852	54.5559	47.2637
C44B7.11.1_C44B7.11	C44B7.11	2	C44B7.11	1.96e-05	0.000475025	8.1526	10.4026	8.94822	6.53882	7.0671	6.75215	7.50091	9.37535	8.06073	7.00274	8.87913	7.10001	9.12385	10.6584	10.946	8.47992	9.11564	9.08974	13.4462	11.7944	12.322	11.4189	12.3297	10.7995
C02H6.2.1_fbxa-105	C02H6.2	2	fbxa-105	1.98e-05	0.000478682	2.97284	4.4963	2.22784	2.29456	2.37196	3.38865	2.13186	2.15671	0.645938	1.74999	2.5496	1.70082	1.95948	2.38974	1.67979	2.52477	2.71799	2.59016	8.05372	4.86076	3.91743	4.2009	4.74681	4.31082
Y54G2A.3a.1_vrp-1	Y54G2A.3a	2	vrp-1	2.01e-05	0.000484187	117.71	145.432	114.499	93.3776	131.2	90.4019	82.0842	102.39	60.9251	54.6966	76.2607	87.6796	93.8672	96.288	80.3623	82.0308	104.146	73.5159	131.77	118.009	118.121	111.502	126.467	98.8877
C05G5.4.1_sucl-1	C05G5.4	2	sucl-1	2.04e-05	0.000489984	90.9536	86.8378	86.3839	77.8841	88.0482	74.4354	86.4182	76.2752	76.2964	84.3511	74.3013	67.7374	87.1569	84.9408	86.9774	78.6849	74.3105	78.6583	92.2279	115.872	115.398	106.05	103.989	102.927
C36A4.1.1_cyp-25A1	C36A4.1	2	cyp-25A1	2.09e-05	0.000498937	9.29114	12.978	9.99444	6.3773	10.1514	9.73924	4.91004	8.41694	6.05911	1.77558	3.53019	3.3261	6.86326	5.0975	4.22861	5.37395	3.90952	5.05121	10.4978	6.60112	7.27189	7.09362	10.8022	10.1626
R173.1.1_cah-5	R173.1	2	cah-5	2.12e-05	0.000504951	25.9704	31.5922	29.5587	22.5795	23.5551	25.5922	19.3793	25.8138	27.0172	26.8195	26.6407	22.1515	25.7899	28.1553	32.6939	28.2829	26.5493	26.1109	34.4471	37.9012	47.2577	33.8358	39.076	36.193
F57H12.6.2_not found	F57H12.6	2	F57H12	2.23e-05	0.000527476	4.31129	15.4442	4.52412	8.94208	2.59944	2.00632	2.69466	1.26918	1.89449	2.26398	0.753959	0.991049	1.149	3.04687	1.95091	1.74905	1.35144	1.29129	6.95773	7.76475	8.48669	6.26422	1.81054	12.1086
R10H10.3.1_R10H10.3	R10H10.3	2	R10H10.3	2.27e-05	0.000534685	53.0626	94.0149	68.7144	66.9611	57.4083	54.6726	45.6362	92.1503	57.9216	37.6224	44.6345	45.0618	55.6918	70.8088	52.7792	49.4927	58.1674	47.7213	94.0895	114.631	86.7887	77.2241	95.4546	87.7533
F54C9.3.1_F54C9.3	F54C9.3	2	F54C9.3	2.27e-05	0.000536005	306.815	371.309	232.563	309.98	284.643	135.042	200.105	252.172	111.734	168.332	192.989	206.827	235.739	206.217	146.123	177.775	199.756	119.828	480.377	440.077	261.224	472.003	354.617	238.769
H06H21.8b.1_H06H21.8	H06H21.8b	2	H06H21.8	2.32e-05	0.000544071	26.5529	31.3762	26.1719	33.9111	29.1122	19.8866	23.2149	23.9648	14.3119	25.4623	30.7366	25.9292	20.8358	23.4293	21.9911	19.2147	23.1545	16.5692	46.9601	36.4981	37.0231	46.0697	37.6729	28.4569
C30F12.6.1_trhr-1	C30F12.6	2	trhr-1	2.35e-05	0.000548242	6.01146	6.90868	4.76029	5.47436	3.48201	4.5576	3.88051	4.28617	1.79064	3.87908	4.41458	3.01121	4.37909	3.75774	3.81152	5.2177	5.13072	4.13791	11.1655	10.2719	6.47144	8.25359	5.43632	6.47762
C34G6.2.1_tyr-4	C34G6.2	2	tyr-4	2.36e-05	0.000550461	43.3384	37.1301	40.0887	40.4393	34.3416	35.0815	38.395	33.6868	34.2556	48.6053	26.6025	34.9898	30.9792	26.0621	24.8882	41.9562	25.8755	27.4718	50.7695	50.4596	52.0713	54.1727	39.2402	49.1319
Y50E8A.16.1_haf-7	Y50E8A.16	2	haf-7	2.36e-05	0.000550461	3.04192	2.39187	2.46928	2.29387	2.03336	2.711	2.85548	3.57844	2.12674	3.42101	2.73893	2.87745	3.04338	2.9957	2.35807	2.7787	2.5686	2.53042	5.35662	5.08952	4.71072	3.95456	3.88235	4.10202
C35D10.14.1_clec-5	C35D10.14	2	clec-5	2.44e-05	0.00056369	16.1347	19.1147	34.2283	12.3795	17.3153	15.9387	6.92858	9.60727	23.5722	9.91426	11.7428	7.90464	15.0987	19.5654	34.7806	8.78635	9.75436	8.67429	22.2866	34.4907	79.598	39.8833	41.4684	39.7826
Y38F2AR.12a.1_Y38F2AR.12	Y38F2AR.12a	2	Y38F2AR.12	2.54e-05	0.000583823	8.65411	8.57689	8.97973	6.62206	7.27302	8.62331	8.11686	5.75925	6.90424	6.97291	6.11999	7.08992	9.33978	7.86865	9.04526	8.73387	6.04605	8.30616	13.4143	13.4699	11.2048	9.12053	8.24562	10.8256
C49A9.9a.1_C49A9.9	C49A9.9a	2	C49A9.9	2.62e-05	0.000597268	7.83706	8.56887	6.95673	6.28104	6.91405	4.81451	4.08315	4.05562	3.06319	4.80325	4.10705	5.26544	6.25827	4.81569	3.89146	5.22667	5.69408	3.39238	14.7166	14.0978	7.52435	13.3158	9.11402	5.65234
C05E11.5.1_amt-4	C05E11.5	2	amt-4	2.69e-05	0.000610327	16.5653	19.2631	14.9429	9.04658	13.0446	9.28865	13.3345	12.3452	9.10522	5.98908	8.83843	6.99877	17.2622	18.0393	17.1654	11.8317	14.0633	10.216	19.9996	20.4418	15.5585	9.32734	15.5817	11.8152
Y46G5A.21.1_acl-7	Y46G5A.21	2	acl-7	2.97e-05	0.000661478	13.3024	12.0952	13.2654	11.3594	8.20486	11.4596	15.1812	12.731	13.4371	9.23015	19.2315	10.8926	13.9434	17.2404	14.1418	11.42	12.3198	12.1853	20.4089	18.0054	22.6113	16.6245	24.8813	17.7864
T22H6.2a.1_alh-13	T22H6.2a	2	alh-13	3e-05	0.000665882	12.5947	11.4134	10.0651	8.70377	11.6547	10.4949	9.10828	11.3668	7.46964	7.13904	9.83356	7.47528	9.06702	9.88905	8.66408	7.70099	7.0451	7.804	12.0751	11.9826	12.6306	14.3458	12.8101	9.97986
T08E11.1.1_T08E11.1	T08E11.1	2	T08E11.1	3.05e-05	0.000674721	0.0824995	0.263852	0.303432	0.221851	0.152081	0.493494	0.111109	0.512402	0.205396	0.307642	0.327506	0.166522	0.107799	0.146525	0.0878543	0.0854318	0	0.0424665	0.718552	0.836062	0.743552	0.339627	0.459153	0.779505
ZK488.2.1_nhr-90	ZK488.2	2	nhr-90	3.07e-05	0.000677689	6.68368	5.58893	6.04033	4.85923	3.88262	4.65692	5.82326	7.44398	4.58295	4.79896	6.31495	4.37588	5.91271	6.78399	6.00618	5.26685	4.06661	4.50539	9.67781	8.97513	10.2253	8.61377	8.12936	8.31437
C34F6.2.1_col-178	C34F6.2	2	col-178	3.08e-05	0.000678449	1216.32	1468.24	1233.97	696.285	955.82	601.907	1128.03	922.849	1038.04	978.459	431.045	577.692	871.388	1135.13	1098.25	651.74	671.187	487.675	1796.28	1869.88	1865.26	1404.68	1005.27	935.262
R12E2.4a.1_inx-17	R12E2.4a	2	inx-17	3.08e-05	0.000678936	10.9935	12.5046	9.09082	10.3789	8.90027	9.49292	8.19776	12.5118	7.01077	8.68323	10.4491	8.31188	8.93922	10.2972	9.89779	8.95921	9.10016	8.74563	16.6321	15.2366	14.3343	13.7517	14.6748	12.4157
R10D12.9.1_swt-6	R10D12.9	2	swt-6	3.1e-05	0.000681673	23.8548	41.4772	24.9977	9.23993	6.52131	8.64343	4.41679	24.6645	8.26294	3.61021	2.26649	2.81788	6.41542	8.7782	7.1554	4.83361	4.04685	4.73773	17.4771	51.6619	15.7869	9.98351	5.87867	8.08938
F15D3.8.1_pals-1	F15D3.8	2	pals-1	3.14e-05	0.000685886	2.90796	2.71882	3.00915	1.75971	2.10361	2.40313	1.8128	2.89144	2.92083	2.44204	2.07425	2.39543	1.22933	1.34214	1.54942	1.28752	2.4615	1.41821	5.55441	4.41753	3.77979	5.03125	4.09471	3.50113
C13D9.1.1_srr-6	C13D9.1	2	srr-6	3.25e-05	0.000706095	2.76085	1.8747	1.60756	0.652404	0.284589	0.452306	0.552991	0.43707	0.476087	0.341536	0.512411	0.37656	0.670878	0.807163	1.0037	0.537453	0.574174	0.681369	7.63514	14.3312	4.51109	0.923514	0.622927	1.05649
W03G11.1b.1_col-181	W03G11.1b	2	col-181	3.37e-05	0.000727088	1565.37	1642.05	2023.01	1299.56	1352.63	1720.67	1554.52	1147.72	1742.83	1530.6	806.477	803.336	1103.37	1508.99	1471.26	1293.05	1361.27	961.23	2193.65	2281.83	2589.75	2071.41	1778.5	2207.78
K08B4.6.1_cpi-1	K08B4.6	2	cpi-1	3.4e-05	0.000732605	410.327	539.123	525.107	323.672	368.885	385.949	241.727	415.347	306.751	269.191	312.966	306.165	212.377	211.859	210.757	251.598	382.518	310.09	465.418	534.4	589.972	393.128	389.893	460.452
F35E12.9d_F35E12.9	F35E12.9d	2	F35E12.9	3.47e-05	0.000744111	5.52221	2.62386	2.39834	2.25432	2.75946	3.59623	2.94487	2.23455	1.46938	1.26334	2.59994	1.28128	2.96118	2.36616	1.46678	2.05072	3.79073	2.09642	8.12683	5.49824	4.00911	4.99671	4.77882	4.03352
Y26D4A.21.1_Y26D4A.21	Y26D4A.21	2	Y26D4A.21	3.52e-05	0.000752917	2.08315	4.1223	1.84246	1.16917	2.05199	1.44567	0.909437	1.58272	1.50818	0.960098	0.773069	1.32517	0.424617	0.987503	0	0.698764	0.388458	0.715547	4.29847	4.37747	4.17979	3.0926	2.97151	1.75438
C32D5.2.1_sma-6	C32D5.2	2	sma-6	3.64e-05	0.000771749	7.64529	7.66953	7.60025	6.99065	6.04398	6.22067	7.06261	8.19523	4.57352	6.7068	6.55959	5.62657	6.81868	7.35213	6.36743	6.46081	6.54568	6.33692	11.4238	9.45612	10.4462	10.9198	8.72188	9.06486
Y66A7A.6.1_gly-8	Y66A7A.6	2	gly-8	3.68e-05	0.000778356	32.0256	41.2017	45.108	21.0536	22.1572	29.8924	18.3928	20.7511	25.3697	24.5898	13.2967	16.969	18.5102	18.7273	22.3664	27.6755	18.9119	20.3655	41.3376	45.0502	57.5741	26.8442	25.1191	28.97
B0222.9.1_gad-3	B0222.9	2	gad-3	3.71e-05	0.000783778	9.13491	9.07899	8.8976	7.78229	7.03727	6.85937	7.81698	8.24151	6.34966	7.58765	6.50588	6.14114	10.5803	9.03943	8.44696	7.19323	5.39387	6.38376	13.0704	11.0521	9.39638	9.51686	10.1112	9.98774
W06D12.3.1_fat-5	W06D12.3	2	fat-5	3.74e-05	0.000788265	31.6229	47.3003	58.2307	34.398	16.3636	23.4495	10.5321	22.3664	26.5853	9.04616	8.26317	10.3187	34.8337	30.5558	28.1989	42.8207	17.8448	31.4885	38.0114	91.106	94.295	23.0918	22.4217	26.5006
F14D12.5.1_sulp-2	F14D12.5	2	sulp-2	3.81e-05	0.000800865	4.45691	4.52815	5.93992	4.19339	3.61916	4.4658	5.1017	4.25036	4.93224	5.2975	4.06108	4.28307	4.29962	4.14867	3.75266	3.8407	2.70976	3.21225	6.33993	5.83755	9.01158	5.35681	5.18023	6.99276
T02D1.8.1_T02D1.8	T02D1.8	2	T02D1.8	3.83e-05	0.000803753	51.9785	77.2807	57.3244	52.5056	54.7542	34.9944	44.2609	52.0191	23.7552	48.628	37.0324	44.4392	47.6374	50.4115	44.7567	42.3329	52.0389	32.6485	79.6681	73.3951	67.7862	72.6444	79.2413	56.3432
Y53C10A.5.1_tmem-189	Y53C10A.5	2	tmem-189	3.87e-05	0.000808873	22.8588	32.4311	27.7949	25.0973	20.4865	22.8165	18.7388	21.6243	19.2593	20.9149	17.3193	18.2556	24.7973	24.225	24.361	22.7364	20.8125	21.571	23.8378	36.7015	44.9492	26.2569	28.0059	30.9644
F56C11.1.1_bli-3	F56C11.1	2	bli-3	3.93e-05	0.000820589	4.85759	5.56051	5.79315	3.64179	4.40121	4.35826	4.59759	4.6146	4.57064	4.67952	4.3411	3.77681	5.5463	5.67832	5.41637	4.95601	4.70677	5.56128	6.38125	7.0732	8.50327	5.22705	6.95294	6.61873
F32D8.11.3_F32D8.11	F32D8.11	2	F32D8.11	3.96e-05	0.000824863	2.74971	3.77136	5.39983	1.15153	1.01953	2.76071	0.459176	0.93157	1.85714	1.02577	0.722212	0.154075	2.88477	7.66936	7.60545	1.56405	1.15314	0.850599	4.86641	9.75827	11.0122	1.40613	3.31356	2.81852
C28C12.4.1_srlf-3	C28C12.4	2	srlf-3	4.02e-05	0.000835352	4.43151	3.84889	4.48808	4.80867	10.8927	4.70501	3.87772	5.27	3.61873	2.64896	4.42132	2.20957	14.2649	13.625	9.39334	5.49104	5.44421	3.46171	17.7479	19.5712	8.38216	14.1394	17.1912	7.63302
F27E5.9.1_F27E5.9	F27E5.9	2	F27E5.9	4.02e-05	0.000836281	12.7158	7.01155	5.31203	8.69719	7.5576	7.92974	4.42771	4.04652	0.862602	3.04337	4.73751	3.51136	4.68169	3.18904	0.941579	4.90628	5.64361	4.0079	14.0868	17.2307	6.91766	10.0542	8.86868	8.97784
W04B5.3c.1_W04B5.3	W04B5.3c	2	W04B5.3	4.03e-05	0.000837343	10.6788	9.80118	12.9656	8.49272	8.26443	15.1408	9.26507	5.34215	9.78428	10.5904	8.94314	8.89287	11.8055	11.3769	8.9054	9.46318	9.73013	15.4393	24.119	16.8701	19.6596	13.4307	15.2305	19.6059
C01B10.3.1_C01B10.3	C01B10.3	2	C01B10.3	4.12e-05	0.000850142	29.2513	42.3681	41.9706	21.1833	25.9026	28.3703	25.7779	39.3622	23.7901	26.1667	26.6357	24.0114	23.9705	30.1279	24.7987	24.3946	29.112	21.7392	48.68	50.7758	56.431	29.5273	34.7339	37.0527
C23H3.2a.2_not found	C23H3.2a	2	C23H3	4.14e-05	0.000852805	35.8583	38.5604	42.1954	31.87	29.2162	38.0686	31.4204	36.7993	33.1238	44.0179	32.9419	27.785	38.5201	41.6403	35.7217	37.7473	35.9451	35.2348	57.5386	53.9589	59.7319	46.8378	40.0479	50.3118
R01H10.4.1_R01H10.4	R01H10.4	2	R01H10.4	4.17e-05	0.000858276	11.8853	8.79209	12.4142	13.402	7.44504	9.64159	10.4302	10.0468	9.23422	11.0449	8.94146	8.70042	11.4154	8.88778	10.8131	9.27799	7.81467	8.77094	17.5121	16.8754	18.4889	16.7264	12.3903	14.1165
M03F4.7a.1_calu-1	M03F4.7a	2	calu-1	4.19e-05	0.000861564	165.421	166.154	154.154	131.767	152.096	127.513	133.159	128.867	120.518	155.803	124.482	120.54	145.052	153.677	141.988	173.444	146.067	137.228	200.744	224.999	209.297	185.195	156.869	156.019
R03G8.3.1_R03G8.3	R03G8.3	2	R03G8.3	4.2e-05	0.000861656	5.7421	5.46698	3.93287	3.62707	3.6648	2.92687	3.24993	3.36488	1.80047	2.52376	2.4423	2.68241	3.97918	2.74918	2.39071	3.32061	2.95252	3.30155	8.83922	5.75678	3.73328	5.77473	3.84341	5.16056
Y39G8B.1a.1_Y39G8B.1	Y39G8B.1a	2	Y39G8B.1	4.25e-05	0.000869883	46.9112	52.3528	58.4113	35.6695	36.0024	49.4743	32.6344	47.3085	51.8575	36.9579	32.8744	28.9962	38.9798	48.2265	53.0326	45.2225	42.2045	48.4881	55.9143	72.8208	92.5404	54.6126	56.2096	66.7336
R04B5.9.1_ugt-47	R04B5.9	2	ugt-47	4.32e-05	0.000880057	22.9794	33.5	21.5905	13.171	18.9364	13.7924	17.4732	26.5658	16.6679	16.6547	18.5036	18.8786	23.9295	28.838	27.9251	17.8811	18.755	16.6979	47.6579	38.1877	39.83	25.8783	26.1665	23.7752
F02C12.1.1_F02C12.1	F02C12.1	2	F02C12.1	4.55e-05	0.000911841	7.56868	8.10485	8.08266	7.40634	5.94288	6.77536	6.44733	6.14993	6.30203	8.45867	5.4375	5.64277	6.51871	6.17714	6.32563	8.49351	5.46327	7.0523	9.61411	9.16626	11.1642	10.2801	7.78525	11.0497
C11E4.1.1_gpx-5	C11E4.1	2	gpx-5	4.55e-05	0.000911862	95.6598	113.821	94.0669	58.4598	84.8434	71.2629	64.3981	80.5721	71.8912	83.39	62.6336	74.1523	71.9606	69.0164	63.162	82.528	67.3206	61.9266	119.444	114.008	110.918	94.4426	93.3942	89.7827
F33H12.7.1_F33H12.7	F33H12.7	2	F33H12.7	4.68e-05	0.00092918	23.9089	11.9085	7.88899	25.0309	4.83855	10.1895	3.3248	9.89561	2.17282	4.82745	4.56293	5.42902	2.45788	4.20433	0.780893	2.56535	5.11147	5.43181	22.969	73.8719	24.3588	15.1751	7.81196	10.8096
B0286.3.1_paic-1	B0286.3	2	paic-1	4.89e-05	0.000961191	23.2463	31.188	27.1546	20.5969	18.0009	19.1164	15.0109	29.7375	20.2532	19.5164	18.386	17.5479	19.3535	23.7616	23.7005	18.7364	14.3888	15.9495	29.2874	37.9598	30.3669	25.3707	23.4998	26.1054
F57C12.4.1_mrp-2	F57C12.4	2	mrp-2	4.92e-05	0.000964933	1.86356	1.69168	2.15881	1.16789	1.35192	1.80893	2.145	1.79463	2.45806	2.17686	2.40453	2.06976	2.07072	2.68391	2.49798	2.13652	1.51221	2.00322	3.18345	3.50029	3.76238	2.19863	2.93984	3.17128
C18B2.4.1_C18B2.4	C18B2.4	2	C18B2.4	5.29e-05	0.00102032	75.002	74.6469	69.0831	64.0327	68.8951	79.4321	66.7483	59.6604	69.5069	70.3511	70.795	67.4285	65.5279	69.5515	67.4957	57.5576	62.3712	69.6287	98.8802	102.59	98.738	75.984	71.0238	89.3979
F08H9.8.1_clec-54	F08H9.8	2	clec-54	5.29e-05	0.00102032	8.28952	8.93593	10.372	9.70223	10.8819	7.76566	7.79689	8.9283	7.1762	4.50568	7.72238	6.44909	12.3887	12.5997	10.0458	7.65242	8.57633	7.67134	12.8116	12.1254	11.8335	12.6839	13.2046	11.9989
F08H9.7.1_clec-56	F08H9.7	2	clec-56	5.33e-05	0.00102588	15.5306	18.3553	13.7559	12.1982	17.5909	12.5384	11.1632	18.7444	16.2753	9.34709	11.1399	11.9805	18.6745	17.5675	16.927	12.2107	11.7174	13.6612	26.3476	20.1589	20.8445	21.8309	21.8298	20.072
K10B3.8.1_gpd-2	K10B3.8	2	gpd-2	5.34e-05	0.00102631	334.259	377.302	381.916	194.446	183.196	225.345	279.742	222.613	329.79	227.347	171.468	154.249	331.387	341.252	329.909	242.741	203.516	226.627	432.583	455.854	497.176	237.503	231.983	274.158
C53A3.2.1_pgph-3	C53A3.2	2	pgph-3	5.53e-05	0.00105726	20.9402	37.1407	48.8058	25.4012	10.2149	13.0935	8.52549	12.449	15.7549	18.1498	5.49481	5.39761	13.9405	20.0406	44.1545	13.6275	7.42208	6.96996	38.0183	63.087	105.38	37.6004	18.6377	20.8789
F21H7.1.1_gst-22	F21H7.1	2	gst-22	5.58e-05	0.00105977	19.3817	10.2492	11.0694	11.3895	9.10561	12.0985	7.99694	10.9807	5.56921	5.90104	10.7886	9.74455	6.92589	8.77399	3.617	8.88319	9.1845	8.60326	16.7033	28.3809	19.1953	12.3593	13.8946	15.1411
F42A10.2a.1_nfm-1	F42A10.2a	2	nfm-1	5.63e-05	0.00106436	13.4008	13.5617	10.0032	12.3401	10.4038	10.1207	13.252	12.0768	9.31925	11.2658	12.3761	10.6312	13.1715	12.6111	11.9713	11.4818	10.8948	10.3507	17.0659	17.3926	16.1896	17.7057	15.4053	14.7566
F13B12.2.1_F13B12.2	F13B12.2	2	F13B12.2	5.66e-05	0.00106809	3.09959	3.8357	3.96976	2.32032	2.03804	2.33465	1.90064	4.04984	1.82869	1.36236	1.70238	2.05292	2.50285	3.68379	3.31703	1.48265	1.80806	1.50688	4.99	5.21443	5.94611	3.09646	3.35863	2.72874
C30F12.5a.1_C30F12.5	C30F12.5a	2	C30F12.5	5.82e-05	0.00109357	15.0643	14.756	13.6834	12.9569	11.0031	9.58128	12.0572	11.018	10.0121	13.5189	7.65703	9.15919	11.7621	11.6808	11.344	12.4572	9.367	9.44716	20.6662	16.4971	19.0101	16.7192	11.9444	13.7732
F26F12.1.1_col-140	F26F12.1	2	col-140	5.84e-05	0.00109607	1874.78	2158.34	1898.71	1126.19	1488.21	894.396	1952.4	1268.53	1701.83	1632.53	675.865	903.67	1414.1	1786.88	1869.36	1038.79	986.602	792.177	2814.09	3414.57	3233.68	2420.74	1620	1475.42
R11E3.2.1_R11E3.2	R11E3.2	2	R11E3.2	5.96e-05	0.00110869	2.24801	2.5442	3.58574	1.84898	1.39007	1.4542	1.15511	1.01174	1.74527	2.60046	1.76631	1.72527	2.56575	2.5396	2.52172	3.6091	1.99531	2.53737	2.8541	4.014	4.89847	3.7974	4.14798	3.9336
Y76A2B.3.1_acs-5	Y76A2B.3	2	acs-5	5.98e-05	0.00111092	32.1856	34.845	36.6263	32.1711	33.2417	36.7915	30.3377	27.6057	31.1368	35.1477	38.5141	35.3955	32.1062	36.0563	33.6612	31.6906	30.5049	35.1034	41.3249	44.9865	56.0588	40.597	42.3009	41.7359
ZK849.5.1_best-26	ZK849.5	2	best-26	6.19e-05	0.00114421	1.18759	1.60445	1.8949	0.546722	1.19573	0.46189	0.602943	0.836832	0.497369	0.347603	0.705468	0.398162	0.864424	0.897348	1.28816	0.435404	0.718264	0.742376	1.90269	2.2069	3.36263	1.30064	1.73117	1.89521
T08G5.10.1_mtl-2	T08G5.10	2	mtl-2	6.3e-05	0.00115869	374.607	286.121	190.698	255.581	185.852	140.338	159.915	207.237	113.325	145.663	96.7046	109.949	291.456	171.247	172.34	270.31	141.107	189.383	371.295	237.289	230.045	289.759	310.209	233.098
C12D12.2b.1_glt-1	C12D12.2b	2	glt-1	6.47e-05	0.00118533	68.7498	76.8714	85.9525	48.9548	61.2006	79.9671	71.2749	58.1375	83.3717	76.6915	70.4773	66.9086	52.633	64.2546	65.2169	56.5491	61.218	69.3777	108.413	118.913	138.014	78.3193	75.7701	104.765
W04B5.1_W04B5.1	W04B5.1	2	W04B5.1	6.5e-05	0.00119044	23.6933	25.303	18.5635	25.6892	17.8054	14.6982	17.4328	15.8499	10.5965	14.3704	10.7043	10.9536	22.397	26.2162	26.2071	18.7695	19.0582	10.8773	28.0836	22.739	24.2753	29.0663	19.3565	19.3234
M163.8.1_M163.8	M163.8	2	M163.8	6.52e-05	0.00119304	5.97745	6.23037	7.85343	6.08639	4.88849	3.44668	4.92502	6.7585	2.38901	1.34806	3.56704	2.74938	15.4392	14.494	11.6263	7.49732	7.1386	4.52342	7.58452	7.24775	6.90065	5.76442	5.32507	4.24052
F59F3.1.1_ver-3	F59F3.1	2	ver-3	6.72e-05	0.00122152	11.1613	10.9846	11.3017	7.88378	9.5933	11.0628	10.094	11.7363	10.7974	8.21683	11.1444	8.19288	10.8836	11.3889	9.4355	11.1007	8.6472	11.015	13.7446	13.622	14.0654	12.5096	14.2882	14.7037
R09B5.6.1_hacd-1	R09B5.6	2	hacd-1	6.79e-05	0.00122962	135.255	136.128	177.805	142.175	133.799	152.387	114.153	125.353	119.401	87.9729	101.313	93.729	161.949	165.877	159.633	147.845	106.398	130.328	139.595	132.59	180.977	97.4392	141.114	129.303
F08F1.8.1_tth-1	F08F1.8	2	tth-1	7.01e-05	0.00125803	103.538	94.0563	100.122	107.312	72.8132	114.925	89.5787	80.2291	65.8148	60.9489	94.6884	74.8396	80.8414	89.0776	67.4668	73.2534	93.2311	97.6394	113.053	137.506	119.332	99.4891	101.697	114.406
T19D12.5.1_T19D12.5	T19D12.5	2	T19D12.5	6.99e-05	0.00125803	2.81314	1.88689	1.57739	0.798345	1.5213	1.86167	1.43591	0.552829	0.463198	0.878487	0.934572	0.812218	1.12571	0.612561	0.430499	1.18207	0.896834	1.10443	3.79992	6.52102	3.90486	1.39142	1.18202	2.84911
Y39G8B.1b.1_Y39G8B.1	Y39G8B.1b	2	Y39G8B.1	7.03e-05	0.00126098	10.421	12.1463	14.0744	7.63361	11.2282	12.1981	12.2458	12.6626	17.179	14.5181	14.0881	11.1843	9.70477	9.68849	11.9867	7.73291	9.85595	10.7862	15.593	18.6076	19.6041	14.3836	17.7016	18.9352
C29G2.6.1_C29G2.6	C29G2.6	2	C29G2.6	7.12e-05	0.00127248	27.9675	30.5027	34.6403	28.2997	23.9419	34.0691	26.1262	30.877	29.1419	35.0872	26.8327	26.9443	22.9449	25.3373	28.6976	30.2569	30.4566	28.6156	38.6	45.4983	51.4231	41.4345	37.7256	41.0159
C36B1.10.1_gskl-2	C36B1.10	2	gskl-2	7.14e-05	0.00127484	0.535148	0.705752	0.642363	0.498189	0.26764	0.384135	1.1709	0.521575	0.730211	0.67502	0.35132	0.329074	1.28517	1.12545	0.800442	0.790769	0.513974	0.349373	2.8446	1.23284	1.93221	2.53248	1.70181	1.70519
Y43F8B.1e.1_Y43F8B.1	Y43F8B.1e	2	Y43F8B.1	7.16e-05	0.00127546	21.5941	30.8981	28.0945	17.0246	22.4103	22.2207	23.0658	18.4179	17.9174	24.9705	17.0888	14.9582	23.2712	23.1455	24.7156	27.7612	22.1186	21.7821	28.9326	33.0365	38.9853	30.5972	26.2006	30.45
C53B7.4.1_asg-2	C53B7.4	2	asg-2	7.23e-05	0.00128604	290.784	321.639	309.142	184.671	228.645	205.778	243.57	272.527	264.259	210.316	206.252	183.862	275.705	348.849	328.289	247.549	252.912	233.747	372.767	358.827	391.748	258.936	289.85	266.073
Y119D3B.21.1_Y119D3B.21	Y119D3B.21	2	Y119D3B.21	7.23e-05	0.00128604	1108.74	1632.25	922.198	559.972	1117.98	354.884	475.973	908.517	253.927	587.548	321.619	559.563	535.553	447.823	313.066	375.27	360.692	191.591	1422.41	1585.75	654.061	1156.75	828.197	498.412
F13D12.3.1_F13D12.3	F13D12.3	2	F13D12.3	7.27e-05	0.00129061	36.4805	30.2207	36.6524	27.4855	21.3649	33.9468	26.1381	24.8422	31.1789	28.9416	25.7032	27.4813	21.1737	18.3507	19.7261	23.664	22.1661	28.3398	41.561	40.3833	58.3004	34.7885	25.1432	38.116
T08A9.11b.1_ttr-59	T08A9.11b	2	ttr-59	7.29e-05	0.00129229	43.2091	41.16	38.3133	39.3649	29.8392	35.5594	33.0166	38.3171	27.9073	42.3037	28.1838	33.7899	27.7664	28.6834	26.8394	33.24	28.7138	26.046	54.5265	54.4693	56.1485	44.6355	28.0739	39.6942
E03G2.2.1_mrp-3	E03G2.2	2	mrp-3	7.35e-05	0.00129949	2.86697	3.63335	3.58103	2.47534	2.79661	3.2075	3.73395	3.09662	4.07142	2.69646	3.7025	3.27972	3.55467	3.93714	3.5348	2.7104	2.62767	3.42308	5.02998	4.83607	5.55239	3.31317	5.26457	6.09395
C06C6.4.1_nhr-63	C06C6.4	2	nhr-63	7.44e-05	0.00130993	3.30905	2.91238	2.49305	2.20063	2.27313	2.45554	2.04572	1.96641	1.35647	1.82446	2.17813	2.46326	1.64596	1.93288	2.18372	1.81125	2.09317	1.75358	6.28666	7.38251	2.91131	3.89458	3.39058	3.46906
T07A5.1.1_T07A5.1	T07A5.1	2	T07A5.1	7.78e-05	0.00135464	1.64393	2.18595	1.64379	1.02611	1.33492	1.75112	0.666353	0.722983	0.768019	1.15235	0.416134	0.346991	1.47414	1.31381	2.52887	2.55025	1.42469	1.8821	1.66996	2.26504	3.06997	1.75328	0.803721	2.00423
F55A12.7.1_apm-1	F55A12.7	2	apm-1	7.96e-05	0.00137557	16.8783	19.9583	17.2813	15.5117	13.3402	15.6397	16.158	19.9826	15.6158	16.1322	15.9794	14.4293	18.7326	18.2404	15.1385	16.3881	17.2743	16.5896	25.8583	23.2383	24.0685	21.654	21.6538	20.721
C33F10.5c.1_rig-6	C33F10.5c	2	rig-6	8.11e-05	0.0013953	3.34682	6.06132	5.29635	2.70971	3.63102	3.78446	3.50804	3.08634	4.21017	2.63958	3.7299	3.04729	4.87153	6.15544	8.37916	4.94564	4.11187	5.85267	4.89258	7.44393	8.22608	4.22864	7.22231	7.47183
Y39C12A.1.1_mlt-3	Y39C12A.1	2	mlt-3	8.68e-05	0.00147423	11.6276	12.4852	11.6458	13.8292	6.89972	7.39253	10.5215	10.9764	7.97508	11.9152	8.07875	6.85902	9.33451	8.85378	8.35463	9.28706	8.85458	7.51489	20.235	15.8559	20.7492	20.5594	10.0478	11.8865
C09B8.1b.1_ipp-5	C09B8.1b	2	ipp-5	8.71e-05	0.00147726	0.78018	0.494653	0.96534	0.513664	0.39688	0.364296	0.786445	0.680782	1.10203	1.09812	0.255752	0.945915	0.125173	0	0	0.4963	0	0.302026	0.957392	0.594819	1.67671	1.51289	0.579979	0.8787
F55C12.1b.1_rfip-1	F55C12.1b	2	rfip-1	8.89e-05	0.00150238	12.8649	15.3913	15.0762	11.3584	14.0172	10.0543	14.4632	14.1895	11.4503	15.7303	11.6029	15.686	9.71499	10.8192	12.7411	11.7308	8.57931	8.05732	27.3474	19.4938	16.3556	27.4238	13.8655	15.7417
F47C10.6.1_ugt-32	F47C10.6	2	ugt-32	8.92e-05	0.00150705	2.10354	5.3257	8.36772	0.53387	0.597647	0.684028	0.841246	3.43498	4.5044	0.740451	0.68983	0.703668	0.393831	0.50911	0.813004	0.276856	0.237288	0.279774	1.86266	5.13517	10.7443	0.781193	0.514366	0.673395
M03A1.6c.1_ipla-1	M03A1.6c	2	ipla-1	8.98e-05	0.00151398	3.8689	4.14847	4.45549	2.28111	2.90678	1.50486	2.67562	3.64446	4.0745	2.68064	2.65097	3.91759	3.76432	4.21557	5.37583	4.68618	2.41518	2.57056	5.61015	7.91142	8.03646	4.58003	8.29145	5.7714
F10D7.2.1_mfsd-10	F10D7.2	2	mfsd-10	9.01e-05	0.00151847	8.457	9.14254	9.49915	7.49776	6.8663	8.61879	7.59958	11.7633	8.89598	7.32106	9.15416	6.64233	9.28883	10.8009	9.27748	9.37719	10.1852	9.14013	12.5405	14.1868	12.5351	12.4609	12.8522	13.0838
H17B01.1a.1_fdgt-1	H17B01.1a	2	fdgt-1	9.27e-05	0.00154753	70.0125	73.2072	69.0413	60.541	54.2796	71.7959	68.0938	63.7805	63.2476	48.735	53.0705	45.9707	74.4721	83.8072	75.8523	62.5742	76.6192	76.6839	78.286	81.2013	82.969	62.0363	67.7014	79.505
F07A11.5.1_F07A11.5	F07A11.5	2	F07A11.5	9.52e-05	0.00158125	13.1184	19.4109	12.9501	9.33565	13.5277	12.0669	10.8937	11.3241	8.65455	9.29773	10.1414	8.7	13.3014	14.6825	13.1524	11.1018	12.5837	9.29413	17.8087	17.9626	15.4252	15.8262	16.3351	13.4642
F49C12.15.1_F49C12.15	F49C12.15	2	F49C12.15	9.68e-05	0.00159986	0.894666	1.62499	1.29698	0.915082	0.964515	0.939583	3.59982	0.947754	0.960949	2.171	1.08849	1.24299	2.71591	3.39295	2.71525	1.62379	1.35502	0.858579	6.06274	2.83359	4.85027	5.04941	1.84311	4.92582
F56C3.9.1_F56C3.9	F56C3.9	2	F56C3.9	9.82e-05	0.00161686	4.13005	2.82092	2.89879	6.22162	2.75566	1.71894	3.94399	4.58902	4.93735	4.30502	4.41738	2.83527	2.57364	1.49548	1.84916	1.81773	1.96341	0.994632	9.81233	5.49435	8.47934	14.9804	2.65747	3.20567
T04H1.9.1_tbb-6	T04H1.9	2	tbb-6	9.9e-05	0.00162837	18.7266	26.4295	21.5728	5.90322	4.37185	7.40379	7.80134	9.53039	6.41063	11.5024	7.81219	8.91741	4.50244	7.63156	10.3122	4.36067	6.51272	4.58796	49.9938	60.824	46.2606	11.257	7.06216	14.5163
T24B8.5.1_sysm-1	T24B8.5	2	sysm-1	9.97e-05	0.00163497	573.335	496.626	353.647	305.894	420.283	381.026	235.401	372.769	224.77	142.397	196.151	229.916	298.176	318.71	232.684	227.156	347.104	295.462	497.081	437.932	267.495	431.212	349.245	308.184
C49G7.7.2_C49G7.7	C49G7.7	2	C49G7.7	0.000103162	0.00168099	9.22314	2.56927	1.63458	6.19195	0.658015	1.43613	0.750025	0.894778	0.738251	1.44023	1.4457	1.13451	0.505671	0.450654	0.10748	2.04651	1.0007	0.757594	9.16438	31.3039	8.27018	4.50842	2.60967	2.69764
C34G6.4a.1_pgp-2	C34G6.4a	2	pgp-2	0.000104793	0.00170305	6.16584	8.50268	4.65296	5.91784	6.6786	6.43872	5.21434	7.09875	7.92567	3.14505	6.46597	4.97324	7.16288	6.49042	5.72256	4.44975	5.41442	5.06073	10.7717	11.2099	9.59622	9.07886	8.14859	8.90009
F31D5.5.1_mth-1	F31D5.5	2	mth-1	0.000107	0.00172981	2.76138	2.4831	1.90786	1.24934	2.27054	2.75494	1.74303	1.42533	2.02024	3.42321	2.10464	2.71581	1.29538	1.00979	0.855976	2.05672	1.03832	1.8903	3.99667	3.75427	2.91872	2.89007	2.34568	3.03002
F14H3.12.1_F14H3.12	F14H3.12	2	F14H3.12	0.000107617	0.00173751	10.7902	14.1167	8.38483	12.6217	11.0941	8.37879	10.0856	11.5357	4.00809	7.5086	8.4992	7.55997	11.3539	15.961	8.48765	10.7071	10.0102	8.56753	20.1579	22.62	13.2787	17.0484	21.4835	13.0309
K10B3.7.1_gpd-3	K10B3.7	2	gpd-3	0.000107703	0.00173775	380.078	454.287	451.925	253.789	260.318	318.999	375.353	276.484	415.697	292.137	241.613	217.641	389.043	440.744	395.507	317.928	281.336	292.498	507.085	543.512	609.366	316.371	322.579	386.92
F44B9.2.1_F44B9.2	F44B9.2	2	F44B9.2	0.000108005	0.00174149	7.30428	10.7875	8.39161	5.07716	7.09597	6.75645	6.6902	6.71399	4.33624	6.52964	5.81562	5.62543	8.29435	11.5484	9.4925	7.9635	10.2973	7.92289	11.9088	11.3599	10.7596	6.80991	9.70702	10.147
T27A10.3a.1_ckc-1	T27A10.3a	2	ckc-1	0.000109341	0.00175687	16.0722	17.2614	16.2692	13.5864	18.579	18.4152	14.2239	17.2598	13.633	22.7946	16.4283	13.708	14.5093	13.8926	10.7727	13.3168	12.3872	13.2918	29.803	20.0226	23.2296	17.8201	19.6619	20.9405
C52D10.3b.1_C52D10.3	C52D10.3b	2	C52D10.3	0.000109974	0.00176516	7.24588	11.283	6.53221	2.59943	3.29737	4.63944	1.74064	4.50606	3.92849	1.73951	1.9867	2.24864	2.72999	2.31742	3.31193	3.05583	2.79854	4.17611	5.60798	8.97443	9.43802	3.42961	3.49863	5.78028
R13H4.2e.1_R13H4.2	R13H4.2e	2	R13H4.2	0.000110443	0.00177154	43.066	46.5238	38.7397	37.9413	51.5439	18.8876	22.0755	32.5721	5.51382	21.7499	13.4767	15.0853	46.4565	41.4886	39.14	47.6448	33.6511	25.3856	42.0153	45.348	34.8168	49.4148	48.8559	39.2935
F46H6.1.1_rhi-1	F46H6.1	2	rhi-1	0.000115955	0.00183725	88.0963	93.0938	77.082	75.9437	79.0314	76.7319	71.6333	77.0502	76.3515	62.1336	71.2827	67.3833	73.4795	74.8742	68.7355	60.1414	70.5786	71.7857	94.8268	96.1107	89.1179	82.1965	86.2356	82.2506
T22E5.5.2_not found	T22E5.5	2	T22E5	0.0001203	0.00188838	114.191	132.806	127.082	109.843	106.436	119.801	155.996	89.6239	115.577	123.323	94.954	82.998	133.635	173.843	170.452	126.719	155.359	133.29	161.738	197.978	202.951	154.896	136.996	150.819
T22G5.6.1_lbp-8	T22G5.6	2	lbp-8	0.000121585	0.00190324	6.89642	11.4664	14.612	0.565451	0.765019	0.515504	0.911481	3.51561	1.75435	0.330535	0.36199	0.456314	4.59913	3.74255	4.34498	1.00515	0.270696	0.610481	5.75534	8.14927	13.3193	1.45113	2.06719	1.18868
F15H10.2.1_col-13	F15H10.2	2	col-13	0.000122336	0.00191268	6.37568	8.11266	5.43888	1.97427	2.33202	3.56038	23.1459	10.3753	10.0563	15.038	6.16131	5.46133	10.6719	14.3647	27.4753	5.57018	8.3455	4.60906	19.0684	25.1409	23.8047	5.8423	5.82191	6.26264
Y73C8C.2.1_clec-210	Y73C8C.2	2	clec-210	0.000122595	0.0019154	1.75851	1.92213	3.1739	0.504812	0.68061	0.569449	1.28775	2.47972	5.36846	1.25704	0.961982	0.876855	0.730774	1.5604	1.54072	0.194191	0.0904756	0.108802	0.950496	2.53948	4.85915	1.18205	0.589065	1.05955
ZK1193.1.1_col-19	ZK1193.1	2	col-19	0.000122777	0.00191582	685.348	888.798	575.799	284.762	672.861	333.41	594.009	315.348	416.598	435.595	186.11	247.348	618.882	828.738	732.236	381.656	486.832	315.801	1375.21	1105.4	1079.05	652.193	582.151	468.852
C54D10.1.1_cdr-2	C54D10.1	2	cdr-2	0.000125794	0.00195794	20.3654	27.0142	12.0579	9.78804	6.56633	7.50304	7.35774	18.2115	8.54528	4.81895	4.59608	6.70405	14.763	13.7888	8.70305	9.21008	5.80221	8.88628	27.4455	30.184	16.7322	9.80581	11.2227	15.4246
W07A12.7.1_rhy-1	W07A12.7	2	rhy-1	0.000127328	0.00197438	11.5727	13.1836	15.3083	4.76569	7.39551	9.17764	10.1038	7.30932	10.6845	4.7675	6.62367	6.69254	9.50341	10.433	12.0056	6.44651	5.63979	6.26942	13.6997	14.6784	19.5377	7.79317	9.53152	13.1399
F25B4.8a.1_F25B4.8	F25B4.8a	2	F25B4.8	0.000129457	0.00199607	28.3199	33.2482	21.146	19.855	22.5705	13.4809	15.3016	21.3746	8.01629	15.6069	10.0505	15.8313	19.4201	16.8651	13.5675	16.9654	12.5407	9.98618	37.8382	30.5428	17.5878	22.3123	23.8972	18.0094
C09G4.1a.2_not found	C09G4.1a	2	C09G4	0.000130668	0.00200721	13.0243	11.1247	11.3155	7.67039	2.61456	4.75589	5.88497	7.0301	10.9618	2.90685	7.65505	3.13404	8.78358	7.6686	12.1016	8.76439	7.43956	8.37414	17.5936	29.3025	23.6078	10.8106	8.93803	10.386
T19C3.9.1_ttr-7	T19C3.9	2	ttr-7	0.000131615	0.00201925	9.34706	9.3967	7.04738	8.11877	6.03756	6.79043	5.74739	5.36719	3.36677	6.46464	3.88481	3.74673	4.82773	4.63639	5.79649	6.60717	3.719	5.05013	11.6932	10.901	10.5093	7.89952	7.1048	9.47057
C26G2.2a.1_C26G2.2	C26G2.2a	2	C26G2.2	0.000131735	0.00201974	1.59668	2.0939	1.49263	1.53759	2.33044	1.65124	1.14014	0.998811	1.35092	1.84592	1.63293	1.38998	3.08812	3.08822	3.15498	2.35904	1.95775	2.04676	2.50792	2.12229	2.42225	2.55455	3.14917	2.03318
K11G12.5.1_slc-25A10	K11G12.5	2	slc-25A10	0.000131811	0.00201974	55.1887	63.9575	55.3612	42.697	40.9679	44.5626	39.4015	55.0736	50.8542	39.3936	35.2577	32.6383	48.7737	53.7989	57.6979	41.7967	39.4603	40.0928	62.4754	60.8337	72.5258	52.7476	46.3386	47.1514
Y54G2A.14.3_not found	Y54G2A.14	2	Y54G2A	0.000137696	0.0020943	16.4849	15.7437	16.0384	19.6382	18.5563	7.17956	8.75473	9.31174	4.06765	10.7256	5.71104	11.6435	10.8789	8.18367	3.4266	10.4676	2.22228	4.18399	26.5949	22.8265	11.061	25.3132	14.3993	12.948
C24G7.1.1_delm-2	C24G7.1	2	delm-2	0.000139799	0.00211197	0.383221	0.387732	0.186905	0.086199	0.122909	0.0877849	0.0879276	0.279906	0.0385553	0.108673	0.0399383	0.017113	0.091407	0.0827087	0.198266	0.193015	0.184041	0.0957099	1.58515	4.37756	1.82895	0.127935	0.358893	0.21209
F43E2.4.1_haf-2	F43E2.4	2	haf-2	0.000140554	0.00212077	37.3676	32.2812	33.1999	32.941	29.5613	31.9576	41.2766	35.11	41.5758	35.1511	38.822	36.3299	31.2047	30.43	33.4233	29.1403	25.7585	33.9785	41.7622	43.9074	41.5977	41.4649	35.5572	35.121
Y46G5A.1c.1_tbc-17	Y46G5A.1c	2	tbc-17	0.000142224	0.00213876	2.22995	1.84439	2.89129	1.64706	1.82594	2.6102	1.55098	1.16831	1.18763	1.40486	1.40434	1.17185	1.45456	1.35682	1.07196	2.02662	1.76298	1.72849	2.90773	2.45689	3.7189	2.0915	2.58409	2.59374
F23F1.7.1_spp-24	F23F1.7	2	spp-24	0.000142382	0.0021392	17.2112	16.9844	18.1373	13.3859	10.769	10.5737	10.5839	13.1783	11.9419	14.3821	8.90225	10.1841	11.3705	10.7387	9.00074	12.4566	9.32638	8.99458	17.768	20.2765	16.0182	19.0975	15.773	14.6264
C10G11.5a.1_pnk-1	C10G11.5a	2	pnk-1	0.000147497	0.0022013	72.5442	73.4021	78.8891	52.1434	54.0726	37.7623	51.9103	53.8074	43.5296	47.2814	30.7411	38.8953	63.8064	55.6682	67.6797	52.1252	30.9177	32.1944	76.5523	82.8322	82.3169	62.5009	50.3709	46.9613
C54D1.1.1_pgp-10	C54D1.1	2	pgp-10	0.000147717	0.00220326	2.09354	2.14395	2.21319	1.41189	1.03552	1.71262	2.08551	1.93552	2.08743	2.08315	2.21333	1.55097	1.92078	1.82055	1.67827	1.45668	1.31103	1.37913	3.21753	2.75583	3.95007	2.82425	1.7467	2.18585
F58F9.3b.1_F58F9.3	F58F9.3b	2	F58F9.3	0.000150303	0.00223223	6.02066	8.5066	6.91383	4.85137	7.08412	4.69355	5.60948	7.50079	4.49889	5.06617	5.49822	5.30091	6.15141	4.92085	2.76761	4.12181	5.98066	4.66945	10.9674	10.4579	9.60889	6.90884	7.48502	8.72451
F45H11.6.1_maf-1	F45H11.6	2	maf-1	0.000150584	0.00223252	3.29282	4.48846	3.6376	2.71923	3.01059	2.1534	1.86371	2.08652	2.57109	1.50963	2.122	2.77487	2.75664	2.35909	2.36203	2.29145	1.29891	2.69677	5.60826	5.21005	3.93873	4.66542	4.73623	4.55359
F38A5.3b_lec-11	F38A5.3b	2	lec-11	0.000151223	0.00224064	1.28029	0.516667	0.407731	0.306601	0.0717078	0.178488	0.269213	0.0951853	0	0	0.0512144	0.116336	0.362453	0.372578	0.121777	0.0807997	0	0.0543137	1.31847	1.82808	1.93567	0.555539	0.097186	0.563034
F08H9.6.1_clec-57	F08H9.6	2	clec-57	0.000155486	0.00228128	2.5996	6.93831	3.81147	0.882928	2.03189	1.00178	0.689993	4.82892	3.35112	0.471069	0.400694	0.544081	4.44949	7.04586	6.47293	0.772733	1.32203	1.05227	5.58671	7.47609	7.24723	2.25285	2.52356	2.33862
W06H8.2.1_W06H8.2	W06H8.2	2	W06H8.2	0.00015679	0.00229419	2.0273	1.77822	1.92949	1.04868	0.629213	0.813769	1.16181	2.1065	1.9569	1.26939	0.532435	0.770486	1.05693	0.828246	1.92349	0.599434	0.647593	0.544169	3.03877	2.55421	3.84431	2.48936	1.54916	1.32017
C17H12.8.1_C17H12.8	C17H12.8	2	C17H12.8	0.000158187	0.00231053	27.5613	50.9063	43.7735	30.2288	17.7582	35.9139	40.3252	64.9968	41.2553	33.5787	51.7432	33.6	19.4733	36.812	22.1193	18.8796	20.4433	18.0325	46.9703	78.3637	27.5166	37.3797	57.1167	53.0335
AC8.1_AC8.1	AC8.1	2	AC8.1	0.000158786	0.00231653	1.47457	1.82368	1.3491	1.49544	1.42787	1.24765	2.27985	2.58561	3.29299	2.19079	1.98596	2.23405	2.88754	3.23349	3.3784	2.42008	1.7793	2.29989	2.23273	3.29925	3.90243	3.10121	2.38741	3.178
C01B4.9d.1_mct-2	C01B4.9d	2	mct-2	0.000159279	0.0023196	19.2815	33.5511	34.9147	24.1555	33.729	23.4041	44.2037	14.7732	3.46221	43.498	18.8199	31.9762	107.725	78.0436	78.8617	75.2277	50.906	54.007	76.7574	54.6837	44.8538	37.5485	51.4251	43.2973
Y19D10A.12c.1_mct-1	Y19D10A.12c	2	mct-1	0.000159279	0.0023196	19.2815	33.5511	34.9147	24.1555	33.729	23.4041	44.2037	14.7732	3.46221	43.498	18.8199	31.9762	107.725	78.0436	78.8617	75.2277	50.906	54.007	76.7574	54.6837	44.8538	37.5485	51.4251	43.2973
C23H4.2.1_cest-8	C23H4.2	2	cest-8	0.000160938	0.00233962	2.71735	2.99118	2.24027	2.11951	1.73501	2.42978	1.57788	1.71996	0.741785	1.16694	1.19324	1.19618	2.14521	1.61264	1.05424	1.72704	2.21823	2.02568	2.95071	2.13011	2.71401	2.20316	2.26189	2.5007
C44F1.3.1_lec-4	C44F1.3	2	lec-4	0.000160937	0.00233962	55.7382	67.291	66.2827	55.5245	35.6666	62.259	55.1522	60.8133	59.2886	69.9936	52.6136	43.9219	51.7499	51.6222	51.5881	62.5455	50.6764	52.8921	78.0412	84.2343	102.522	74.6843	64.8276	77.3916
R03G8.6.1_R03G8.6	R03G8.6	2	R03G8.6	0.000161566	0.00234738	12.0281	14.5789	13.6731	7.80451	11.2918	12.7966	10.973	10.1668	8.39152	6.37442	7.03787	6.97658	11.0333	13.1198	12.5932	6.83557	9.58377	9.05292	11.3479	10.4937	13.5123	6.9071	9.81603	8.37306
C06A6.2c.1_C06A6.2	C06A6.2c	2	C06A6.2	0.000162778	0.00235941	1.51e-06	8.26e-06	0	0.0602606	0.00741657	0.275597	0.00219537	1.09e-07	1.7934	1.87705	0.000287392	0.00291718	8.05e-06	2.74611	2.75066	0.741651	3.39599	0.224795	4.80562	3.11855	4.46302	3.67703	2.62575	4.70569
F42F12.3.1_F42F12.3	F42F12.3	2	F42F12.3	0.00016429	0.00237715	21.8071	24.6695	20.8388	17.5064	22.0017	17.9316	16.5275	20.5258	13.7758	15.0208	15.3928	15.2505	20.0236	17.3708	15.2698	14.8848	16.5827	15.8494	23.301	23.1249	19.201	22.6154	22.8143	21.1854
T03D3.1.1_ugt-53	T03D3.1	2	ugt-53	0.000167087	0.00241337	5.41861	14.1404	8.37965	1.98185	1.81485	1.33571	1.8475	3.72469	2.12	0.843795	1.76799	1.24829	3.29861	3.73878	3.25661	1.41147	1.72818	1.49047	9.25679	10.9908	11.2505	2.37704	1.2175	2.16498
ZC449.7.1_ZC449.7	ZC449.7	2	ZC449.7	0.00016771	0.00241871	4.38863	4.28281	3.46299	2.71703	4.62146	3.29801	2.9803	3.38641	1.9444	2.91292	4.05468	3.52411	3.10562	2.72888	2.55488	3.58961	2.63943	2.53913	6.32071	6.44849	7.06845	4.69967	5.92674	5.68009
B0310.5a.1_ugt-46	B0310.5a	2	ugt-46	0.000170973	0.00244943	17.297	25.1831	17.4497	9.46457	15.3018	14.29	10.5688	18.5087	13.0258	10.1342	10.899	11.3273	14.1007	16.1325	15.5473	10.7605	13.229	13.3943	25.1022	22.576	20.3956	14.2076	17.0356	18.0779
T01G5.1.1_flor-1	T01G5.1	2	flor-1	0.000171647	0.00245764	4.34175	7.03284	6.65887	1.85742	2.26946	2.42944	0.971635	3.37286	3.97437	0.99194	1.86424	1.08485	3.32324	5.90659	6.82111	1.58808	3.48771	3.0599	7.21229	7.8447	12.6903	3.11204	3.27687	2.53771
C50F4.5.1_his-41	C50F4.5	2	his-41	0.000180271	0.00256328	125.63	144.786	132.358	112.036	108.573	103.28	115.433	136.609	111.746	131.098	118.048	115.295	137.459	118.124	121.992	145.148	122.944	119.287	174.058	180.266	163.787	174.847	135.707	143.397
F52B11.2b.1_F52B11.2	F52B11.2b	2	F52B11.2	0.000180604	0.00256473	51.8802	52.2045	51.4425	52.768	45.8378	58.6464	44.6667	44.1436	40.3675	41.7487	43.1569	43.0245	48.0056	48.3204	45.7654	47.8484	42.9495	50.7776	62.3349	61.05	64.909	66.5352	48.9932	55.0066
C35A5.3.1_C35A5.3	C35A5.3	2	C35A5.3	0.000183095	0.00259149	18.8299	36.3044	29.2657	2.74289	3.59507	2.76812	16.8164	51.0874	38.9127	8.28095	6.49327	7.02878	8.46459	14.5411	16.067	3.24545	2.54205	2.55291	12.7258	25.6719	27.6114	3.66953	3.39532	2.72028
C02F5.5.1_C02F5.5	C02F5.5	2	C02F5.5	0.000187752	0.00264121	2.4431	2.50988	1.49829	0.79512	0.586018	0.574119	2.73858	0.318329	0.375985	1.06648	0.167492	1.02111	2.3579	2.25779	2.67875	0.741573	0.812928	0.18877	6.20629	6.56378	7.16218	4.99453	1.2273	3.00504
Y45F10B.13b.1_Y45F10B.13	Y45F10B.13b	2	Y45F10B.13	0.000188504	0.00264527	5.88219	6.5686	2.32225	3.92803	5.64515	4.19787	3.39198	2.40114	3.28193	3.46301	2.79855	3.06343	3.54028	5.92087	5.70703	4.70959	5.6077	6.22562	5.44841	7.10794	7.68366	5.72851	5.46363	7.40158
Y54G11A.4.1_Y54G11A.4	Y54G11A.4	2	Y54G11A.4	0.000188788	0.00264625	2.3848	2.14253	1.63874	2.14348	1.41247	1.56858	1.63243	2.50274	1.28682	1.62729	1.78338	1.66219	2.69746	2.6811	2.20619	2.542	2.032	1.86268	3.80911	4.04682	2.98051	3.66082	3.26765	2.79844
F18E9.3.1_F18E9.3	F18E9.3	2	F18E9.3	0.000189331	0.00264935	6.92523	7.1458	6.68251	7.45487	7.53241	7.03953	8.34846	5.6117	6.68592	5.73026	7.09612	5.45529	8.01777	7.98003	8.64541	6.36356	7.26877	6.79244	9.77264	9.42177	11.7385	9.84949	10.0734	9.5821
K08H2.3.1_K08H2.3	K08H2.3	2	K08H2.3	0.000191709	0.00267201	19.1736	20.6993	19.1404	15.3557	21.5148	20.1955	12.643	13.5425	17.7696	9.96208	15.0505	12.3262	17.0255	22.8613	19.687	12.1374	23.0909	20.3071	20.2998	22.1508	23.5083	21.681	23.597	23.1222
T02B11.4.1_T02B11.4	T02B11.4	2	T02B11.4	0.000196086	0.00271731	6.4519	4.74306	4.54771	6.4028	3.16335	4.16817	11.8881	4.48995	3.88638	8.52959	6.3805	5.79479	5.01524	2.52201	4.36918	3.15021	3.80707	3.28839	15.2036	10.4756	13.5742	7.57519	5.00564	6.25104
T01D1.3.1_T01D1.3	T01D1.3	2	T01D1.3	0.000198415	0.00274031	15.0275	18.8689	16.4251	9.35308	11.3264	12.2614	7.89292	16.3101	14.2004	13.2796	10.7261	11.9974	7.2576	8.15431	11.6705	9.39858	10.4627	8.96905	17.6957	21.7206	25.1828	16.608	12.767	13.8979
F47E1.4.1_F47E1.4	F47E1.4	2	F47E1.4	0.000198923	0.00274311	3.22576	3.90742	4.25259	2.61363	2.03903	2.26028	2.29953	1.99195	1.70705	1.29429	2.17292	1.54119	4.30758	3.71993	3.29672	1.99839	2.37783	2.69728	2.74226	2.48104	4.01333	1.25781	1.84525	1.92909
C49A9.6.1_C49A9.6	C49A9.6	2	C49A9.6	0.000199287	0.0027466	6.61733	7.39542	5.40863	5.71434	5.73179	4.55048	6.47978	6.2538	4.43026	5.07392	5.66907	5.1693	4.88495	4.86432	3.9683	4.7716	4.97987	3.9676	8.15771	7.56517	7.13405	8.63275	7.12923	6.82018
K10C8.3a.1_istr-1	K10C8.3a	2	istr-1	0.000200588	0.00276298	12.5558	11.1754	13.5472	11.2824	7.81561	12.3814	12.7397	9.16448	10.7266	12.6399	12.0741	10.5056	9.74315	9.137	10.7999	8.98951	9.61711	10.9494	17.7833	18.2431	16.1063	15.3275	12.8361	14.9012
F42G8.11.1_sph-1	F42G8.11	2	sph-1	0.000200821	0.00276465	21.4137	27.076	21.0198	20.9043	18.4427	18.0088	17.3822	27.9289	16.3622	16.9658	20.4311	17.2406	19.3498	20.9976	17.5366	18.3538	19.395	17.6544	26.1529	34.1943	29.9585	26.6862	24.5557	23.2867
Y17D7C.4_Y17D7C.4	Y17D7C.4	2	Y17D7C.4	0.000200942	0.00276478	8.63199	9.80951	3.78193	6.09264	2.13284	1.90034	1.06662	2.00402	1.08659	1.15909	1.34252	0.380531	2.04404	2.04342	0.840769	2.72158	1.88832	1.32987	3.72462	4.27908	3.25738	3.39084	1.37421	1.49772
Y47D3A.17c.1_obr-1	Y47D3A.17c	2	obr-1	0.000201133	0.00276585	6.07319	4.58185	4.69967	3.18758	3.81982	3.86308	3.21587	2.31972	2.21294	3.78814	2.23196	3.01629	6.0159	2.08774	4.03792	4.4276	3.05164	2.67669	5.72736	4.58817	11.5842	5.76804	5.602	5.64354
F07B7.1.1_F07B7.1	F07B7.1	2	F07B7.1	0.000208758	0.0028375	0.253565	2.0674	1.72327	0.20135	1.68418	1.33977	4.51353	3.78677	5.88334	3.91222	2.68544	4.90027	3.03309	2.80483	1.79452	1.84141	1.49876	1.89833	2.55247	9.02501	5.78508	2.11069	6.82279	4.29095
W09B7.1.1_W09B7.1	W09B7.1	2	W09B7.1	0.000208758	0.0028375	0.253565	2.0674	1.72327	0.20135	1.68418	1.33977	4.51353	3.78677	5.88334	3.91222	2.68544	4.90027	3.03309	2.80483	1.79452	1.84141	1.49876	1.89833	2.55247	9.02501	5.78508	2.11069	6.82279	4.29095
K08D8.6a.1_K08D8.6	K08D8.6a	2	K08D8.6	0.000212503	0.00287531	47.2234	35.2441	28.1243	28.1584	26.4028	29.9034	32.8634	33.1921	22.0061	21.9184	24.7291	24.7923	36.8338	24.1322	17.9093	30.7903	27.3157	28.3489	65.5309	53.652	39.9557	36.494	37.7976	36.9467
C52B11.5.1_C52B11.5	C52B11.5	2	C52B11.5	0.000213241	0.00288097	16.2722	17.2459	16.7021	12.5293	11.9622	10.3211	9.99794	12.8171	7.95089	9.19768	10.1733	9.92956	11.8805	12.2211	13.3024	10.8826	11.4933	10.1284	14.2946	14.113	19.3255	12.8564	13.6308	12.7853
T24H7.5a.1_tat-4	T24H7.5a	2	tat-4	0.000214964	0.00289606	2.3127	2.08114	2.62905	1.50928	1.50701	2.06207	2.32008	2.16966	1.95347	2.24107	2.38904	1.69186	2.6993	2.52442	2.53304	2.47	1.85365	2.22406	3.45789	3.24788	4.04187	2.57345	3.38689	3.10567
R13A5.6.1_ttr-8	R13A5.6	2	ttr-8	0.000217152	0.00291149	30.8048	31.8002	33.6837	26.0616	22.5521	22.2595	26.7154	42.5276	28.2361	35.6124	31.5286	27.8703	21.7642	28.2986	29.2318	20.4639	30.489	18.6899	48.6923	43.8224	48.7592	42.2978	31.2288	33.4378
D1044.3.1_pqn-25	D1044.3	2	pqn-25	0.000219648	0.00294017	1.37384	1.38651	1.02025	0.991754	1.4867	1.51757	2.27052	2.18812	1.66689	2.26401	2.99022	1.53206	2.18975	2.40679	2.38161	1.33035	2.1586	1.93526	3.00151	3.07006	2.61066	2.75432	3.02533	2.44711
C10G8.8a.1_C10G8.8	C10G8.8a	2	C10G8.8	0.000222338	0.00296812	59.8351	71.177	55.9887	46.7726	60.2825	40.5039	43.7059	53.3834	34.4444	49.8245	38.6651	46.3623	53.9718	49.3737	45.6049	45.725	44.4389	38.3406	76.172	66.5116	68.644	68.1537	60.1558	47.0451
F53A2.7.1_acaa-2	F53A2.7	2	acaa-2	0.000223088	0.00297652	238.918	227.856	237.821	216.849	199.3	194.769	193.556	190.679	101.526	153.582	170.914	178.595	204.312	203.975	205.066	177.083	172.382	186.994	196.667	216.764	224.259	211.931	195.442	190.015
M03B6.1.1_M03B6.1	M03B6.1	2	M03B6.1	0.000223802	0.00298281	3.42841	8.15472	7.5068	1.89695	2.64531	2.29222	1.84455	3.41594	1.90911	0.835983	1.39071	1.51655	3.53264	4.86626	3.84417	2.72489	3.14766	2.05664	6.35867	7.67523	6.2492	2.54467	5.07726	3.33137
T10B10.2.1_ucr-2.2	T10B10.2	2	ucr-2.2	0.000225369	0.00299305	40.4911	41.4183	35.4778	31.2518	27.1068	27.7091	36.5635	33.903	42.1935	32.3508	27.1956	26.7552	35.2698	41.3802	42.4739	30.586	29.4489	36.8379	48.1894	57.7043	56.7228	39.4325	34.7984	38.7962
Y105C5B.3.1_Y105C5B.3	Y105C5B.3	2	Y105C5B.3	0.000225419	0.00299305	0.269891	0.0458099	0.190516	0.156416	0.480331	0.0885095	0.366763	0.0569833	0	0.0667658	0.303739	0.0788695	0.421524	0.157852	0.151013	0.0328395	0.0842208	0	1.43157	1.3454	0.693723	1.256	1.15728	0.620121
H27C11.1a.1_nhr-97	H27C11.1a	2	nhr-97	0.000230595	0.00304701	27.91	32.3899	30.5534	25.669	24.258	31.1355	26.7171	34.7928	34.1525	30.3439	30.2112	27.899	28.0742	29.0512	35.9284	28.3001	29.0047	29.3288	37.9803	39.5664	45.9551	33.8488	36.9639	39.9293
F55B11.1.1_xdh-1	F55B11.1	2	xdh-1	0.000232748	0.00307053	6.86577	5.96487	5.39622	6.34538	5.84109	5.43815	6.24294	4.66261	3.23985	3.92554	7.11676	5.53112	8.49205	7.4925	6.76527	5.04882	6.82865	6.90112	11.2079	10.0385	7.2736	7.82917	9.01668	7.68789
B0238.1.1_cest-35.1	B0238.1	2	cest-35.1	0.000240521	0.00315285	6.69859	7.9032	7.20707	6.84103	4.57617	5.54598	9.02953	8.71148	6.49046	8.38559	7.01031	6.21951	7.15867	6.54649	6.4919	6.4964	5.39717	4.39715	10.9044	8.88897	9.04736	9.74238	7.49069	10.2734
C50F7.5.1_C50F7.5	C50F7.5	2	C50F7.5	0.0002408	0.00315479	9.0167	9.71395	13.313	15.7862	15.0096	17.1175	30.2389	8.13792	15.3707	10.6182	15.7966	7.8536	23.7246	42.4454	16.1926	4.46819	6.60465	7.7956	71.7666	89.7885	31.3719	48.8705	24.3011	32.6385
T15B7.3.1_col-143	T15B7.3	2	col-143	0.000240925	0.00315479	1207.23	1371.06	1379.2	862.555	1345.16	880.363	889.569	910.702	1621.61	1377.11	559.844	1031.43	652.613	916.67	1099.3	726.945	809.879	670.67	1891.28	2567.95	2567.85	1710.04	1035.29	1275.33
M01B2.13.1_M01B2.13	M01B2.13	2	M01B2.13	0.000244077	0.00318423	1.31647	1.53958	1.21016	1.52035	0.978367	0.966062	1.08225	1.03819	0.181196	0.854806	1.29094	0.378801	1.76391	2.35067	1.1916	0.758005	0.577264	0.611265	2.78253	4.53473	3.17162	1.75499	2.51054	3.02037
C18A11.5b.1_xol-1	C18A11.5b	2	xol-1	0.000245442	0.00319191	0.835156	1.01573	1.16495	0.826879	0.713255	1.31093	1.02225	1.0851	0.422324	0.340537	1.01882	0.649963	1.47135	1.76533	1.93592	1.17426	1.27919	1.83995	1.75768	2.05724	2.5313	1.44542	2.24404	2.22812
W05E10.4b.1_tre-3	W05E10.4b	2	tre-3	0.000245173	0.00319191	12.9379	19.6423	18.657	15.5916	13.1988	11.5395	16.1491	21.3735	13.7082	11.8848	17.4178	12.5027	15.3785	17.827	14.2094	13.4463	14.6507	11.8882	20.148	23.9584	21.7416	17.4214	22.8546	20.2015
Y32B12C.1.1_Y32B12C.1	Y32B12C.1	2	Y32B12C.1	0.000245327	0.00319191	5.04145	2.5109	3.2966	2.94265	2.18913	1.69069	2.24628	1.66643	1.14925	1.78513	2.13216	1.65219	2.47516	1.38484	2.2033	1.59772	2.23703	1.73915	5.17555	4.01893	6.87468	3.61613	2.59184	3.21454
VF13D12L.3.1_VF13D12L.3	VF13D12L.3	2	VF13D12L.3	0.000252469	0.00325413	113.866	136.407	118.555	56.4031	53.4638	63.7041	81.0021	104.063	89.2086	54.4146	55.6588	44.341	89.7739	110.873	106.91	57.7899	62.0111	60.8451	103	127.772	132.706	60.7435	72.9402	69.6863
C54G4.1d.1_rskn-2	C54G4.1d	2	rskn-2	0.000253336	0.0032636	8.78776	11.353	9.44722	8.33572	8.7751	7.71382	11.132	9.67211	9.36542	10.354	9.3123	7.30233	10.1063	10.8398	11.9239	10.7093	6.55246	9.61088	15.4653	15.5619	16.0403	9.14835	15.7912	13.4423
F21C10.8b.1_pqn-31	F21C10.8b	2	pqn-31	0.000255842	0.00328731	7.09931	7.39209	5.29853	6.2606	9.3155	6.25071	5.62032	7.17133	4.72716	6.55578	6.56686	4.35202	13.3314	10.5092	10.1804	5.37058	5.69922	3.96356	16.0714	13.8561	9.67653	15.0524	15.0038	9.22858
K08D8.4c.1_K08D8.4	K08D8.4c	2	K08D8.4	0.000258545	0.00330997	1.65788	1.00707	0.41033	0.0787625	0.126037	0.26188	0	0	0.208489	0.228259	0.103262	0	0.388457	0.0839604	0.556732	0.113243	0.103658	0.112302	4.01914	5.00326	1.74749	0.431184	0.200062	0.416627
C09E8.1a.1_C09E8.1	C09E8.1a	2	C09E8.1	0.000262942	0.00335407	12.0617	11.4371	10.8475	9.25446	9.2859	12.4137	10.1711	12.0241	14.4979	8.46579	12.3243	9.60514	11.0173	11.7929	11.7568	9.28697	9.79815	12.3081	15.2885	16.9473	17.1504	13.9143	12.2218	15.3042
C16D9.4.1_C16D9.4	C16D9.4	2	C16D9.4	0.000264685	0.00337282	4.5984	3.73883	3.7453	3.28136	3.62316	5.1987	3.65044	4.14064	1.73918	2.65814	3.88529	2.64284	3.61277	3.26821	1.80388	4.13492	4.52706	3.77978	11.3685	7.80646	4.89168	5.97726	5.09282	5.48734
R05F9.12.1_aagr-2	R05F9.12	2	aagr-2	0.000265154	0.00337531	80.7867	111.434	117.017	52.6881	48.6213	47.82	61.858	102.063	93.4247	67.4233	59.5768	55.5197	70.3854	93.969	96.4454	60.2411	38.489	43.1208	100.497	124.621	152.564	89.7598	84.9491	83.7973
F41B4.4a.1_glr-6	F41B4.4a	2	glr-6	0.000266376	0.00338737	2.43419	2.74099	2.43643	2.03731	1.96219	2.26092	1.93588	2.49804	1.55039	1.88884	2.66033	1.7262	3.0398	3.08033	3.32781	2.73979	2.26298	2.57091	3.30292	3.1113	3.89676	3.47955	3.13968	3.64644
F33C8.4.1_F33C8.4	F33C8.4	2	F33C8.4	0.000267197	0.0033943	7.12821	9.96452	8.81431	6.95886	6.54085	8.84001	6.53257	6.57036	4.33626	5.88176	5.63627	5.10715	8.35082	9.968	11.1934	9.1153	15.1551	6.61163	12.6741	8.41128	11.0554	10.1322	9.40812	10.0267
M03B6.4.1_M03B6.4	M03B6.4	2	M03B6.4	0.000269004	0.003412	5.79033	6.27708	5.21106	4.38613	4.60141	4.77799	4.61509	4.72895	3.61649	4.69387	5.57908	3.27252	6.39517	7.30764	6.64332	6.09354	7.30626	6.46483	5.94524	9.47545	7.32687	5.80224	7.54032	7.53695
Y41C4A.19.1_col-96	Y41C4A.19	2	col-96	0.000271911	0.00344179	19.0034	20.6678	24.3821	13.6677	19.2352	16.4974	21.3556	10.7377	21.2969	24.8234	12.1773	16.2069	12.3878	15.2411	16.6315	12.2247	11.697	11.7157	49.3941	40.0004	41.7337	29.4934	12.7151	23.1634
C03G5.1.1_sdha-1	C03G5.1	2	sdha-1	0.000275435	0.0034686	51.3361	51.0793	52.3793	35.3631	40.7487	44.7004	48.328	48.7103	56.4199	40.4913	40.9693	36.1182	55.1423	65.3453	59.2911	45.8516	45.7305	51.5979	59.5264	63.9856	67.0115	49.5881	58.1422	57.5827
F10C2.3.1_F10C2.3	F10C2.3	2	F10C2.3	0.000275801	0.00347144	5.36656	2.09793	3.79169	1.52703	0.794123	1.08632	1.87446	0.834118	2.49599	2.39653	1.10192	0.845845	0.999115	0.884939	0.707263	1.12152	0.840238	0.883642	5.10372	4.24436	12.7756	3.0892	1.66866	1.485
F11G11.11.1_col-20	F11G11.11	2	col-20	0.000278955	0.00349331	1250.34	1604.53	1149.26	491.963	1028.33	511.03	1143.76	608.812	692.462	748.484	295.967	370.698	1008.77	1370.26	1206.54	599.678	768.002	464.893	1979.76	2004.18	1807.53	1108.76	904.07	677.364
Y102A5C.36.1_Y102A5C.36	Y102A5C.36	2	Y102A5C.36	0.000282902	0.00352128	57.7201	57.5833	52.2727	54.2787	58.7263	39.6332	45.8805	59.4821	37.006	41.0057	41.1854	43.0339	47.9499	48.4492	46.2502	33.5035	34.1504	42.5611	68.6862	59.0276	54.2986	75.5201	61.3148	49.3186
F22A3.5.1_ceh-60	F22A3.5	2	ceh-60	0.000283772	0.00352416	5.30659	4.48925	4.44909	4.28996	5.78763	5.17809	4.68367	4.95161	3.70749	4.36192	4.52993	4.24465	6.55586	5.92916	5.50537	4.63075	5.11596	4.80096	7.13418	7.60165	8.59885	6.00917	8.59302	7.0913
R09H10.4.1_ptr-14	R09H10.4	2	ptr-14	0.000283462	0.00352416	4.36776	3.89131	5.48718	2.8913	2.81881	3.98634	3.20931	5.1692	3.82184	4.79492	2.91717	3.87618	4.51457	5.66637	5.56114	5.88958	4.23513	4.14336	5.90687	7.4951	10.7209	5.68062	5.12978	5.57168
W02D3.5.1_lbp-6	W02D3.5	2	lbp-6	0.000285093	0.0035343	361.493	487.613	483.051	251.491	202.811	219.605	277.323	463.595	255.857	147.219	222.217	221.199	330.408	510.729	477.004	232.7	273.757	233.17	583.583	722.983	548.362	288.395	305.961	267.61
F35C11.4.1_F35C11.4	F35C11.4	2	F35C11.4	0.000286013	0.00354036	4.0075	3.35857	4.33049	1.84849	2.41227	2.52478	3.06573	2.74134	1.78974	2.03957	3.09941	2.24852	2.77893	2.15392	2.8423	2.86942	2.82487	2.80983	5.7671	6.97081	5.89603	3.53016	3.08962	4.55185
T28C6.8.1_T28C6.8	T28C6.8	2	T28C6.8	0.000287044	0.00354424	26.782	22.5624	23.8031	24.8043	19.4318	22.0759	18.8584	21.0501	14.1117	16.8332	18.3847	18.31	18.8315	16.3452	16.3717	18.1702	22.2242	20.4722	23.2875	29.2964	30.2751	22.1132	19.2324	24.2974
T27E7.1.1_T27E7.1	T27E7.1	2	T27E7.1	0.000288346	0.0035532	0.590413	2.17705	0.881343	0.530665	0.800797	0.655979	3.969	0.382386	1.33926	1.13331	0.202313	0.669663	3.38393	2.80694	3.02647	1.49563	1.73935	0.430565	10.5649	2.98176	4.85362	7.1108	1.63615	4.86449
C37F5.1b.1_lin-1	C37F5.1b	2	lin-1	0.000291159	0.00357892	9.11057	7.03314	7.14166	7.06347	6.6596	9.90517	9.15528	4.76706	7.8493	8.35718	7.30537	5.75028	7.76891	6.94881	9.84999	8.2064	8.43946	10.8496	13.607	12.0002	14.8783	9.84814	10.2433	12.6735
Y40B10A.7.1_comt-5	Y40B10A.7	2	comt-5	0.000293563	0.00360118	2.02969	3.74996	3.21021	2.17851	2.01913	2.733	1.0929	1.74908	1.19447	1.62696	0.836522	1.53841	1.14322	2.18021	5.61548	2.50709	1.66533	1.79523	3.09441	5.37349	6.76296	2.43959	4.44522	3.93597
W09H1.4.1_W09H1.4	W09H1.4	2	W09H1.4	0.000296155	0.0036169	3.80052	4.34396	3.65086	2.9884	2.3629	2.45584	2.09422	1.46961	3.41197	3.03591	2.46888	2.61044	7.0285	5.51584	10.6496	8.08527	6.32869	8.76392	6.45619	3.56367	5.26741	7.91597	5.34221	3.64006
C02G6.1_C02G6.1	C02G6.1	2	C02G6.1	0.000296373	0.00361777	0.782512	1.16693	1.38317	0.506853	0.754855	0.773377	0.704262	0.957176	0.842621	0.54245	0.490975	0.456151	0.992893	1.4375	1.66958	0.975477	0.755819	0.670187	1.13415	1.75856	1.89996	1.04462	1.27233	1.78066
K02D7.3b.1_col-101	K02D7.3b	2	col-101	0.000297768	0.00363121	2151.63	2206.27	2301.7	1117.5	1670.97	1406.92	1282.45	1914.11	1871.49	2089.92	780.572	1093.01	935.839	1322.12	1448.88	1256.45	1379.51	995.526	2746.54	2890.45	3290.3	2794.28	1612.83	1727.16
R02D5.3.1_R02D5.3	R02D5.3	2	R02D5.3	0.000302791	0.00367431	6.78141	5.12812	5.72171	4.7389	4.85985	6.14218	6.17041	5.18742	1.18888	3.98613	5.70226	4.47465	4.47913	3.78513	2.67387	5.00209	5.10457	4.07139	10.7873	11.4392	8.56748	9.64904	6.94599	7.40658
Y18D10A.25.1_fkb-8	Y18D10A.25	2	fkb-8	0.000303076	0.00367596	16.3043	18.6308	16.4163	13.2489	10.8389	11.4747	13.0197	18.9405	12.7352	15.6194	11.8862	12.9012	17.3425	17.2124	17.4908	14.3157	15.064	12.5574	26.5407	22.5396	25.4844	19.6206	16.4616	16.7431
C26D10.6a.1_C26D10.6	C26D10.6a	2	C26D10.6	0.000304162	0.00368369	5.45702	6.89032	5.38665	6.24092	4.48806	6.31782	5.34027	5.98049	3.94338	4.74603	5.67139	4.3507	5.25556	6.2314	5.38102	6.16293	5.74256	5.21212	8.57055	7.17765	9.2331	7.34074	8.66062	6.78276
C24B5.4.1_C24B5.4	C24B5.4	2	C24B5.4	0.000308239	0.00372211	8.07435	10.1928	7.64951	6.24165	4.80962	4.99859	5.59291	9.39885	5.80881	5.18472	4.92099	4.43086	7.14684	6.28335	5.64213	5.96318	6.48089	4.80087	9.76552	10.8658	10.9562	7.21736	9.57864	8.166
T28F4.4a.1_T28F4.4	T28F4.4a	2	T28F4.4	0.000308416	0.00372242	3.3425	3.63099	4.49082	4.01372	2.09003	3.1341	2.58345	2.14633	2.0416	2.21733	2.78851	1.94312	3.71339	1.20677	3.88401	1.88762	0.661951	1.8704	6.87693	4.31071	6.64011	3.58516	3.83147	3.29189
ZK622.5.1_ZK622.5	ZK622.5	2	ZK622.5	0.000313755	0.00377577	6.78256	6.70023	5.87334	5.09275	5.78458	3.30921	3.85429	3.97039	2.69555	3.3953	2.49852	2.95597	5.07421	4.0721	4.83615	4.20499	3.66877	2.79203	8.02444	7.68439	6.3702	6.04904	6.59892	4.76957
F15D4.6.1_F15D4.6	F15D4.6	2	F15D4.6	0.000315344	0.00378935	1.37496	2.08259	1.36192	1.32794	1.38888	1.31809	1.19835	1.34492	1.20445	1.95127	1.40322	0.68305	7.95891	5.16711	5.1639	4.73479	3.16537	3.51915	2.78877	3.74835	2.22159	1.39571	3.84469	2.49859
T06A1.1.1_T06A1.1	T06A1.1	2	T06A1.1	0.000316355	0.00379549	0.737977	1.10165	0.831263	0.728477	0.617115	0.554635	0.448086	0.521295	0.146057	0.166097	0.278383	0.239784	1.06764	1.28654	1.32019	0.49091	0.654034	0.75028	1.31288	1.39077	0.835932	0.683934	0.6584	0.95835
Y53F4B.29.1_gst-26	Y53F4B.29	2	gst-26	0.000316712	0.00379654	31.0056	43.5202	40.4768	20.5079	16.724	23.6427	29.6205	40.0692	28.6055	22.1972	25.6146	29.994	35.5541	40.6424	43.0995	32.2683	30.937	28.5878	56.8061	53.0906	47.6725	29.3489	40.4974	39.0462
C31A11.5.1_oac-6	C31A11.5	2	oac-6	0.000318387	0.00380369	28.5103	7.03753	5.77382	4.4711	3.70874	5.32628	13.548	3.43022	2.03746	2.01977	1.99986	2.88994	15.2361	1.99258	1.20516	1.51804	2.63883	3.00858	54.8547	26.9716	14.5356	9.01891	6.81271	7.79782
C41D11.1f.1_eri-6	C41D11.1f	2	eri-6	0.000318286	0.00380369	0.863047	1.24273	0.945984	0.422572	1.01265	0.615382	0.230357	0	0.678719	0	0	0.159755	0.267075	0.501833	1.57e-08	0	0.223107	0	0.497943	0.424316	1.24106	0.545225	1.10914	0.609633
C54E10.5.1_nhr-170	C54E10.5	2	nhr-170	0.000319282	0.00380977	2.62404	1.46716	1.4456	1.94602	1.48528	1.76262	2.12236	1.85009	0.693199	1.46249	2.14804	1.36587	1.84491	1.36504	1.32944	1.25532	1.65046	1.76323	3.40216	3.83624	3.96779	3.59951	3.15965	2.42598
F53A9.2.1_kreg-1	F53A9.2	2	kreg-1	0.000321977	0.00383032	30.1598	9.89528	4.9077	11.6322	6.69575	3.42577	8.47453	3.01491	1.94258	8.73213	10.281	5.11333	4.07852	1.50295	2.75773	4.47503	4.44975	2.69627	54.807	55.8671	17.9749	37.1234	6.46788	6.85016
F17C11.9b.2_eef-1G	F17C11.9b	2	eef-1G	0.000324935	0.00385948	30.8978	39.0093	35.3394	34.3429	39.5828	37.003	34.1667	23.0617	15.9363	28.3948	21.13	28.4042	35.2958	37.3771	41.1747	26.5038	33.5027	30.7644	35.2395	38.1271	36.5003	35.7919	34.2648	35.0078
F39G3.1.1_ugt-61	F39G3.1	2	ugt-61	0.000328676	0.00389641	4.32767	4.14439	4.26184	2.84903	2.14953	3.41958	4.44905	5.00793	5.4303	3.26991	3.16861	3.34345	4.53652	6.00261	4.60573	3.42729	3.43983	3.67539	5.94173	6.47681	6.91964	4.86481	4.9555	6.67192
F25E5.4.1_F25E5.4	F25E5.4	2	F25E5.4	0.000328958	0.00389695	1.74774	1.77701	2.54115	1.83285	1.63773	1.54506	1.74643	1.06939	2.16245	1.89448	1.60536	1.47281	2.6562	3.1447	3.00309	2.3412	1.70343	1.84289	2.95184	3.31185	4.06827	2.7942	3.91161	3.00109
Y17D7B.2.1_Y17D7B.2	Y17D7B.2	2	Y17D7B.2	0.000329037	0.00389695	2.50264	1.22529	0.44976	1.33185	1.66077	1.54495	0.258575	0.536182	0.10663	0.701714	1.07559	0.804248	0.358642	0.475271	0.282532	1.05803	0.790468	1.30846	3.20827	4.21585	3.5331	1.42008	1.37684	1.78316
F49E2.2a.1_F49E2.2	F49E2.2a	2	F49E2.2	0.000335615	0.00396154	7.53048	8.16122	8.70276	5.04481	6.58257	9.66268	9.23066	8.41486	5.70533	7.40631	10.7827	7.01462	6.68707	10.4403	10.3813	7.43197	8.98566	11.2916	15.8255	10.585	17.3247	10.8506	11.5269	15.1183
C03H5.1.2_not found	C03H5.1	2	C03H5	0.000341231	0.00401085	5.51823	0.364162	5.10392	0.625703	3.44703	1.89436	0	0.8024	1.16719	0.605594	0.95295	0.333825	2.27026	2.86809	3.43188	0.432259	1.12246	0.395834	11.2747	10.4536	15.576	5.805	6.83309	6.22952
T19D7.1.1_lgc-32	T19D7.1	2	lgc-32	0.000341368	0.00401085	11.3998	14.0388	11.3188	9.93004	10.472	10.6028	11.5972	12.2159	6.82828	13.5393	8.59902	10.0776	9.11906	7.8534	9.61984	9.83043	6.67109	7.47164	12.8159	12.5437	15.7222	13.4967	11.5795	11.7492
T24A6.20.1_T24A6.20	T24A6.20	2	T24A6.20	0.000345295	0.00403908	9.16101	12.3	8.87148	6.9658	6.19629	7.31599	8.09982	10.0772	7.97945	9.00461	8.58735	6.37661	9.24834	9.80428	10.22	10.1373	10.7528	7.74316	12.9719	14.5735	15.0397	12.8101	12.0132	11.4654
C50E10.2a.1_C50E10.2	C50E10.2a	2	C50E10.2	0.000352197	0.00409732	0.034141	0.0881935	0.0917476	0.0697911	0.0733763	0	0.316224	0.0549102	0	0	0.0880247	0.0562703	0.697582	0.671366	0.580856	0.317011	0.243586	0.252045	0.733845	0.221384	0.576534	0.251105	0.293254	0.709189
C55F2.2.1_ilys-4	C55F2.2	2	ilys-4	0.000353462	0.00410307	7.99851	7.34951	7.31312	7.97377	6.57647	5.33919	5.47845	7.66993	5.70384	6.90374	6.62479	6.75239	6.44043	6.16546	6.60918	6.13331	7.14658	5.78392	15.07	10.37	8.79475	12.1411	9.22421	10.1072
T11F9.11.1_dhs-19	T11F9.11	2	dhs-19	0.00035481	0.00411333	29.9211	31.2273	28.3569	27.6171	21.4414	23.4887	30.7866	40.9052	29.7357	31.2949	27.7223	27.9138	29.7336	30.0212	25.3571	27.4452	27.1648	20.0994	42.9123	39.5247	36.183	37.6879	29.7593	34.2285
Y43F8A.2.1_Y43F8A.2	Y43F8A.2	2	Y43F8A.2	0.000356935	0.00412978	0.205894	0.362474	0.309473	0.164487	0.217454	0.386772	1.19362	0.164741	0.382108	0.864474	0.0990916	0.472693	1.21206	0.593272	1.03881	0.473604	0.365507	0.263616	2.75878	0.852761	1.70784	2.6284	0.616132	2.12022
Y66H1B.4.1_spl-1	Y66H1B.4	2	spl-1	0.000361295	0.00416503	60.0571	63.1538	61.3103	56.5096	56.6797	61.012	53.1445	63.2432	62.0378	51.3982	54.0734	52.905	56.2624	58.0486	60.872	54.0536	54.4595	55.2183	67.5428	69.4736	68.5029	68.9604	69.6835	70.221
F44F4.11.1_tba-4	F44F4.11	2	tba-4	0.000361637	0.00416508	35.3083	50.2348	50.2894	18.717	24.3634	25.1955	23.587	42.262	41.3308	27.0359	26.1187	28.8272	33.0672	42.0022	57.9805	29.9039	31.8248	34.4324	64.5535	77.8756	102.15	35.2999	39.3	42.4732
C47D2.2.1_cdd-1	C47D2.2	2	cdd-1	0.00036387	0.00418492	4.86417	4.87514	2.83725	3.46102	3.94658	4.21917	3.18515	2.62558	2.89862	3.20238	3.27806	3.74465	4.14672	2.67459	3.9153	2.91577	4.08375	3.15084	9.55324	6.25658	4.82611	7.10571	5.07248	6.01655
F19H6.4.1_F19H6.4	F19H6.4	2	F19H6.4	0.000366186	0.00420373	69.2643	69.4314	67.2884	71.8315	67.6434	70.1804	59.2011	72.9382	72.6025	61.2181	63.577	59.6863	67.4783	67.8784	67.8553	58.203	76.0237	70.5118	79.6436	89.2174	87.9896	90.8608	86.1007	81.0563
F35H10.10.1_F35H10.10	F35H10.10	2	F35H10.10	0.000367466	0.0042145	7.48674	6.69429	8.49088	5.14209	6.47962	7.30832	8.56418	7.12703	7.91142	7.37384	8.25653	7.35689	8.85034	9.4554	8.13828	8.38231	7.68994	9.24543	10.5648	9.99432	10.7414	8.71276	8.99433	11.1921
T11B7.4b.1_alp-1	T11B7.4b	2	alp-1	0.00038071	0.00432685	17.3256	22.4283	14.2708	9.8194	16.1064	12.3308	15.5408	14.3024	16.749	14.2327	11.0869	11.0706	20.5172	26.9319	26.0666	16.1869	22.4868	15.3007	27.9403	21.9138	23.3055	19.3616	17.9435	16.6536
ZK484.5.1_msrp-2	ZK484.5	2	msrp-2	0.000382175	0.00433483	2.99055	6.35221	3.22952	3.89111	3.9255	4.44333	26.0711	2.972	2.76122	11.9178	1.60821	5.35022	17.0427	17.9424	18.7211	7.37403	5.71367	2.1113	48.5604	14.5545	24.7498	36.6778	11.6111	29.2804
W06H8.1a.2_not found	W06H8.1a	2	W06H8	0.000388705	0.00439274	29.1647	36.3559	29.5127	15.7431	26.7181	18.665	19.495	23.1748	20.7434	21.2022	18.0312	24.2361	21.905	24.4987	19.7476	18.675	16.5514	16.7198	33.39	36.7402	32.794	22.1809	28.181	22.963
F58D2.2.1_F58D2.2	F58D2.2	2	F58D2.2	0.000392507	0.00441941	0.351366	0.585548	0.306064	0.28673	0.263006	0.314334	1.12081	0.200066	0.414282	0.523684	0.312466	0.366497	1.08742	1.0715	0.620281	0.574498	0.26314	0.376893	2.40435	0.747484	1.31804	1.98702	0.570005	1.42324
Y57G11C.31.1_Y57G11C.31	Y57G11C.31	2	Y57G11C.31	0.000392607	0.00441941	20.5814	23.4504	21.32	18.5342	18.5496	14.8774	17.8935	20.9076	13.98	16.2665	17.8647	14.1289	21.108	20.2819	19.1244	21.1119	19.3484	17.0131	24.5087	24.5203	24.5164	20.3137	23.5426	24.0744
T07H3.2.1_bath-46	T07H3.2	2	bath-46	0.000393255	0.0044239	1.84269	0.519999	0.403292	0.802079	0.50484	0.554926	0.274073	0.7627	0.486038	0.189468	0.532525	0.261185	0.465643	0.489265	0.424373	0.371411	0.592631	0.646971	3.46094	4.2612	2.10194	1.16775	0.772689	1.12317
W02A2.9.1_W02A2.9	W02A2.9	2	W02A2.9	0.000394875	0.00443202	116.568	54.0241	95.002	66.5107	44.6334	28.3849	45.1599	55.7055	19.1818	46.4295	58.9884	40.5222	58.7381	49.8292	46.3325	42.0826	51.9022	25.9226	80.7713	117.793	126.754	105.693	79.2994	54.857
C33D3.1.1_elt-2	C33D3.1	2	elt-2	0.000395587	0.0044334	8.75247	8.39564	8.08668	8.15879	7.66455	7.08038	8.37677	8.61743	9.18747	8.218	9.10232	7.85909	8.57926	8.58893	6.60193	7.29511	8.1458	7.67739	9.7637	13.4417	12.7748	10.6463	9.3988	12.6613
T13B5.1.1_snf-3	T13B5.1	2	snf-3	0.00039933	0.00446374	10.0291	10.4073	12.1062	9.69856	8.79756	12.0234	11.5676	10.4935	11.9755	13.6115	12.2272	11.3719	9.71587	10.9204	12.6638	12.3531	10.6443	12.194	15.0946	16.1055	18.9534	12.0441	14.3047	16.6203
C17E7.1.1_nhr-156	C17E7.1	2	nhr-156	0.000399515	0.00446378	1.98131	4.21807	3.31254	1.56331	1.13835	1.0403	1.91572	3.93363	3.33261	1.4003	1.50618	1.29106	3.47419	5.10127	5.7134	1.15888	1.17706	1.28868	5.79647	7.58512	7.91903	2.85085	1.99337	2.7234
Y71F9B.9a.1_Y71F9B.9	Y71F9B.9a	2	Y71F9B.9	0.000401705	0.00448014	6.49898	8.31155	8.03413	5.44168	4.89508	4.08268	3.74026	5.63683	3.88444	4.91096	3.38584	3.61015	4.94046	5.39764	5.8929	5.38402	4.5571	4.22493	7.54679	8.02286	8.18004	6.19667	6.10107	6.05917
C42D4.1.1_srlf-7	C42D4.1	2	srlf-7	0.000410239	0.00456294	278.572	298.158	231.264	321.224	250.633	196.395	266.074	209.125	130.505	250.074	195.053	193.036	303.298	248.818	187.629	231.544	174.676	145.652	433.233	360.48	272.625	417.962	311.035	255.704
Y59E9AL.2.1_nsph-4.1	Y59E9AL.2	2	nsph-4.1	0.000422201	0.00466653	0.552042	1.73436	0.922586	0.993018	0.783768	1.93443	4.1083	0.676013	1.17926	2.32043	0.551117	1.46197	4.89415	4.84239	5.53224	1.78963	0.934809	0.585815	11.681	5.88207	7.94914	6.55819	2.04509	5.51262
R03H10.7.1_R03H10.7	R03H10.7	2	R03H10.7	0.000426153	0.00469968	1.58862	1.27073	0.896628	1.00128	0.826392	0.570187	1.10915	1.29861	1.21202	0.496079	1.08356	1.04179	0.788779	0.907155	1.34676	0.813405	0.806699	0.86173	3.25885	2.0483	2.368	2.06094	2.11228	2.32166
K11H3.1a.1_gpdh-2	K11H3.1a	2	gpdh-2	0.000432897	0.00475069	116.136	118.577	142.576	141.347	96.9636	130.567	114.244	122.803	120.141	104.315	119.192	108.613	114.741	128.79	125.878	133.401	115.202	120.518	142.112	158.091	165.426	158.136	143.206	136.413
F08H9.2.1_F08H9.2	F08H9.2	2	F08H9.2	0.000433161	0.00475148	1.41151	2.29112	2.79781	1.36458	1.38479	2.29584	7.18924	0.735972	3.34895	2.89428	0.43191	0.965165	5.50462	4.99788	4.09467	1.89043	1.89534	0.66795	18.4186	7.26859	9.95138	15.1217	2.36836	10.9572
F26G1.2a.1_F26G1.2	F26G1.2a	2	F26G1.2	0.000437811	0.00478335	6.52421	4.2408	4.72892	7.63369	3.38845	2.49483	2.87786	2.22232	3.22943	3.47447	2.72178	2.7831	5.95022	4.36608	5.2029	7.81758	5.9822	2.87851	7.46923	7.81415	8.92333	8.58469	4.19066	5.7555
Y51A2D.5.1_hmit-1.2	Y51A2D.5	2	hmit-1.2	0.000437676	0.00478335	7.37822	6.86371	8.41945	6.18192	5.7903	7.59219	6.09903	5.43213	9.42367	7.83037	2.59274	4.11439	4.37496	4.98317	5.68208	5.2138	2.29902	2.82583	10.2328	8.51161	10.9372	7.4351	5.51792	6.0534
C14F11.5a.1_hsp-43	C14F11.5a	2	hsp-43	0.000442741	0.00483079	145.493	149.495	161.934	93.1422	105.97	145.254	83.9427	112.622	107.04	78.0201	98.6829	102.635	81.8848	90.9872	87.9022	95.8609	126.668	123.53	177.618	183.017	219.236	117.309	105.531	135.285
K07C6.5.1_cyp-35A5	K07C6.5	2	cyp-35A5	0.000448628	0.00488209	3.16354	1.93859	3.19314	1.91209	0.720276	1.29604	1.10306	0.913556	1.57575	0.619605	0.352048	0.429332	2.15458	1.41249	1.01518	1.29509	0.565608	1.03292	4.0227	1.44204	2.56969	3.32508	0.908117	1.11903
F49F1.1.1_drd-50	F49F1.1	2	drd-50	0.000454844	0.00493448	69.5723	41.2882	27.9327	20.3031	25.2258	36.1672	43.0806	18.1301	15.7094	13.0856	9.91492	16.1147	34.0331	11.603	11.7756	12.5816	16.0767	19.717	121.061	41.065	23.1775	38.5188	31.5042	41.6384
M02B1.2.1_txt-19	M02B1.2	2	txt-19	0.000456175	0.0049401	12.0406	12.0636	15.2145	12.4708	11.4402	14.9387	13.5813	11.6913	10.3821	13.8241	13.8273	10.0651	10.3655	10.5004	11.6661	14.2368	11.2974	11.7102	19.469	17.3428	20.8933	15.8623	13.1105	18.5063
R13H4.5.1_R13H4.5	R13H4.5	2	R13H4.5	0.000455974	0.0049401	6.32208	5.27604	5.33064	7.09366	4.51756	6.06382	6.69061	5.5641	4.78637	6.66665	9.83736	6.05593	8.19138	7.93159	7.64895	8.37569	6.66684	7.39414	12.7787	10.8795	10.3231	7.96111	8.55201	9.34784
F32A5.2b.2_not found	F32A5.2b	2	F32A5	0.000463024	0.00498813	7.77039	8.84907	9.07392	5.80545	6.48968	7.94868	8.26757	6.00566	5.62289	9.51614	6.78901	6.26665	10.8415	8.89191	8.20361	10.4823	8.06393	9.76438	12.9203	12.6705	14.0134	10.2169	9.18986	9.41114
C17B7.11.1_fbxa-65	C17B7.11	3	fbxa-65	5.23e-16	1.17e-12	9.57809	13.2893	10.8457	9.7686	8.85758	10.019	9.82549	16.8831	10.2922	8.96982	10.8669	11.2223	1.30915	1.8333	1.87687	1.96845	1.63336	1.33589	8.98493	12.0694	11.927	7.88097	8.30299	9.35521
T28A11.2.1_T28A11.2	T28A11.2	3	T28A11.2	1.46e-14	2.25e-11	38.5642	42.4388	42.9136	53.4367	43.7819	38.8738	119.265	192.055	143.967	245.657	288.615	239.93	47.3538	44.3238	56.8982	66.7881	47.2602	59.4871	30.4313	38.0217	36.7217	70.8909	59.13	54.992
B0024.13.1_B0024.13	B0024.13	3	B0024.13	5.49e-14	7.53e-11	82.3777	74.7967	73.4003	84.6287	80.4878	74.8469	146.057	157.674	150.892	185.202	159.358	157.183	83.2904	68.5205	74.6175	96.7554	67.838	83.6179	72.2234	70.0095	67.3061	78.6157	68.4165	75.8838
F35F10.13.1_F35F10.13	F35F10.13	3	F35F10.13	1.09e-13	1.19e-10	3.84443	3.08685	2.919	4.19573	3.6281	3.9426	18.89	17.211	14.8017	39.9431	51.1214	42.732	1.28971	0.615156	1.82244	2.10512	1.09005	1.87725	3.65995	2.73497	1.69282	5.65017	3.27045	2.82768
T21C9.5a.1_lpd-9	T21C9.5a	3	lpd-9	1.11e-13	1.19e-10	213.169	196.16	191.709	203.533	190.423	174.583	370.132	392.725	340.27	358.64	375.295	342.328	215.404	208.33	201.587	186.96	197.657	185.433	195.272	194.503	179.689	190.307	185.036	163.055
D1086.10c.1_D1086.10	D1086.10c	3	D1086.10	1.24e-13	1.27e-10	185.485	180.145	174.745	155.996	158.823	149.918	313.736	489.408	355.125	330.311	297.396	314.981	157.31	170.931	171.417	132.813	159.619	152.782	129.798	142.717	168.87	127.125	106.747	127.249
T21C9.4.1_erh-1	T21C9.4	3	erh-1	1.56e-13	1.54e-10	161.279	145.342	132.96	170.613	151.953	124.406	250.858	304.671	220.823	285.933	267.119	270.177	146.643	136.52	137.62	143.855	158.754	129.291	114.067	108.267	105.424	134.2	123.117	110.41
Y22F5A.4.1_lys-1	Y22F5A.4	3	lys-1	2.52e-13	2.14e-10	392.845	444.5	436.59	603.855	401.408	578.604	905.393	1071.25	780.684	916.622	1313.92	938.417	297.352	325.099	241.696	475.113	381.334	418.946	687.377	759.966	603.979	836.795	811.798	906.347
F57G4.8.1_fbxa-192	F57G4.8	3	fbxa-192	3.42e-13	2.56e-10	14.1875	13.8419	14.2045	13.0286	15.5261	17.3688	21.0164	19.1969	23.9518	19.6447	18.3151	20.5754	6.68142	7.53877	7.5568	4.5388	4.50639	5.80232	18.1349	15.9638	20.7582	21.1538	21.4849	19.074
Y32F6A.3.1_pap-1	Y32F6A.3	3	pap-1	3.75e-13	2.72e-10	52.2982	48.9246	55.1369	56.574	43.4914	56.5215	105.875	107.504	103.092	103.793	112.074	95.6591	59.1184	62.4818	65.7041	64.6239	51.4333	69.4009	50.5579	49.882	55.6612	52.9947	54.654	60.9765
T28B4.3.1_ttr-6	T28B4.3	3	ttr-6	1.67e-12	1.12e-09	156.308	159.755	171.493	192.21	159.32	192.234	272.937	351.421	262.552	449.283	409.013	363.5	132.461	137.666	132.873	205.952	175.973	188.199	148.724	180.241	179.377	265.429	207.989	229.539
T21C9.3b.1_del-6	T21C9.3b	3	del-6	1.8e-12	1.14e-09	44.412	41.6704	42.3339	41.3071	45.002	44.1317	92.2564	87.0078	70.5017	113.908	86.5804	87.7685	47.1604	39.5587	42.2145	52.3245	43.6804	41.6836	48.9652	43.6126	53.8305	46.2742	49.0816	50.27
B0024.14b.1_crm-1	B0024.14b	3	crm-1	2.01e-12	1.24e-09	6.80806	8.75882	8.89487	10.1805	7.53325	10.5538	23.7045	17.7558	19.9614	24.8694	26.8049	25.9898	9.88781	8.53948	7.98196	12.7691	9.10931	9.74688	8.262	8.51347	7.65004	11.5691	11.0354	14.4558
F22E12.1.1_F22E12.1	F22E12.1	3	F22E12.1	2.16e-12	1.3e-09	10.4681	10.7552	11.6853	9.47124	12.6311	13.091	32.6457	22.1754	21.9284	41.1647	42.6382	36.0631	14.5254	12.6757	12.1099	13.1757	12.0068	14.0277	12.2167	11.7445	12.4633	12.8016	13.9761	15.7192
Y38E10A.7.1_lips-15	Y38E10A.7	3	lips-15	3.55e-12	1.95e-09	37.0303	36.0158	36.924	43.9323	55.398	38.0021	82.4939	94.2617	91.4931	134.571	138.248	131.755	32.6246	41.0852	48.5296	50.75	52.7777	48.9213	50.7765	50.402	53.3987	75.0749	66.8453	52.6566
C01B7.6.1_rpm-1	C01B7.6	3	rpm-1	9.25e-12	4.39e-09	1.24337	1.16998	1.39034	0.874668	0.902751	1.41045	5.58881	3.56551	5.57784	4.21528	6.5391	4.63601	2.01111	2.35443	1.51534	1.62156	1.24724	2.04109	2.06545	2.61623	2.30035	1.53483	2.53787	2.17243
F55G1.11.1_his-60	F55G1.11	3	his-60	1.23e-11	5.5e-09	21.5591	23.3121	25.3332	22.1207	32.4295	18.9856	37.8344	41.4129	28.2839	65.7965	54.5211	53.6397	27.6369	19.3659	18.1704	49.8041	33.4804	28.9175	11.7497	8.77129	8.11935	13.3434	9.93723	9.78577
ZK105.1.1_ZK105.1	ZK105.1	3	ZK105.1	1.56e-11	6.63e-09	97.8815	84.2343	93.6614	159.541	105.761	123.05	159.6	224.685	176.97	450.543	502.895	491.193	55.934	54.5882	79.2092	124.057	104.52	95.6555	96.9895	101.225	147.105	229.821	189.962	210.665
K07C5.2.1_K07C5.2	K07C5.2	3	K07C5.2	2.11e-11	8.67e-09	42.3149	41.1141	40.7691	43.2134	36.4485	35.8014	69.0277	86.7223	71.7478	71.2666	70.2915	65.7263	39.1135	38.28	39.4397	38.3529	42.6525	36.2387	39.1559	38.1282	42.4453	41.154	40.2407	38.5205
F32G8.4.1_best-14	F32G8.4	3	best-14	2.98e-11	1.16e-08	23.0675	30.1605	32.4967	22.1515	18.2808	21.7946	52.8933	63.6101	51.1614	60.1925	49.9638	50.3072	21.4969	24.7722	28.9161	26.4779	24.9259	20.4432	30.633	33.8415	38.4793	25.4394	25.6078	30.1372
K07C5.1.1_arx-2	K07C5.1	3	arx-2	5.05e-11	1.75e-08	78.2852	76.379	97.6103	87.5398	74.7092	107.518	170.329	161.964	183.868	154.216	193.339	159.954	86.1988	99.9482	94.2789	97.2675	92.075	108.784	81.9591	90.6392	102.462	82.3247	103.344	109.984
T20D4.11.1_T20D4.11	T20D4.11	3	T20D4.11	6.08e-11	2.03e-08	4.17686	4.94174	6.08669	6.44731	2.64561	3.95543	14.6213	27.1267	17.4922	23.2195	31.0898	19.2666	3.88909	4.82966	3.47578	2.47165	1.33996	2.14017	3.045	4.14218	5.2859	6.05333	3.78804	4.37559
C09H5.2a.1_catp-3	C09H5.2a	3	catp-3	6.84e-11	2.25e-08	14.3607	13.4419	14.8222	7.15833	6.7514	12.1838	21.6633	31.3189	29.0615	23.7443	18.9957	23.5827	6.63354	5.98574	6.58493	8.37962	5.87596	7.71692	23.0374	27.2427	32.5497	19.8177	13.8929	27.0641
C35A5.8.1_C35A5.8	C35A5.8	3	C35A5.8	9.69e-11	2.95e-08	67.4454	64.1974	70.751	66.1715	61.026	71.4884	106.742	117.265	116.191	115.658	119.847	105.595	72.7109	76.0494	77.1568	81.6897	65.416	81.0478	62.1809	62.7377	66.6347	64.4892	71.9729	75.437
T28A11.19.1_T28A11.19	T28A11.19	3	T28A11.19	1.1e-10	3.27e-08	1.98565	1.18127	2.53186	2.75648	1.06278	1.6036	16.432	33.7154	19.4439	24.3363	36.8396	22.0428	1.81801	1.42885	1.8808	1.464	0.492263	0.52767	0.394268	0.664564	1.1322	2.61726	2.45592	2.07426
T21C9.13.1_T21C9.13	T21C9.13	3	T21C9.13	1.37e-10	3.71e-08	119.196	121.809	145.997	147.392	114.896	154.393	216.138	242.898	242.684	205.519	232.315	214.227	132.367	145.491	147.722	144.192	148.18	158.153	111.118	118.962	131.376	117.295	131.564	137.464
B0024.10.1_asps-1	B0024.10	3	asps-1	1.52e-10	3.99e-08	54.4312	51.25	55.0454	53.9935	50.1134	57.1163	71.8798	84.0011	80.8825	72.8402	75.4332	71.901	50.2088	50.92	55.378	51.1199	51.6776	56.5477	41.4188	36.7263	42.1447	47.4202	44.2341	46.0148
T20D4.10.1_T20D4.10	T20D4.10	3	T20D4.10	4.08e-10	9.32e-08	1.13372	1.41156	1.06207	1.43137	0.683791	0.434559	4.84725	12.3618	10.1383	16.3198	16.1906	16.0535	0.819533	1.0196	0.605637	0.534736	0.791158	1.0565	0.313583	1.06481	1.22211	1.84758	1.10795	1.81684
ZK813.2.1_ZK813.2	ZK813.2	3	ZK813.2	4.43e-10	9.93e-08	231.895	220.851	255.074	235.869	227.28	193.239	329.226	455.101	333.049	440.944	482.298	460.372	254.038	214.07	256.879	252.802	240.758	231.542	209.929	210.503	268.612	238.073	271.548	257.274
C04E12.2.1_C04E12.2	C04E12.2	3	C04E12.2	7.98e-10	1.61e-07	11.2052	11.2566	8.10517	9.83673	7.94208	8.47324	17.5084	19.6441	15.3113	33.2714	22.3437	24.9951	4.63023	3.6081	2.28776	7.2784	2.72054	3.37719	8.09378	7.34391	6.13916	19.3757	7.43384	10.0927
T28A11.25.1_T28A11.25	T28A11.25	3	T28A11.25	1.27e-09	2.34e-07	5.58166	7.03651	6.03725	5.39839	3.12996	2.93773	12.4108	18.4004	15.6407	16.355	15.6535	14.6784	4.40084	3.70124	4.97205	5.32042	1.79521	3.33376	2.00089	2.77358	2.87845	4.41244	2.96931	3.27324
T21C9.6.1_T21C9.6	T21C9.6	3	T21C9.6	2.34e-09	3.88e-07	4.71075	5.50025	5.04325	5.25261	4.65902	5.13817	8.06371	8.96708	6.16502	7.01433	8.97072	8.40108	4.76938	4.768	3.78169	4.25154	3.41828	3.98764	7.22206	7.02431	6.44934	6.23858	7.70146	7.32052
C17B7.4.1_C17B7.4	C17B7.4	3	C17B7.4	2.42e-09	3.95e-07	2.49565	3.09836	3.05587	2.46505	1.0782	1.07341	7.22295	10.0113	6.9007	10.1171	12.0341	7.61171	0.930897	0.936574	1.53795	1.28778	0.51075	0.449215	1.42514	1.12949	1.54441	1.9131	0.835424	1.22623
W02D9.6.1_W02D9.6	W02D9.6	3	W02D9.6	2.59e-09	4.18e-07	83.002	88.4262	61.4856	94.671	86.6557	68.5388	171.352	228.321	108.248	249.232	247.401	209.584	125.055	93.4103	59.6954	93.71	112.447	71.9813	80.3696	67.3741	57.1396	86.5937	97.2615	74.0953
F35F10.5.1_F35F10.5	F35F10.5	3	F35F10.5	3.19e-09	5.01e-07	2.2056	2.41406	3.81187	2.45939	1.16741	1.03021	15.8759	25.829	24.7575	23.206	12.9328	13.0139	1.95004	1.57259	1.79379	2.60566	0.223147	0.930706	0.371256	0.591162	0.754321	1.82312	0.121514	0.942032
T28A11.16.1_T28A11.16	T28A11.16	3	T28A11.16	3.38e-09	5.21e-07	2.34771	2.97036	3.41219	3.18613	1.56021	1.54241	6.74772	11.9361	9.58098	7.64133	13.8176	10.6873	1.52148	1.89778	2.3974	1.77064	1.15735	0.959721	1.9215	2.16612	2.31582	4.32769	1.94713	2.75504
B0024.9a.1_trx-2	B0024.9a	3	trx-2	3.45e-09	5.25e-07	42.7639	43.6634	48.2124	49.019	26.7569	47.0311	105.207	119.919	119.316	84.5922	111.625	92.4158	44.2283	56.042	55.5084	54.0151	55.9587	56.0851	50.287	51.0386	59.1259	45.4256	56.011	55.9253
B0024.9b.1_trx-2	B0024.9b	3	trx-2	3.45e-09	5.25e-07	42.7639	43.6634	48.2124	49.019	26.7569	47.0311	105.207	119.919	119.316	84.5922	111.625	92.4158	44.2283	56.042	55.5084	54.0151	55.9587	56.0851	50.287	51.0386	59.1259	45.4256	56.011	55.9253
Y73F8A.6.1_ccg-1	Y73F8A.6	3	ccg-1	3.89e-09	5.71e-07	103.197	113.289	124.398	108.637	97.4327	133.616	145.343	134.782	123.296	205.43	219.281	174.054	84.4655	88.1028	88.155	96.7766	103.006	107.035	137.194	139.899	168.959	170.461	137.769	172.456
T21C9.2a.1_vps-54	T21C9.2a	3	vps-54	5.1e-09	6.99e-07	25.975	23.245	27.9227	23.4901	21.9479	27.4093	38.9018	44.0332	42.5421	33.6842	39.2302	36.1175	24.7651	26.3138	27.1632	23.4172	23.1471	26.8799	25.5765	26.9619	28.6903	24.2948	28.1735	29.2441
K09F6.9.1_K09F6.9	K09F6.9	3	K09F6.9	5.47e-09	7.46e-07	3.14617	3.60498	4.86842	2.96188	4.92736	4.89387	11.4267	7.97178	8.17429	14.7389	18.3663	16.6031	4.50104	3.73419	2.93461	4.67775	2.54813	4.91338	5.77436	6.22137	7.59165	5.48483	9.40098	8.94467
B0035.8.1_his-48	B0035.8	3	his-48	6.43e-09	8.52e-07	20.3953	19.3515	16.055	16.4757	33.4844	22.8295	26.4693	30.2217	35.162	36.9718	49.0782	48.2514	20.6414	18.4214	17.0009	34.2957	28.7762	37.4437	12.6065	10.445	10.9771	10.3115	13.2929	12.7161
AC3.5a.1_AC3.5	AC3.5a	3	AC3.5	8.8e-09	1.13e-06	24.3601	28.7358	24.2295	18.3083	21.6303	21.5518	36.7532	39.3655	37.3658	54.386	38.7116	40.3292	20.7808	18.5331	19.8723	26.2963	18.5491	20.1322	31.1149	29.0509	30.4875	25.2989	24.7066	26.1419
B0024.11.1_B0024.11	B0024.11	3	B0024.11	9.57e-09	1.2e-06	43.6992	40.8474	50.491	45.3553	38.3722	46.0996	65.402	69.0276	68.0274	59.1181	65.3028	59.1949	44.6856	47.2983	47.3948	47.8835	46.0952	48.3053	39.749	38.1042	40.4419	40.368	43.4235	42.7691
Y57G11C.18_Y57G11C.18	Y57G11C.18	3	Y57G11C.18	1.26e-08	1.53e-06	0.700759	0.93193	1.18673	0.644455	0.914787	1.10521	3.06804	1.82128	2.61505	3.27146	5.20722	4.27572	0.849987	0.906872	0.664671	1.10203	0.71975	0.911009	1.34827	1.97214	1.83079	1.18951	1.82476	2.20739
F55G1.3.1_his-62	F55G1.3	3	his-62	1.28e-08	1.55e-06	9.1753	13.0813	10.608	11.3445	15.3039	13.3195	16.2505	16.8349	20.578	36.1815	30.8393	27.8552	13.8156	10.4662	10.0932	24.071	19.7432	22.489	6.2274	6.35917	6.17929	6.0005	9.98878	4.95702
Y32F6A.5b.1_Y32F6A.5	Y32F6A.5b	3	Y32F6A.5	1.36e-08	1.62e-06	81.5522	87.777	102.165	135.194	54.7667	154.862	281.991	258.035	244.253	318.204	248.704	278.307	96.1097	93.5693	92.7466	144.046	98.8704	129.092	139.997	115.842	146.106	145.083	146.525	228.989
W02A2.2.1_far-6	W02A2.2	3	far-6	2.26e-08	2.43e-06	90.1073	92.4967	103.09	90.1898	110.419	128.481	136.456	147.849	129.135	207.436	220.466	189.425	89.3624	91.6633	98.5272	102.778	96.6183	117.107	95.3254	90.7766	125.234	138.271	135.435	164.531
F55G1.2.1_his-59	F55G1.2	3	his-59	2.28e-08	2.43e-06	9.19258	8.18419	7.85985	8.39829	12.3426	12.6287	12.1656	12.9083	19.2644	15.6774	25.7697	18.9043	9.70448	9.11247	9.61344	12.4245	12.5264	19.8314	4.99633	6.82215	5.50786	4.40571	4.77917	5.38818
K07C5.8.1_not found	K07C5.8	3	K07C5	3.9e-08	3.7e-06	100.996	90.9753	100.838	93.6405	91.8924	112.08	144.909	133.599	143.062	133.861	139.738	137.147	98.0959	97.811	95.5136	100.425	86.1063	108.318	90.2295	94.5007	90.7958	86.8631	92.8806	97.0135
B0024.12.1_gna-1	B0024.12	3	gna-1	4.45e-08	4.07e-06	9.38594	11.9794	10.3902	8.32488	8.40672	8.41901	19.0538	28.4801	23.7874	28.3794	25.1573	19.6601	8.34414	10.8735	6.66915	12.5273	11.5884	11.8205	14.6981	16.8615	19.1468	13.6742	13.231	13.1815
K09F6.10.1_K09F6.10	K09F6.10	3	K09F6.10	4.59e-08	4.16e-06	1.87807	1.36496	1.27184	1.73455	2.27326	2.37312	5.01041	3.0572	4.3368	7.03209	6.82953	7.11231	1.75416	2.07542	1.54499	2.0433	1.85341	3.03652	3.57192	2.5931	3.01083	2.2717	3.96131	5.14686
T21C9.12.1_not found	T21C9.12	3	T21C9	5.22e-08	4.6e-06	69.641	75.6254	81.5805	58.9938	64.9661	82.1936	112.603	113.157	106.697	87.9835	112.316	103.209	70.8222	80.4827	83.696	61.1817	70.0923	75.7132	63.5872	65.0624	69.2855	60.8676	74.8096	70.4822
K07C5.7.1_ttll-15	K07C5.7	3	ttll-15	5.48e-08	4.76e-06	3.2074	4.90184	3.93641	3.36823	2.59088	2.61631	7.37144	9.21472	6.36643	7.76246	6.83069	6.77905	2.52005	3.54868	3.49584	2.78953	3.64266	2.33597	4.61376	4.56467	6.0541	4.58206	3.61098	3.36321
F57G4.4_fbxa-191	F57G4.4	3	fbxa-191	5.76e-08	4.95e-06	3.77501	3.56658	5.35064	4.01998	3.03748	4.52997	6.20017	5.75336	7.58972	5.45082	5.70204	5.65747	2.7607	3.34092	3.01522	1.5791	2.06098	2.56147	5.66616	6.38054	6.33741	5.8129	6.90676	6.53687
Y62H9A.3.1_Y62H9A.3	Y62H9A.3	3	Y62H9A.3	6.55e-08	5.42e-06	320.513	306.49	305.929	238.552	280.008	299.06	382.37	419.647	449.085	377.7	439.738	414.638	239.218	260.025	249.747	214.155	272.318	293.96	261.755	303.587	305.25	277.247	254.324	287.44
C39E9.2.1_scl-5	C39E9.2	3	scl-5	6.7e-08	5.49e-06	7.21691	7.76838	8.85978	7.10438	10.7816	10.5537	14.7201	17.6001	18.8689	23.6256	34.9168	25.3209	10.3474	17.5363	17.7846	15.8894	21.605	22.1599	3.68866	7.47856	8.65089	11.6838	7.23343	9.21182
T28A11.3.1_T28A11.3	T28A11.3	3	T28A11.3	7.47e-08	5.99e-06	0.273617	0.198948	0.305761	0.313	0.250493	0.091422	1.75442	4.85271	5.15089	2.89871	4.31356	3.9995	0.152884	0	0	0.247071	0.178806	0.150247	0.265226	0.280988	0.0804315	0.339512	0.259815	0.430364
K07C5.3.1_K07C5.3	K07C5.3	3	K07C5.3	7.81e-08	6.2e-06	44.2477	46.4437	51.8385	45.11	39.0772	53.2618	58.0828	74.6737	62.2691	57.5137	66.389	57.4035	45.0257	47.5902	54.4793	47.2111	49.0717	52.3127	37.6162	36.3751	41.5134	38.4502	41.8059	41.2774
C36C5.5.1_exh-1	C36C5.5	3	exh-1	8.03e-08	6.33e-06	9.12137	6.70023	5.97288	26.1258	24.3061	12.7896	17.9594	15.5853	8.32105	55.1028	59.8083	41.3277	4.52699	2.8242	3.1201	11.7188	14.5586	6.31881	15.2723	6.4494	6.3702	39.4431	25.6343	19.3588
T21C9.1a.1_mics-1	T21C9.1a	3	mics-1	1.07e-07	7.9e-06	44.7233	54.4782	56.3691	47.4062	45.4004	60.5909	81.1936	106.414	83.9469	58.4944	89.74	92.6752	50.0113	57.5737	54.5607	46.7678	54.8864	57.9549	34.307	42.1209	47.14	39.2636	47.5651	53.1063
T27E4.4.1_fip-2	T27E4.4	3	fip-2	1.12e-07	8.14e-06	95.6235	118.801	113.997	114.892	102.059	80.2033	137.649	193.53	99.8129	138.277	188.303	222.04	125.283	128.526	110.124	150.93	138.564	100.324	69.0006	89.1569	77.6431	64.1095	74.5739	51.5834
Y32F6A.4.1_Y32F6A.4	Y32F6A.4	3	Y32F6A.4	1.21e-07	8.63e-06	16.7159	15.9757	16.4665	33.7601	26.7948	34.573	39.8402	31.9126	26.1022	50.8845	50.2836	50.9988	18.2918	16.9653	12.6279	33.827	24.2193	28.2708	24.0491	19.8451	17.0832	38.3698	53.1175	54.1386
Y57G11B.5.1_Y57G11B.5	Y57G11B.5	3	Y57G11B.5	1.28e-07	9.02e-06	245.502	289.809	277.085	331.595	253.83	265.931	456.418	465.838	349.169	662.421	449.911	466.412	354.498	355.378	330.638	477.67	340.297	327.711	259.497	262.18	274.514	355.358	310.193	370.815
W02D9.7.1_W02D9.7	W02D9.7	3	W02D9.7	1.34e-07	9.35e-06	338.434	358.096	272.347	324.723	380.501	283.808	520.974	571.769	338.885	633.473	550.42	615.592	420.491	370.65	295.626	349.455	321.319	287.444	386.812	338.397	298.18	336.082	392.517	365.414
Y53H1B.2.1_Y53H1B.2	Y53H1B.2	3	Y53H1B.2	1.38e-07	9.55e-06	137.027	135.041	164.639	160.827	127.159	191.289	184.258	190.75	174.043	281.884	283.12	212.775	126.415	127.229	119.25	165.928	138.69	177.14	169.959	190.939	241.506	259.927	216.086	276.197
F55G1.10.1_his-61	F55G1.10	3	his-61	1.51e-07	1.03e-05	18.6351	19.6948	16.6013	15.055	30.5829	17.7773	22.0904	27.1443	32.8606	28.2761	41.2499	33.2168	16.8581	12.9682	12.5962	20.8368	20.8616	23.4962	12.2712	12.0824	9.50061	11.5731	12.731	11.3966
Y57G11C.40.1_Y57G11C.40	Y57G11C.40	3	Y57G11C.40	1.55e-07	1.04e-05	4.38708	5.55167	4.18606	4.65364	3.73591	2.61691	10.9246	15.3666	11.8384	12.7444	12.3164	12.2668	5.32751	4.62089	4.60877	4.87259	2.51355	2.76315	5.88496	3.98828	5.48764	6.995	4.07642	4.2327
Y39A3CL.6.1_pvf-1	Y39A3CL.6	3	pvf-1	1.76e-07	1.15e-05	18.2903	16.1394	16.0038	25.086	21.6563	20.2159	27.3721	28.1242	21.5677	56.5016	54.3392	43.0932	21.8622	19.5892	19.6838	32.6812	24.6014	28.3959	21.073	17.7678	20.9391	33.193	30.1404	30.9188
F53H4.2.1_F53H4.2	F53H4.2	3	F53H4.2	1.83e-07	1.18e-05	242.626	286.347	254.216	195.932	201.723	185.711	310.428	492.113	349.415	287.729	290.598	291.203	173.644	203.344	218.28	142.309	238.921	174.948	183.928	215.342	218.73	172.397	162.68	148.565
D1007.14.1_pqn-24	D1007.14	3	pqn-24	1.88e-07	1.21e-05	29.2437	35.1867	30.9243	39.9711	37.7465	33.7339	45.5339	49.908	30.8803	78.6605	76.9735	73.4257	31.6586	33.1129	26.775	40.6518	35.296	34.3001	39.9181	37.6935	37.2631	52.2769	53.1638	50.0392
F32G8.6.1_cat-4	F32G8.6	3	cat-4	2.27e-07	1.42e-05	51.1063	45.97	48.7689	144.179	80.7569	131.117	130.748	123.446	87.4228	360.031	236.897	358.04	70.9046	57.8672	66.026	204.11	168.087	175.259	39.8631	36.0611	52.728	121.746	194.438	226.82
C05E11.4.1_amt-1	C05E11.4	3	amt-1	2.67e-07	1.63e-05	2.73366	5.71494	5.83306	0.16683	0.0349084	0.155456	4.30588	11.4535	19.2098	1.57331	0.498961	0.473653	0.308159	0.65986	1.37051	0.0456426	0.0195751	0.0305124	0.464085	2.03195	3.4291	0.0817008	0.0848423	0.112709
B0035.9.1_his-46	B0035.9	3	his-46	3e-07	1.8e-05	6.21265	4.48586	5.78429	7.37859	9.89227	7.5795	13.1121	15.643	14.8044	23.4443	25.2796	18.2601	9.00366	5.61028	8.47575	16.7602	14.7805	14.1403	5.44824	4.29423	2.27671	4.51808	2.29183	3.53724
F54E12.3.1_his-56	F54E12.3	3	his-56	3e-07	1.8e-05	6.21265	4.48586	5.78429	7.37859	9.89227	7.5795	13.1121	15.643	14.8044	23.4443	25.2796	18.2601	9.00366	5.61028	8.47575	16.7602	14.7805	14.1403	5.44824	4.29423	2.27671	4.51808	2.29183	3.53724
C12D12.1b.1_C12D12.1	C12D12.1b	3	C12D12.1	3.07e-07	1.82e-05	8.59602	6.70706	7.25694	9.65782	6.98519	13.3202	15.7582	10.2673	14.5847	14.6395	16.561	15.7935	7.01219	5.98773	5.53472	10.176	5.89014	10.9956	9.99188	13.0783	11.0234	16.2948	15.3253	22.1111
K04F1.9a.1_K04F1.9	K04F1.9a	3	K04F1.9	3.74e-07	2.15e-05	10.7247	9.93978	9.58091	10.4902	9.81555	7.9346	25.6025	23.3022	11.1542	19.1871	17.8866	24.7424	11.1188	6.48107	6.60031	10.3674	12.2363	9.54257	21.3099	18.4739	15.9845	18.9046	16.7069	18.386
F25D1.1c.1_ppm-1.A	F25D1.1c	3	ppm-1.A	3.75e-07	2.15e-05	106.934	74.4601	101.333	101.173	91.0672	113.897	155.842	146.708	138.168	139.944	119.329	133.884	119.7	101.232	121.961	107.376	84.2737	105.937	85.0308	75.4422	97.2317	82.5033	73.3206	86.6368
T20D4.5.1_txt-11	T20D4.5	3	txt-11	4.48e-07	2.48e-05	0.976511	1.03743	0.542726	0.570847	0.619343	0.827655	1.46469	1.38853	1.62065	3.65977	0.82596	1.58641	0.265995	0.37892	0.131221	0.293002	0.49882	0.379317	1.52882	1.38065	1.50328	1.29964	0.700013	1.2529
AC3.2.1_ugt-49	AC3.2	3	ugt-49	5.71e-07	3.02e-05	15.779	20.5322	14.1753	18.108	13.3916	11.4075	31.6834	38.5078	23.0592	31.5846	32.5124	25.1609	16.6705	19.8618	16.2603	15.4421	18.1329	11.4702	24.0687	19.0626	19.6234	23.6828	20.7651	18.0816
C35A5.6a.1_C35A5.6	C35A5.6a	3	C35A5.6	5.87e-07	3.09e-05	9.19647	12.8082	12.8604	10.1015	9.78855	6.49356	20.506	22.6903	18.6415	17.8807	18.3108	19.1342	7.29711	8.96683	8.971	11.3336	7.70477	7.66863	10.3587	14.0723	17.2313	11.759	9.48519	8.4364
F48E3.8b.1_chts-1	F48E3.8b	3	chts-1	6.38e-07	3.31e-05	2.23175	2.19315	2.58424	2.31134	2.14689	3.35258	3.9531	3.06872	3.29959	5.29116	6.50445	4.5805	2.3356	2.12509	1.69393	2.34209	2.29521	2.83861	2.57031	3.1079	3.26395	2.97316	3.16972	3.52748
H14E04.3.1_H14E04.3	H14E04.3	3	H14E04.3	8.97e-07	4.27e-05	5.84443	6.01701	6.49424	14.3744	5.83327	8.55737	8.39522	6.41083	8.097	22.8069	9.23075	12.5812	6.28743	4.81185	4.16394	19.2586	9.40668	10.2086	2.80194	3.1159	2.95478	3.86968	2.80547	3.18783
K09F6.13.1_K09F6.13	K09F6.13	3	K09F6.13	9.79e-07	4.54e-05	5.11137	6.06253	5.89202	4.86461	5.7731	4.98173	13.1188	15.2014	5.6743	14.7385	20.974	17.4339	5.59076	4.96273	2.56822	7.12644	5.74552	6.9297	8.30541	6.93933	8.84485	8.98314	9.3079	10.7438
K09F6.10.2_K09F6.10	K09F6.10	3	K09F6.10	9.84e-07	4.56e-05	1.88451	1.93643	3.22183	1.42529	2.42377	2.2219	8.57188	5.96539	4.72459	11.4783	14.4283	9.59785	2.70026	1.29978	1.31876	3.07301	0.792528	1.88247	4.18854	3.79371	5.0555	3.46649	5.07137	4.94904
F31D4.4.1_clec-264	F31D4.4	3	clec-264	1.09e-06	4.95e-05	4.84641	4.7589	6.44309	8.85009	7.64469	8.80411	9.76393	11.0826	8.29071	16.3238	24.333	18.925	8.52789	7.54679	6.64775	10.8845	10.4182	9.89484	6.32912	6.33182	6.78246	9.18288	13.156	10.4886
ZK177.9.1_ZK177.9	ZK177.9	3	ZK177.9	1.1e-06	4.98e-05	0.338897	0	0	1.43384	0.0935819	0.289986	2.03549	1.28958	0.945355	8.4285	1.03397	2.3725	2.47073	3.63251	1.55904	10.3399	3.21503	4.35392	1.10583	1.50245	1.29	4.37242	1.27762	1.75967
C53B7.2.1_C53B7.2	C53B7.2	3	C53B7.2	1.13e-06	5.06e-05	83.2488	82.2904	86.6129	95.2299	88.0299	75.1119	109.605	125.167	108.145	168.776	164.98	180.498	107.689	88.5703	91.8891	125.134	78.1309	87.5128	110.921	101.642	120.328	133.179	123.758	114.432
F25D1.1c.2_not found	F25D1.1c	3	F25D1	1.25e-06	5.47e-05	70.636	96.7071	99.3441	98.3367	73.0123	96.5107	130.278	155.102	163.542	142.181	178.335	132.535	65.317	96.0652	82.6839	105.313	112.178	103.546	100.643	115.386	106.452	112.633	132.062	122.979
Y32F6B.1.1_Y32F6B.1	Y32F6B.1	3	Y32F6B.1	1.73e-06	7.1e-05	8.3312	10.2145	7.06136	11.5752	10.6478	7.79719	15.5955	16.0343	10.1767	18.9915	21.0397	15.2059	7.89448	7.71093	7.51866	6.85662	9.13116	6.79603	15.2674	11.6791	13.1126	16.2568	10.3719	10.1491
Y32F6A.1.1_set-22	Y32F6A.1	3	set-22	1.92e-06	7.72e-05	38.5174	37.5031	41.8434	39.1661	37.0317	41.2722	51.3186	64.2639	57.9323	49.3199	57.0966	53.5996	40.5543	35.905	39.7923	43.2911	45.5849	47.4636	34.1682	34.4334	34.5478	37.2521	41.0413	38.5117
Y46E12A.4.1_tbx-43	Y46E12A.4	3	tbx-43	1.94e-06	7.81e-05	2.48675	2.01728	2.01523	4.94298	1.82903	1.46398	4.53681	3.36093	2.84273	37.2901	6.35984	8.41494	11.8376	10.2525	7.78365	32.8853	8.08492	16.4492	2.05894	2.53797	1.58636	1.03528	0.621237	1.12671
C17B7.3c.1_C17B7.3	C17B7.3c	3	C17B7.3	2.2e-06	8.6e-05	0.465649	1.12066	0.614185	0.53685	0.203257	0	4.71094	7.73549	4.85237	4.13928	3.73352	3.0363	0.247175	0.242629	0.38317	0.255831	0.143294	0.214831	0.482492	1.35446	0.480283	0.440507	0	0.45656
K07C5.5.1_ceeh-2	K07C5.5	3	ceeh-2	2.21e-06	8.63e-05	7.87571	8.82492	8.76768	12.2818	6.70338	7.46851	16.2022	15.3129	11.8498	15.1924	17.0318	12.5443	9.26843	9.08483	8.96548	7.29131	8.60325	6.83233	8.85288	8.94433	9.26716	10.3403	10.1377	9.51919
C03G6.5.1_exc-13	C03G6.5	3	exc-13	2.26e-06	8.76e-05	4.45233	5.91142	4.58976	8.70623	5.81173	3.52963	10.0076	10.2923	8.13121	20.1983	18.6137	13.4887	6.0533	4.13266	5.85502	7.87762	4.73647	4.06586	3.6816	2.99949	4.07023	9.71225	6.56527	5.89594
F25E2.2b.1_F25E2.2	F25E2.2b	3	F25E2.2	2.34e-06	8.97e-05	45.5721	55.7027	50.2676	44.8653	52.2853	39.8529	66.8252	83.8069	55.0873	84.9357	84.6655	82.272	50.3801	54.3001	46.8408	58.6366	52.9517	41.1883	48.8478	44.556	45.8209	52.4609	60.442	52.3626
T20D4.15.1_T20D4.15	T20D4.15	3	T20D4.15	2.53e-06	9.54e-05	0.597542	0.869893	0.444779	0.513142	0.182965	0.0991555	2.34337	4.62868	3.63528	3.6423	6.36109	3.37271	0.278707	0.586186	0	0.346848	0.454528	0.260862	0.362573	0.612838	0.873634	0.556221	0.849805	0.259648
Y55F3AM.11.1_Y55F3AM.11	Y55F3AM.11	3	Y55F3AM.11	2.8e-06	0.000102051	11.0903	10.8703	10.6219	16.3685	12.1899	12.1799	12.0282	10.5919	12.9524	21.5364	14.9737	18.5227	10.3959	8.1998	6.58907	13.8316	9.84272	10.8036	8.47466	6.30795	7.10992	10.4204	7.04969	8.72317
C17G1.2.1_C17G1.2	C17G1.2	3	C17G1.2	3.34e-06	0.000118451	60.2249	66.2287	64.7109	66.4731	55.0122	53.1338	82.7653	96.5377	81.6227	85.838	62.8644	68.4641	62.1988	62.6412	51.3203	66.6025	61.9394	43.7496	50.4137	54.5123	47.7648	52.4683	53.1228	49.8108
ZK822.2.1_srlf-31	ZK822.2	3	srlf-31	4.24e-06	0.000144511	83.8972	104.296	91.1873	92.7747	79.843	75.5769	127.893	155.415	85.4416	158.602	168.499	141.077	84.5793	91.0364	77.8275	99.7388	112.554	74.9295	107.788	120.038	106.128	108.21	117.531	109.115
C54D10.3.1_C54D10.3	C54D10.3	3	C54D10.3	4.73e-06	0.000155419	85.1447	107.138	92.1321	89.078	85.9024	77.0392	109.854	148.026	108.234	125.963	194.657	151.362	136.819	126.302	121.88	126.494	132.096	111.009	91.5002	88.6747	100.384	101.873	104.974	87.7724
F15A4.6.1_phat-8	F15A4.6	3	phat-8	5.01e-06	0.000161832	62.196	55.3228	60.9555	72.62	80.0071	65.3339	71.5618	82.9642	71.0465	92.8353	139.835	91.5237	109.328	105.926	99.9414	119.603	116.781	109.666	79.1523	74.339	78.5333	88.803	89.3203	74.1302
Y32F6B.3.1_crp-1	Y32F6B.3	3	crp-1	6.01e-06	0.000187131	7.33007	9.5378	6.51569	6.97264	7.06717	4.74261	11.617	15.5686	9.58187	11.7204	13.6478	12.2021	6.41072	5.63632	5.40001	5.25666	8.42136	5.73339	8.79476	9.51299	8.67531	9.86823	7.74698	7.06282
F22E12.2.1_chw-1	F22E12.2	3	chw-1	7.48e-06	0.000224468	8.42297	8.83466	10.0072	7.80036	7.47242	7.06039	14.8421	20.4711	12.7144	17.4431	14.2414	13.5586	10.3233	8.90891	8.45602	7.86391	10.1369	6.82927	8.8281	10.7727	10.4691	7.06923	7.59878	7.63965
F54H12.4.1_F54H12.4	F54H12.4	3	F54H12.4	7.69e-06	0.000228591	0.341429	0.697215	1.46364	0.523989	0.725408	0.87468	2.77757	1.85404	3.19772	2.68473	5.7641	3.69788	0.751456	1.10194	0.563128	1.09016	0.425033	1.05098	0.722795	1.27699	2.29514	1.3246	1.4437	2.33585
F09G8.8.1_clec-160	F09G8.8	3	clec-160	8.17e-06	0.000240527	12.4079	18.3404	14.7493	17.1044	14.2468	12.8245	19.8521	27.2163	18.7157	23.9093	24.5026	20.4786	16.5884	20.0989	12.3347	20.946	13.4316	13.8268	21.5206	24.8268	21.7751	22.569	27.5174	26.5342
C53B7.3b.1_C53B7.3	C53B7.3b	3	C53B7.3	8.38e-06	0.000244534	25.4391	20.7492	26.2163	34.4351	24.8317	23.3245	49.0542	36.4213	42.9944	67.4002	56.4791	56.58	39.4517	26.3542	24.6037	43.2124	21.1978	24.1212	29.1763	23.0488	29.2578	40.4127	34.9452	39.9687
E04F6.9.1_E04F6.9	E04F6.9	3	E04F6.9	8.53e-06	0.000248336	152.729	152.794	124.321	211.529	164.329	119.517	191.621	233.556	151.619	364.723	272.459	346.536	156.872	103.798	106.496	223.848	133.791	145.903	158.493	137.795	143.683	298.868	210.046	236.604
F23F1.6.1_F23F1.6	F23F1.6	3	F23F1.6	9.48e-06	0.000269165	3.68114	3.12439	3.69085	4.23494	3.18421	4.27113	8.43598	7.89403	6.6478	8.14978	7.26571	5.61255	5.83156	5.08229	6.40761	5.01872	3.44237	4.48149	3.22009	4.01332	4.76477	4.23372	4.76398	5.34209
C06G8.2.1_pept-2	C06G8.2	3	pept-2	9.59e-06	0.000271344	8.63198	9.1255	10.6539	8.16509	6.92436	10.052	14.6054	13.6132	17.5483	14.4683	15.0181	12.13	9.45383	10.5316	11.4975	10.4112	8.58225	10.5684	10.4131	11.1188	14.5984	8.82259	10.5311	10.9944
F09A5.9.1_ttr-34	F09A5.9	3	ttr-34	1.04e-05	0.000290841	40.6877	39.384	36.2114	32.0853	25.4903	23.9293	49.9422	68.9753	53.8409	44.2661	51.1549	38.4726	37.2578	38.457	43.5121	22.7763	36.236	28.7211	34.1105	33.6763	43.0869	28.1848	24.4766	20.9045
F17H10.2b.1_F17H10.2	F17H10.2b	3	F17H10.2	1.05e-05	0.000292381	22.7832	28.6762	25.3501	31.8179	22.1392	28.7747	40.9514	47.3728	40.6403	41.9799	42.6709	35.0269	28.3776	28.7265	27.5032	33.3531	32.1178	29.657	23.8127	24.2091	32.8634	26.7621	28.1423	31.7801
F01D4.4.1_egl-21	F01D4.4	3	egl-21	1.2e-05	0.00032501	31.992	35.6637	37.7295	41.7009	36.2095	42.0401	51.2151	42.5019	42.6898	61.8846	71.4254	54.5257	49.7279	49.5336	46.3085	54.2716	46.0701	47.1247	51.4433	52.1696	59.1507	50.9162	63.1382	64.0176
Y32F6A.6_Y32F6A.6	Y32F6A.6	3	Y32F6A.6	1.55e-05	0.000397491	7.76137	10.3223	8.28029	15.808	6.14782	5.74539	18.6894	16.9466	16.8973	45.1764	16.2224	17.2611	9.64525	8.30463	9.37465	11.6036	6.8337	6.19041	13.3792	14.6897	17.013	19.5073	15.712	14.0224
T21B6.3.1_T21B6.3	T21B6.3	3	T21B6.3	1.59e-05	0.000404759	8.55016	9.33012	10.2779	7.56862	12.7462	13.1456	26.5655	10.8805	19.6977	26.6601	27.9116	21.3573	15.8014	15.6186	13.2288	12.9696	15.5998	17.5542	9.95794	12.2858	10.7843	7.94829	10.2516	13.5212
F25D1.1a.1_ppm-1.A	F25D1.1a	3	ppm-1.A	1.65e-05	0.000416484	3.58583	2.67625	2.34482	3.57297	3.03334	2.83604	6.87737	4.29269	5.52912	8.40492	5.45729	5.85273	4.22232	1.82925	2.60302	3.88593	1.90544	2.25545	5.00271	4.14793	3.41681	3.19594	5.28128	4.54655
Y45F10D.6.1_Y45F10D.6	Y45F10D.6	3	Y45F10D.6	1.67e-05	0.000419852	3.0086	3.23085	2.35665	1.30034	1.84779	1.67416	4.63331	9.03385	6.16225	8.06179	5.51395	9.47372	3.54946	4.26762	5.70011	2.24722	4.39912	2.92606	6.23501	9.25258	8.81459	7.57074	3.00024	3.51033
T20D4.12.1_T20D4.12	T20D4.12	3	T20D4.12	2.08e-05	0.000498651	0.150045	0.546121	0.446714	0.229083	0.0306349	0.199113	1.56928	2.72277	2.21598	2.30652	2.40852	3.19964	0.111985	0.0735889	0.34902	0.270956	0.130421	0.163703	0.0728414	0.384691	0.0438621	0.372425	0.142246	0.312858
Y53C12A.2.1_glt-5	Y53C12A.2	3	glt-5	2.08e-05	0.000498651	1.47566	1.37584	2.55408	2.67494	1.62145	1.94833	5.39534	4.43664	3.3173	4.67885	5.65747	2.7542	2.51442	3.07259	2.03164	1.6486	2.01801	1.78444	1.84844	1.95735	2.5244	2.28182	2.90158	2.12625
B0403.3.1_B0403.3	B0403.3	3	B0403.3	2.11e-05	0.000503332	6.74211	6.78597	7.77394	10.947	8.14853	9.69539	7.58448	7.46431	7.50511	12.5082	11.5943	12.3695	4.71234	3.77706	4.75155	10.0553	6.13113	8.13691	6.71282	7.41776	7.59025	12.1814	11.5939	12.6486
F44D12.2.1_F44D12.2	F44D12.2	3	F44D12.2	2.22e-05	0.000525468	5.56781	5.56959	4.33514	6.56192	5.07499	4.91341	9.25251	12.7743	11.9448	9.8165	7.97662	8.80645	8.55492	8.96509	10.745	8.17206	7.77616	7.11718	6.91926	7.42283	7.70701	6.84011	5.62401	6.5345
Y54E10A.4b.1_fog-1	Y54E10A.4b	3	fog-1	2.48e-05	0.000570176	1.13011	0.926279	0.764332	2.14295	0.403879	1.31034	3.00079	1.11345	6.92419	9.99009	5.18001	7.38454	0.803112	0.714329	1.09443	5.19143	1.10014	3.69591	4.3623	4.83801	7.10599	7.48743	3.25372	9.30784
ZK813.3.1_ZK813.3	ZK813.3	3	ZK813.3	3.04e-05	0.00067343	674.181	678.068	759.986	663.602	707.317	906.964	904.569	1098.45	1082.8	1086.86	1320.91	1145.25	677.261	762.705	759.273	768.954	765.998	978.115	604.329	689.079	848.566	683.786	804.082	906.689
F02A9.2a.1_not found	F02A9.2a	3	F02A9	3.21e-05	0.000699559	1446.09	1613.93	1533.43	1293.7	1598.53	1640.15	1979.21	2040.24	1819.5	3113.89	2757.73	2860.44	1597.95	1604.93	1561.21	1944.45	1587.82	1714.78	1725.94	1773.84	1857.14	1871.5	1982.87	2192.81
K02B7.3a.1_K02B7.3	K02B7.3a	3	K02B7.3	3.25e-05	0.000705668	53.1959	60.4028	56.0662	57.3172	43.7216	37.7062	77.0363	100.493	64.4176	103.89	83.4603	69.7905	64.7642	67.2499	60.6905	67.6095	62.3401	47.2247	63.621	67.1678	64.6245	61.9935	66.6515	60.8998
C09C7.1.1_zig-4	C09C7.1	3	zig-4	3.45e-05	0.00074043	2.73487	2.30754	2.74979	3.43864	1.42131	1.54287	4.64483	5.39412	4.27369	5.88548	7.13956	5.29792	5.16391	5.1061	4.53649	8.99499	3.6581	4.8398	3.33913	3.87181	4.44906	3.60482	3.97224	6.15925
ZK813.7.1_ZK813.7	ZK813.7	3	ZK813.7	4.2e-05	0.000861656	882.679	868.126	897.353	851.702	1085.98	958.103	1033.56	1330.48	980.551	1468.33	1259.19	1341.73	868.924	819.515	933.527	856.094	936.016	951.038	876.554	903.825	1006.9	969.252	939.93	1016.03
F42F12.7.1_nspc-14	F42F12.7	3	nspc-14	4.59e-05	0.000916509	65.2838	75.6695	74.6274	107.651	91.5987	101.073	96.341	116.214	101.384	128.727	165.441	152.13	134.212	121.024	118.852	167.303	131.584	139.696	86.632	100.506	114.472	110.313	163.597	142.18
Y43B11AR.1.1_Y43B11AR.1	Y43B11AR.1	3	Y43B11AR.1	4.7e-05	0.000931564	77.718	81.0221	78.6819	88.3757	69.4987	55.5774	91.679	126.019	83.879	107.528	103.191	103.523	91.9648	82.9064	79.7641	78.3636	77.7483	61.7792	73.9371	68.3273	68.7385	81.9373	66.8007	63.8243
T10B10.6.1_phat-6	T10B10.6	3	phat-6	5.14e-05	0.000995977	8.12278	11.3041	11.4342	10.9828	11.4129	10.4128	12.599	16.1709	17.3093	14.7408	27.5776	16.6874	17.368	18.6963	19.0936	17.5189	20.3594	20.5184	11.3018	11.5085	13.3164	12.4433	14.4682	10.7892
T19A6.4.1_T19A6.4	T19A6.4	3	T19A6.4	5.48e-05	0.00105165	1.58988	2.09542	2.07248	1.57233	1.70894	1.58431	3.17491	6.90923	5.11525	3.30848	3.82779	3.63645	3.03563	4.18836	3.52865	2.50161	4.27297	3.31813	1.89123	2.49887	2.74074	2.35031	2.25223	1.9197
T13B5.3.1_pho-14	T13B5.3	3	pho-14	5.61e-05	0.00106323	60.2942	63.8546	67.6369	66.6241	67.1287	75.8887	75.9286	72.0516	69.6452	109.693	101.146	80.3445	63.2598	61.4862	65.7413	84.6747	69.996	73.1211	66.3958	95.7491	87.46	95.866	100.306	105.762
Y65B4A.6b.1_Y65B4A.6	Y65B4A.6b	3	Y65B4A.6	5.88e-05	0.0010989	38.8158	33.9148	36.9497	43.7888	39.1304	39.3961	54.7633	40.6324	62.4951	50.3053	52.8511	46.9068	49.4535	44.2288	37.2449	51.1504	39.2157	41.8645	31.8079	36.7537	36.0155	33.9939	31.7672	31.5122
C31H1.8c.1_oops-1	C31H1.8c	3	oops-1	6.25e-05	0.00115131	43.7285	43.8067	47.5842	48.7872	41.3708	47.4263	55.4175	53.9009	55.5638	53.7317	49.3149	55.732	46.8099	40.3405	52.1097	50.3148	42.9335	50.0551	35.6974	35.6371	37.3442	41.8218	42.8093	42.2441
C49G7.3.1_phat-7	C49G7.3	3	phat-7	6.83e-05	0.00123592	81.5272	85.7104	72.3943	90.6343	120.611	100.121	111.777	90.1091	85.9324	145.611	203.381	149.175	172.781	158.967	143.523	150.563	159.518	155.816	116.958	103.758	99.1604	102.446	114.71	99.302
Y40B10B.1.1_Y40B10B.1	Y40B10B.1	3	Y40B10B.1	7.23e-05	0.00128604	0.0616262	0.0593758	0.0614971	0.498903	0.164445	0.113247	1.20149	0.257213	0.297699	3.24515	5.77903	2.41977	0.273364	0	0	0.615592	0.289414	0.278395	0.0395069	0	0.197767	0.254093	0.392889	0.530024
ZC373.2.1_ZC373.2	ZC373.2	3	ZC373.2	7.38e-05	0.00130196	1085.49	1076.9	1010.47	1012.33	1194.47	1065.14	1145.4	1436.86	1404.17	1477.29	1581.69	1761.47	1071.15	1063.04	987.949	1169.53	1133.76	1181.93	1058.64	1105.08	1063.32	1215.04	1205.75	1192.4
Y47D3A.6b.1_tra-1	Y47D3A.6b	3	tra-1	7.52e-05	0.00132142	2.70054	3.34132	1.87759	3.7832	2.26275	2.22375	4.43968	6.32663	4.22798	6.85102	6.19551	6.39539	2.8899	1.11949	2.54943	3.1894	2.83636	2.31716	4.99394	3.40289	3.98665	5.42025	3.34516	3.70556
Y71G12B.4.1_pghm-1	Y71G12B.4	3	pghm-1	8.24e-05	0.00141307	18.6829	18.079	17.1153	24.5798	21.3149	19.5108	27.9931	24.3462	24.084	37.6679	38.8444	31.7297	25.7145	22.5093	23.8217	26.1683	22.1501	23.8793	25.973	22.8699	27.1622	26.4786	30.701	30.0467
F37B1.1.1_gst-24	F37B1.1	3	gst-24	8.55e-05	0.00145754	21.0346	16.2177	14.3783	15.9258	11.9183	19.3532	31.1217	35.8433	26.2637	90.1746	45.9219	49.7556	18.5026	9.61631	14.692	49.9906	20.5463	33.2998	36.0452	29.992	38.9106	40.4367	25.4516	38.7975
K04G2.8a.1_45017	K04G2.8a	3	45017	9.16e-05	0.00153479	15.1314	11.1466	12.814	14.1108	10.2207	14.8876	17.9131	18.242	16.3177	20.0213	18.9238	14.731	18.3639	18.394	21.1227	23.0019	14.0156	21.804	12.6078	15.2918	14.5007	13.2651	11.2001	15.5178
T28A11.17.1_T28A11.17	T28A11.17	3	T28A11.17	9.39e-05	0.00156415	0.26268	0.345497	0.497349	0.244829	0.26037	0.256674	0.943763	1.23357	1.63243	1.31192	1.0284	0.815375	0.300052	0.399312	0.697244	0.428659	0.192433	0.18405	0.356859	0.238637	0.287654	0.119998	0.266013	0.226261
C48E7.10.1_spp-15	C48E7.10	3	spp-15	9.67e-05	0.00159986	71.5321	84.6513	86.4301	110.891	92.5159	95.6229	89.3531	135.647	97.511	146.714	188.852	195.531	88.0665	82.9966	84.3998	148.088	121.108	107.94	86.5453	96.4359	121.524	138.316	178.428	167.053
Y37H2A.4.1_fbxa-107	Y37H2A.4	3	fbxa-107	9.91e-05	0.00162837	14.4705	16.5447	14.7367	14.9291	12.1038	15.1979	24.8298	33.065	30.602	20.3505	25.1964	16.8571	22.2052	24.3233	28.3187	16.248	20.1263	21.5748	21.3844	18.1662	22.7654	21.7223	20.0115	23.2823
C35A5.7.1_dmsr-8	C35A5.7	3	dmsr-8	0.000102883	0.00167754	0.906269	1.27049	0.846452	1.196	0.961286	1.41207	2.52717	2.46795	2.17719	3.11184	3.40295	2.75407	1.33432	2.07541	1.57909	1.64774	1.78149	1.45376	1.0788	1.34371	1.55641	1.75525	1.13028	1.49903
F22B3.1.1_his-64	F22B3.1	3	his-64	0.000104378	0.00169856	4.80599	4.91587	3.91979	5.10801	5.21845	5.46792	6.05216	9.3609	8.63914	9.34105	10.4016	13.2578	6.7701	4.17471	3.39446	7.81892	6.76003	7.25312	3.32111	4.64212	2.44874	2.0456	1.58105	2.89551
Y48G9A.7.1_not found	Y48G9A.7	3	Y48G9A	0.00010505	0.00170612	15.405	9.60828	10.8172	26.69	16.4943	16.8643	12.7681	15.3802	10.8132	42.899	21.8271	33.2249	12.2477	5.2941	9.63595	21.3923	13.3698	14.5663	7.08028	5.64798	3.91621	9.74161	7.19142	7.85583
C17B7.15.1_C17B7.15	C17B7.15	3	C17B7.15	0.000106132	0.00172028	0.603121	0.206518	0.634192	0.406054	0.173508	0.0945835	1.78788	2.3268	1.36285	1.50433	1.48941	1.48251	0.264546	0.62723	0.827008	0.183081	0.247112	0.0932889	0.137698	0.145677	0.124905	0.176127	0	0.0989954
F58H1.7b.1_F58H1.7	F58H1.7b	3	F58H1.7	0.000112615	0.00179355	3.67966	2.6221	4.55903	4.38256	2.50849	3.43079	6.21969	6.52329	7.03907	8.33788	9.45649	6.70086	1.74046	3.92337	2.64428	3.96903	4.18971	2.72602	4.55778	3.06018	4.79929	6.19283	4.61571	6.27165
K04H4.6b.2_not found	K04H4.6b	3	K04H4	0.000127007	0.00197185	6.31915	7.62775	7.3496	11.5337	7.93638	8.58056	9.06562	14.5653	12.4647	15.7459	25.3009	17.3318	9.63696	7.68893	10.648	10.5265	10.123	9.0849	7.94289	7.89088	7.4711	13.3262	17.5007	16.8159
T19D12.6.1_T19D12.6	T19D12.6	3	T19D12.6	0.000127916	0.00197849	19.7842	21.7195	19.8782	20.3069	19.0926	17.5201	28.2244	28.4531	22.7564	36.7474	29.5341	25.9758	26.5797	25.5584	22.5544	26.4562	23.1284	20.8629	26.5378	24.8639	26.5829	27.6984	29.2166	27.7887
C17B7.10a.1_C17B7.10	C17B7.10a	3	C17B7.10	0.000132885	0.00203166	0.223163	0.256433	0.315455	0.202247	0	0	0.972391	2.25267	1.64913	0.934351	0.961859	0.825128	0.0773447	0	0	0.0271676	0.162884	0	0	0	0	0.220514	0.151356	0.267026
F30A10.14.1_F30A10.14	F30A10.14	3	F30A10.14	0.000138142	0.0020963	16.4876	19.6743	19.1674	19.0396	13.2577	11.3463	25.74	44.017	21.2409	24.1458	27.4549	30.6382	18.0597	22.7354	23.5077	16.4284	21.383	14.9963	18.1135	21.5271	19.2699	13.1635	15.3869	13.9273
F52B10.1.1_not found	F52B10.1	3	F52B10	0.000139219	0.00210668	31.4311	30.9124	33.6187	23.7786	24.6661	30.7319	44.9528	39.3805	35.2343	42.3555	43.361	35.7148	39.8765	44.5372	39.3579	39.1573	31.3807	36.87	40.6301	43.48	46.5582	32.9158	40.5707	43.9473
K11H12.4.1_K11H12.4	K11H12.4	3	K11H12.4	0.00014259	0.00214103	7.50201	4.56809	4.47466	2.95885	4.39154	5.36311	3.86829	6.51332	7.22722	4.94486	8.88854	10.6897	1.9043	3.24159	3.51148	3.37102	3.53551	4.73425	7.16516	7.46874	7.43342	6.30865	6.31285	7.99205
JC8.8.1_ttr-51	JC8.8	3	ttr-51	0.000143345	0.00214713	618.153	635.991	607.65	784.261	529.36	491.106	702.314	925.188	546.862	969.028	952.267	1016.13	578.292	593.041	548.604	796.482	685.26	575.942	697.107	742.97	709.84	973.558	766.184	815.599
F54F7.3.1_F54F7.3	F54F7.3	3	F54F7.3	0.000150474	0.00223223	44.8171	72.4899	55.3409	53.876	48.8111	37.7637	68.7477	81.452	40.9455	64.1706	61.5041	63.1762	47.8604	53.819	45.4672	43.9286	48.0098	33.7366	42.1733	43.7573	44.3127	36.2226	45.3436	37.4796
C47D12.5.1_C47D12.5	C47D12.5	3	C47D12.5	0.000151584	0.00224464	21.6422	23.3766	24.7104	24.7869	19.4676	21.3318	31.9864	35.0059	25.6979	40.875	37.7263	31.2368	25.6692	23.4489	23.447	30.7064	25.293	23.789	23.0159	23.8661	24.2533	27.713	28.5861	28.1508
Y66D12A.3.2_Y66D12A.3	Y66D12A.3	3	Y66D12A.3	0.000154619	0.00227728	0	4.19e-09	7.15e-05	0.47976	0	1.60236	2.1364	1.34004	1.15547	2.97854	1.82359	0.926921	1.18406	1.85246	1.32763	2.02322	0.0717049	1.74941	1.61404	0.732253	1.51037	1.2466	0.929424	1.61149
F36D1.7.1_spex-2	F36D1.7	3	spex-2	0.000159678	0.00232404	2.91876	3.87816	2.52493	6.56186	6.72181	7.80487	7.29947	11.8606	5.0031	16.2818	20.7391	12.8299	8.7084	9.31704	6.11107	12.9453	13.2837	11.2438	5.92038	4.55744	8.57369	7.14848	11.2206	8.08137
F14B6.1.1_sdz-14	F14B6.1	3	sdz-14	0.000167925	0.0024198	7.34736	6.68734	6.74535	5.77622	5.08417	3.97455	8.03698	8.13385	6.54886	12.0549	10.0151	6.12804	12.963	13.8408	10.374	12.375	9.51005	10.5316	7.68887	11.8081	7.11099	9.43939	8.61924	10.7117
Y55B1BL.1a.1_Y55B1BL.1	Y55B1BL.1a	3	Y55B1BL.1	0.000169463	0.00243357	14.1461	17.5231	15.622	20.3949	13.5051	17.924	23.7827	21.5476	20.0481	35.5053	28.8728	28.6226	23.6467	21.7218	21.7572	29.3864	22.0327	23.1216	22.3558	18.7874	25.2063	21.3556	24.3591	24.7529
B0034.3a.1_casy-1	B0034.3a	3	casy-1	0.000188703	0.00264625	11.1075	10.0668	11.9289	12.404	10.6019	15.5282	18.2542	14.2771	14.1899	17.6742	23.7011	17.4121	15.7239	15.1667	15.3001	19.3421	15.2501	18.5413	13.4023	14.998	17.6745	13.9328	18.3756	19.0135
C39F7.2b.1_madd-2	C39F7.2b	3	madd-2	0.000196287	0.00271731	4.20628	5.07137	5.06934	3.58767	4.46005	4.2185	4.56186	5.36143	4.85631	7.09187	6.37535	4.21428	8.2371	7.58332	6.74565	10.6681	7.12002	7.89985	4.9917	6.68051	6.82255	4.29454	5.59397	7.17541
Y102A11A.1.1_Y102A11A.1	Y102A11A.1	3	Y102A11A.1	0.000204807	0.00279766	1.12359	1.105	1.41152	1.55296	1.803	1.66478	1.42518	2.2881	2.18717	2.88939	2.83303	3.13422	0.631944	0.667179	0.212186	0.8821	1.22477	1.37481	1.25459	1.80638	1.3474	1.44579	3.26247	3.33741
W03F11.1a.1_ule-1	W03F11.1a	3	ule-1	0.000206739	0.00281782	387.748	311.927	403.466	575.622	457.648	436.212	418.346	481.449	386.278	643.383	603.824	607.77	280.749	305.862	353.087	537.277	490.484	473.776	390.776	457.141	531.631	644.593	532.624	622.644
F07G11.9.1_lmd-4	F07G11.9	3	lmd-4	0.00022437	0.0029865	0.324782	0.199867	0.19253	0.144473	0.259299	0.267042	0.960293	0.29938	0.352517	0.867822	0.793835	0.759522	0.310184	0.197883	0.209929	0.321685	0.217848	0.384245	0.453155	0.470125	0.530112	0.22901	0.291674	0.421966
K05C4.11.1_sol-2	K05C4.11	3	sol-2	0.000231305	0.00305477	3.34466	2.35341	2.45231	3.48998	1.87079	2.10603	4.55731	3.97774	3.50274	4.31515	3.93233	3.35437	6.24569	5.43079	5.2139	4.70091	4.9015	5.00617	4.03648	2.91564	3.01993	5.27197	4.09919	4.74983
F19H8.4.1_mltn-9	F19H8.4	3	mltn-9	0.000235484	0.00309669	4.25447	3.63265	3.13551	2.66114	2.59837	3.22926	5.46756	5.67572	5.36674	5.88423	4.79585	6.32759	4.14135	2.89567	2.17066	4.32646	3.93269	4.75834	4.44897	3.27352	4.40576	3.58783	3.53667	4.10974
B0250.9.1_dhcr-7	B0250.9	3	dhcr-7	0.000237787	0.00312032	0	0.000107559	0.0280888	1.94907	0	4.04145	2.40031	3.14942	3.26339	1.7192	5.10746	1.00535	1.35593	3.54389	4.28397	12.5386	2.51389	7.31023	2.89216	2.27254	2.1991	0.38937	3.00869	3.20927
C03G5.11.1_nspc-4	C03G5.11	3	nspc-4	0.000255995	0.00328756	80.0187	70.1031	90.0744	85.0024	83.8159	99.2897	123.67	140.824	90.2992	111.165	195.961	159.41	66.611	62.2594	79.5512	125.644	91.7623	118.877	87.049	94.6864	86.4198	127.378	141.894	109.206
F17E9.10.1_his-32	F17E9.10	3	his-32	0.000266356	0.00338737	5.00895	6.00345	4.91987	5.92636	3.72268	3.04398	9.22898	7.65614	8.2639	15.7813	9.58803	9.5167	7.37569	8.66043	6.00351	13.353	9.90825	9.78318	9.33708	11.2392	8.88936	8.90086	7.78145	9.90105
F40F4.2.2_lbp-2	F40F4.2	3	lbp-2	0.000273363	0.00345308	619.34	708.838	878.454	923.337	541.411	880.148	1003.38	1287.93	1223.71	1343.44	1394.69	1205.63	755.444	799.977	864.541	1140.59	1034.59	941.73	703.505	739.273	1035.75	1029.56	1132.79	1221.44
F25D1.5.1_F25D1.5	F25D1.5	3	F25D1.5	0.00027823	0.00348955	2.3028	3.0154	3.05509	1.76487	0.905587	0.716568	4.18488	6.29005	4.55099	3.47922	6.01924	4.00269	2.76418	3.6999	5.02985	1.52621	2.06386	1.7228	2.59201	2.73226	3.7044	2.74137	3.57065	2.48549
C55A6.2a.1_ttll-5	C55A6.2a	3	ttll-5	0.000278797	0.00349325	48.1405	45.3457	54.1694	47.0596	43.7167	56.3624	53.2585	61.4061	59.1721	59.2473	62.3479	54.0666	53.786	56.2596	54.6036	58.6393	51.8875	61.928	38.6801	40.749	46.3829	45.1945	48.614	54.9961
C31A11.1.1_oac-5	C31A11.1	3	oac-5	0.000279642	0.00349658	0.0683869	0.0246001	0.0771944	0.594692	0.47241	0.776269	0.538644	0.555157	0.127909	2.68901	2.89985	2.80864	0.200993	0.0512635	0.0409931	0.841056	0.532489	0.65038	0.0326768	0.0708981	0.105183	0.823405	1.77932	2.016
T03D8.3.1_sbt-1	T03D8.3	3	sbt-1	0.000280677	0.00350561	55.5049	60.1991	49.1338	66.5638	58.1397	49.1997	76.3612	78.4922	53.3056	107.83	105.841	88.6202	78.7957	68.0662	58.6768	77.7987	67.3131	61.5218	70.6208	63.5478	67.1923	81.1324	85.2283	75.2103
H01M10.3.1_ttr-42	H01M10.3	3	ttr-42	0.000282459	0.00351933	110.153	152.349	126.043	112.75	131.434	95.5069	122.065	242.474	105.715	127.809	161.61	165.576	97.9894	117.214	93.6956	93.799	132.843	85.6261	90.2887	112.419	84.3568	86.893	101.695	84.4284
C44B12.2a.1_ost-1	C44B12.2a	3	ost-1	0.000289608	0.00356464	247.037	305.529	281.602	216.237	220.623	236.669	398.08	344.687	270.876	492.744	360.055	322.701	369.55	387.896	388.81	362.925	330.928	309.38	350.78	311.459	362.043	305.392	295.105	326.696
T23G4.1.1_tlp-1	T23G4.1	3	tlp-1	0.000295297	0.00361064	8.87386	7.82061	8.42905	10.0729	7.41032	7.34678	13.671	11.2894	11.1549	16.2401	15.7959	11.492	10.0526	11.4523	10.292	10.9342	9.91775	11.9557	9.31496	10.5844	12.9634	9.76232	10.9163	12.1396
C01F1.6.1_C01F1.6	C01F1.6	3	C01F1.6	0.000305207	0.00369091	70.1393	65.3746	64.3605	79.3884	70.9437	83.8865	84.0822	71.4797	88.089	94.8987	89.8686	82.1266	74.1738	66.7979	67.4471	88.1139	63.6428	81.4087	61.4571	62.8672	62.5949	68.544	67.1941	72.8247
Y43C5A.3.1_Y43C5A.3	Y43C5A.3	3	Y43C5A.3	0.000312092	0.00376144	23.1835	20.3491	18.5141	28.5761	19.898	18.5649	36.5511	29.8659	21.1956	33.2951	38.1819	34.2706	31.2712	31.9631	27.852	24.5792	31.9603	20.1791	33.5938	30.6266	30.066	41.8526	39.1047	34.0171
F43G6.5.1_pap-3	F43G6.5	3	pap-3	0.000317916	0.00380369	3.21328	2.38581	3.64734	3.2107	2.77312	3.02794	4.9258	4.40645	4.93089	5.8519	5.17431	3.65595	5.05272	6.29504	5.46594	5.11592	5.35182	5.72713	2.82196	3.83156	3.24804	4.24355	4.70817	6.12192
F54C9.1.1_iff-2	F54C9.1	3	iff-2	0.000318772	0.00380644	132.892	141.684	140.069	139.055	116.074	129.105	159.143	162.357	197.863	174.075	226.218	161.915	160.91	178.674	207.326	155.743	189.235	183.08	178.459	196.807	244.017	175.106	184.683	208.34
K07C5.13b.1_K07C5.13	K07C5.13b	3	K07C5.13	0.00032283	0.00383633	5.57844	3.77326	2.92385	5.35174	4.18338	2.34682	9.10476	7.64263	5.09722	16.2606	7.56484	9.91892	4.36141	4.29877	4.50928	3.81305	3.70057	2.42863	3.73214	3.51753	2.30315	3.99535	3.46929	2.068
F13E6.6.1_rhgf-1	F13E6.6	3	rhgf-1	0.000341581	0.00401085	1.0791	0.88914	1.03173	1.06701	1.08423	1.42549	1.89087	1.9455	1.88119	1.99498	2.2733	1.60394	1.64184	1.78835	1.58975	1.45618	1.7608	1.81287	1.28121	1.39581	1.70278	1.10563	1.70005	1.73721
R11G1.1.1_R11G1.1	R11G1.1	3	R11G1.1	0.00034473	0.00403439	0.28651	0.2208	0.30571	0.195212	0.197459	0.200803	0.566018	0.316291	0.384301	0.643613	0.642796	0.535406	0.635044	0.609842	0.404438	0.843934	0.437246	0.577122	0.432945	0.718781	0.590274	0.284581	0.662075	0.668452
C52D10.7.1_skr-9	C52D10.7	3	skr-9	0.000346986	0.00405514	21.3418	24.1609	29.2225	20.5361	16.9937	21.0384	25.4516	31.4762	26.9507	25.7031	36.5641	21.8057	29.8839	42.7095	40.8613	37.6794	49.6346	39.6649	21.2267	35.147	28.5032	24.5903	31.5035	37.1669
F47G3.4.1_F47G3.4	F47G3.4	3	F47G3.4	0.00034739	0.0040559	45.4327	35.4358	42.7321	50.6833	43.4794	31.8397	52.954	63.6148	44.035	62.934	52.862	53.707	41.3032	36.8904	28.1044	38.5647	39.5463	26.9404	37.9409	40.4555	35.1502	49.4706	46.4735	40.5201
Y66D12A.14.1_nrps-1	Y66D12A.14	3	nrps-1	0.000359264	0.00414742	0.33202	0.253804	0.433002	0.5026	0.415624	0.527025	0.652684	0.227888	0.576161	1.23303	0.709099	0.711717	1.04736	0.749686	0.626458	1.96384	0.763183	1.57452	0.497715	0.494293	0.477264	0.465398	0.783298	0.642992
K10C8.1.1_parn-1	K10C8.1	3	parn-1	0.000360003	0.00415401	13.3292	13.181	15.8762	18.4941	11.3043	17.3116	20.001	16.2709	20.9972	20.1872	20.5334	20.5971	16.029	16.993	18.0089	20.0709	15.4696	20.3544	12.8979	12.7295	14.4358	14.0331	14.9082	16.2055
F33A8.1.1_let-858	F33A8.1	3	let-858	0.000364204	0.0041858	44.7213	41.2576	45.3373	41.6751	42.465	45.9697	54.9239	47.2053	53.8758	50.0957	54.6226	51.6567	49.0779	47.2743	45.7269	49.033	43.5031	49.4802	41.1516	41.0722	38.2546	41.2344	40.7952	44.6881
F47G4.2.2_gadr-6	F47G4.2	3	gadr-6	0.00038077	0.00432685	7.77996	5.03782	8.75765	8.01516	5.05026	7.78082	8.9475	8.0011	10.1464	18.0971	11.8837	9.41826	8.09677	10.8702	10.2323	19.1761	10.7924	16.3924	5.52627	7.48712	7.82798	5.32435	4.26532	8.76352
C30G7.1.1_hil-1	C30G7.1	3	hil-1	0.000385267	0.00436789	8.25853	7.23759	7.83008	13.3902	7.75329	12.0745	17.5351	11.0345	12.3821	16.1709	16.3915	12.3076	19.988	14.8398	17.4679	17.6189	13.8838	15.6288	10.8631	9.72213	13.4695	14.3074	16.8457	18.66
R11D1.3.1_R11D1.3	R11D1.3	3	R11D1.3	0.000389663	0.00439953	9.27906	12.5208	8.68517	10.4441	8.69434	8.8132	13.6781	18.7155	12.9097	14.9983	19.8322	15.5698	6.52173	9.28802	9.11542	9.39329	12.4426	10.3751	10.2114	11.6782	11.6807	12.0901	11.4723	8.9766
B0412.2.1_daf-7	B0412.2	3	daf-7	0.000393916	0.00442586	3.67613	4.51509	4.05302	4.04703	4.34546	4.86972	7.38328	6.11979	5.00333	9.45952	9.2721	7.4674	6.44502	5.95365	5.17724	6.39357	5.01172	5.63991	5.84577	4.93979	6.06342	4.35647	5.45326	5.71757
F45F2.7.1_otpl-7	F45F2.7	3	otpl-7	0.000396759	0.00443903	0.0198086	0.199614	0.0893838	0.516982	0.250606	0.0840386	0.708541	0.1428	0.18457	5.58999	0.735654	0.899882	0.247602	0.178013	0.0474228	2.74832	0.897914	0.888681	0.0757732	0.0205241	0.0607791	0.122332	0.0381439	0.289997
C45G7.3.1_ilys-3	C45G7.3	3	ilys-3	0.000401122	0.00447565	3.70557	0.552355	0.562064	21.0326	4.08168	5.59992	7.14488	1.43369	2.91849	38.1871	110.799	33.4827	37.8501	7.826	9.52611	157.583	36.0815	33.459	0.740394	0.643828	3.7861	30.7234	47.8639	30.6411
W07E11.4.1_flp-28	W07E11.4	3	flp-28	0.000437519	0.00478335	54.8604	48.4302	41.9036	54.3474	58.6295	42.3046	70.3505	60.187	62.2689	88.75	83.2554	76.0915	67.7065	60.8179	51.8242	63.3468	51.009	52.7103	68.6208	54.4464	59.5293	76.902	69.3848	62.7463
W06G6.17.1_W06G6.17	W06G6.17	3	W06G6.17	0.000456363	0.0049401	4.45985	4.83772	4.05949	9.32745	5.48512	4.74925	14.4267	8.75932	6.144	18.9861	12.506	11.798	5.74145	3.72863	3.08329	2.0027	4.81414	2.60324	6.2963	3.16745	3.33791	12.896	12.2769	6.0961
ZK930.2.1_ZK930.2	ZK930.2	3	ZK930.2	0.000455658	0.0049401	21.0465	20.3853	16.2785	32.2725	21.2097	18.5694	43.7022	34.8597	23.884	49.0044	46.0442	29.3538	48.996	40.0236	40.5971	35.3429	28.1198	29.1381	30.2109	24.5692	26.1623	35.9244	35.3169	33.1418
F44A2.1b.1_tag-153	F44A2.1b	4	tag-153	1.54e-19	1.27e-15	80.0513	69.8863	76.4519	75.7259	73.7701	97.1029	76.1547	67.4242	105.611	63.8696	80.4527	75.3054	66.7891	67.9998	75.5042	65.1147	65.0592	81.9815	11.5498	12.8918	13.4082	12.1826	13.6721	15.3209
H10E21.1b.1_H10E21.1	H10E21.1b	4	H10E21.1	6.14e-17	2.52e-13	9.06301	7.45296	7.97435	10.4244	8.58787	9.96305	9.8336	8.82716	8.06746	9.6868	10.6519	9.74141	53.6016	47.9698	53.5154	54.7776	49.2378	54.4535	10.9005	11.5412	11.4974	8.27573	10.4146	14.1147
Y116A8C.9a.1_Y116A8C.9	Y116A8C.9a	4	Y116A8C.9	1.24e-16	4.36e-13	10.0463	11.2548	10.3923	11.0905	9.26843	9.10746	12.4623	12.4854	11.073	10.5382	11.4155	9.60872	10.76	10.9252	10.4739	12.0629	11.2921	11.8137	3.23183	3.08213	3.08916	2.53014	3.00144	2.78838
C28A5.2.1_C28A5.2	C28A5.2	4	C28A5.2	2.55e-16	6.98e-13	10.3167	9.87191	11.5708	10.7416	8.91032	13.2929	13.0645	9.04497	13.2445	12.5011	14.081	12.3136	33.1324	35.0193	35.4591	39.265	30.6238	41.5311	10.2741	10.1593	9.85866	9.73299	11.246	11.8065
C04F12.9.1_rnh-1.3	C04F12.9	4	rnh-1.3	9.52e-16	1.96e-12	18.5183	19.3678	13.7244	10.0323	11.8262	11.0024	17.617	19.3958	9.69083	12.8137	12.2763	9.20828	79.1717	139.347	128.076	129.497	113.558	127.17	26.8375	26.6538	23.0509	22.2939	21.3781	22.8865
T02G5.4_T02G5.4	T02G5.4	4	T02G5.4	2.47e-15	4.07e-12	42.1082	40.5793	47.3447	38.0529	38.2797	43.9743	34.1037	37.6434	36.8405	29.1764	32.1167	29.0907	27.157	27.1265	30.8761	20.4926	20.9292	23.2171	16.3789	13.8365	15.8128	14.6456	13.4042	14.0921
R03D7.2.1_R03D7.2	R03D7.2	4	R03D7.2	6.86e-14	8.91e-11	8.62794	11.0889	10.1836	15.3278	18.6913	18.4611	14.3909	11.7981	16.0474	26.5575	23.576	25.9172	13.5575	12.8552	14.1827	21.7754	17.237	21.8942	4.18541	4.21039	5.08543	4.34054	4.75078	5.11613
C16C8.20.1_C16C8.20	C16C8.20	4	C16C8.20	2.24e-13	2.05e-10	22.1812	30.6449	22.6851	23.5013	22.3543	19.9473	25.4709	29.5625	23.5718	23.3699	24.6402	20.5358	16.6388	21.7224	21.5415	18.5129	19.2457	15.5132	3.63887	4.33301	4.64743	1.98851	5.47877	4.17278
F26D10.12a.1_clec-196	F26D10.12a	4	clec-196	2.81e-13	2.31e-10	37.9249	43.1273	30.1325	27.5725	16.3406	8.05476	20.7604	37.9355	15.7722	13.53	26.2539	14.5046	32.8218	28.0389	24.0755	17.9284	37.884	21.6743	0	0.20586	0	0.744869	0	0.144113
Y52B11A.9.1_dxbp-1	Y52B11A.9	4	dxbp-1	1.5e-12	1.03e-09	53.5275	49.3602	51.9625	55.2337	53.5114	58.5407	54.8633	61.4823	51.1984	65.2204	62.4145	62.282	105.24	97.9038	93.4914	105.054	92.0923	102.379	44.422	49.2419	41.1428	56.2861	48.4999	50.8727
ZC84.3.1_cls-3	ZC84.3	4	cls-3	2.25e-12	1.32e-09	7.09647	7.04254	7.55827	5.43377	5.73256	6.73392	6.68149	8.19506	8.29174	5.6028	9.04099	6.20332	27.6868	27.0027	24.9621	26.026	18.7466	23.5661	7.37546	7.16748	10.9143	10.1883	11.4319	10.3894
C46G7.5.1_C46G7.5	C46G7.5	4	C46G7.5	3.48e-12	1.95e-09	26.6831	22.449	19.6457	38.8458	21.2307	18.9471	42.1061	31.6165	27.3411	41.3147	32.6947	35.7662	30.2532	21.9851	20.7605	29.3544	17.1754	21.8927	9.08419	7.89799	6.04279	6.64446	7.39176	5.23635
F08D12.2.1_F08D12.2	F08D12.2	4	F08D12.2	8.3e-12	4.02e-09	7.53126	11.9889	8.78694	5.73592	7.92253	6.22092	8.4833	8.80012	8.80137	6.81092	10.2597	7.08817	12.8682	14.3566	8.67685	9.77811	13.1602	12.984	2.58528	2.74718	2.73063	0.978617	1.61759	1.58147
T10H10.2.1_T10H10.2	T10H10.2	4	T10H10.2	4.58e-11	1.64e-08	5.25752	4.76806	5.04087	3.45249	3.87423	3.81542	4.97315	5.55438	4.99221	6.08059	4.58101	3.86496	6.13049	5.75081	6.04167	4.14775	3.86939	4.18894	1.3995	2.09541	2.08106	1.56987	1.63199	1.84773
C04G6.6.1_C04G6.6	C04G6.6	4	C04G6.6	8.16e-11	2.58e-08	26.5291	23.3897	22.1995	35.183	20.0839	20.9029	43.668	33.5138	28.8917	46.2782	30.049	32.2795	29.508	24.2138	26.4837	30.4326	20.3076	21.6633	11.8132	9.00442	7.39706	14.0152	6.99784	8.13771
F55A8.2h.1_egl-4	F55A8.2h	4	egl-4	1.04e-10	3.14e-08	25.3323	23.1653	26.6844	24.0114	25.5772	28.8178	24.8834	20.2182	26.8967	20.6104	18.7938	21.2551	18.3831	20.2679	16.2657	17.4676	17.569	20.5911	5.42965	11.9512	7.76289	10.1006	11.1528	8.60055
W05E10.3.1_ceh-32	W05E10.3	4	ceh-32	1.17e-10	3.32e-08	11.3679	10.3076	10.188	8.45454	5.79092	7.82563	12.3957	13.778	9.25403	13.8951	13.9251	9.41568	22.7595	21.6453	17.9122	24.5581	18.095	20.6261	7.41008	10.0438	9.65395	6.46331	7.18502	7.5828
T20F7.1.1_T20F7.1	T20F7.1	4	T20F7.1	1.74e-10	4.51e-08	31.6614	33.9426	36.4162	29.5197	29.6702	35.9494	36.6105	37.6184	36.0635	41.2959	38.0513	32.5707	44.929	46.9003	54.5779	52.8005	40.0326	58.0036	19.7786	26.2433	29.0647	22.2717	24.3718	26.1526
C32H11.4.1_C32H11.4	C32H11.4	4	C32H11.4	1.89e-10	4.77e-08	38.3423	28.9383	20.0537	175.192	244.762	383.979	90.2847	30.9515	26.0812	252.442	216.63	329.486	62.5852	12.9463	10.2884	153.019	195.85	324.423	2.01361	1.38523	2.3942	5.44205	20.1027	27.2158
Y52B11A.2a.1_impt-1	Y52B11A.2a	4	impt-1	2.98e-10	7.28e-08	27.064	25.0372	25.4153	28.1188	26.2085	24.7871	24.9792	32.8668	21.6177	26.6026	29.7909	27.4646	45.7021	50.9206	48.0932	48.254	52.0465	45.4088	23.3364	23.9593	23.5507	23.7433	24.2904	21.7782
Y67D8C.23_Y67D8C.23	Y67D8C.23	4	Y67D8C.23	3.81e-10	8.79e-08	6.72096	9.84903	7.82997	10.5225	8.94824	7.48826	12.7298	8.1532	9.75609	13.4598	9.38238	10.914	15.1634	13.9265	11.2347	14.8823	16.753	13.6522	1.79917	3.63025	2.01735	2.90901	3.45749	2.8858
W02B8.2.1_citk-1	W02B8.2	4	citk-1	5.14e-10	1.13e-07	11.46	10.6318	11.2261	10.8603	8.78018	9.91045	16.129	10.1267	14.0949	15.5718	13.6877	12.4985	20.5063	18.2818	17.0316	25.6368	17.0213	22.859	8.37961	10.4135	9.22427	7.78166	8.09216	8.87778
F40B1.1.1_bath-13	F40B1.1	4	bath-13	5.21e-10	1.14e-07	7.27762	7.24774	7.48766	6.42624	4.99274	4.52582	10.6973	11.5136	7.55786	9.61653	6.37754	5.69144	10.6029	11.589	10.5841	8.52	5.64408	6.74325	3.14061	2.96933	2.12066	3.45026	1.89436	1.41398
F10D2.9.1_fat-7	F10D2.9	4	fat-7	7.75e-10	1.59e-07	7.12798	5.27673	6.83179	8.84961	3.84139	5.11747	4.16172	8.42836	11.4128	2.58891	5.88346	11.8742	53.3791	32.2196	49.7815	41.2606	42.8807	43.3869	12.475	9.63911	10.7599	10.9167	8.87181	11.1796
R09B3.2.1_rbm-3.1	R09B3.2	4	rbm-3.1	8.41e-10	1.69e-07	769.063	711.689	676.503	727.592	850.998	649.798	622.757	774.174	574.591	562.214	622.713	689.856	646.974	672.556	647.253	573.088	715.489	553.73	424.398	360.625	366.735	466.268	442.884	370.161
F33H2.3.1_F33H2.3	F33H2.3	4	F33H2.3	8.59e-10	1.71e-07	143.35	129.404	148.262	147.064	118.906	126.575	140.552	150.769	137.583	190.015	136.999	141.327	165.149	152.416	151.228	207.817	144.44	159.984	86.8389	97.7769	94.8262	92.1034	91.644	95.2605
Y17G7B.21a.1_Y17G7B.21	Y17G7B.21a	4	Y17G7B.21	8.99e-10	1.77e-07	112.83	108.375	108.511	113.352	107.366	129.5	127.523	159.847	156.436	152.515	163.099	149.019	127.981	119.463	130.977	143.116	122.593	159.629	79.9543	79.2353	85.2456	96.2397	90.9766	105.703
F41B5.1.1_F41B5.1	F41B5.1	4	F41B5.1	1.04e-09	2.02e-07	6.63821	10.4192	8.16662	8.33951	6.67016	5.64048	9.95744	11.7072	7.4115	7.17858	8.55597	7.28572	11.2435	14.6151	13.721	9.65535	10.7939	8.8136	2.35335	4.32187	3.04107	3.67402	3.83914	3.65293
C25A1.4.1_sup-46	C25A1.4	4	sup-46	1.13e-09	2.16e-07	75.602	76.1587	84.952	89.1314	65.9965	89.717	88.1317	91.9907	96.5549	85.0082	86.2593	70.0004	96.7881	99.3185	109.01	100.907	102.125	109.641	58.4786	50.8844	63.7707	53.785	59.7157	55.8973
C25A11.10_C25A11.10	C25A11.10	4	C25A11.10	1.44e-09	2.56e-07	7.7215	10.0421	9.57627	5.9209	8.10604	9.51921	7.12866	6.31692	7.7112	10.3566	4.96679	5.69565	11.1869	11.5186	10.7037	14.4931	8.34795	11.8116	2.97356	4.28539	3.87986	3.54761	3.5313	4.05248
T02G5.11a_not found	T02G5.11a	4	T02G5	1.55e-09	2.73e-07	30.3122	18.4078	30.6354	26.3757	22.8534	32.3744	23.4666	21.1324	35.9804	13.489	18.6972	17.6834	9.20254	10.9598	20.9719	6.65366	9.29066	9.46693	8.17076	5.00277	6.25179	4.66778	5.49212	5.98303
F55A12.1_wago-2	F55A12.1	4	wago-2	3.01e-09	4.76e-07	86.3934	81.3784	102.237	85.2525	75.1948	92.3408	95.3323	79.8202	121.207	81.2064	96.5859	93.4731	94.1728	91.5712	99.0087	82.1879	68.584	100.046	57.845	50.322	52.5521	56.4386	45.266	51.679
T05A12.4.2_T05A12.4	T05A12.4	4	T05A12.4	3.57e-09	5.37e-07	5.67877	5.02093	5.99812	4.12265	4.99403	5.73737	4.75831	6.32504	6.33451	5.06142	5.76423	5.1819	12.3383	11.7097	7.71358	12.6239	9.55874	10.2652	5.93007	5.89981	5.4214	4.7405	5.68139	5.97412
C08F11.7.1_C08F11.7	C08F11.7	4	C08F11.7	4.32e-09	6.13e-07	2.90864	5.51913	4.82139	2.28474	3.65646	3.40469	6.08758	6.71533	6.57502	4.74382	4.2057	5.24006	8.32996	8.26211	7.60024	4.01306	2.44551	4.13888	1.46036	1.66127	1.92778	1.14961	1.21258	1.11276
F22F7.8.1_F22F7.8	F22F7.8	4	F22F7.8	5.63e-09	7.63e-07	57.3115	64.2968	45.3315	50.0742	54.0999	53.5619	30.0771	39.3507	27.1	30.3413	25.7137	29.7893	58.7019	62.1935	62.5028	50.35	52.7945	51.2021	43.7002	40.6014	34.7812	25.1556	29.3517	36.047
Y52B11A.2b.1_impt-1	Y52B11A.2b	4	impt-1	6.2e-09	8.31e-07	33.3206	33.5588	29.5406	34.1947	35.2504	32.4879	33.2038	40.3153	24.9476	36.524	34.9292	33.6274	58.7251	55.7157	58.0338	63.7146	58.1837	60.1113	31.4571	28.7577	28.9824	34.7371	32.2005	30.378
F10G8.3.1_rae-1	F10G8.3	4	rae-1	8.08e-09	1.05e-06	95.9	89.5251	99.1368	112.356	95.256	106.585	123.34	100.632	112.742	149.051	125.25	122.287	108.763	109.941	112.737	135.08	97.9574	123.375	71.3239	72.5513	75.7204	73.4518	82.9048	84.7312
C04B4.2.1_C04B4.2	C04B4.2	4	C04B4.2	9.41e-09	1.19e-06	54.2885	57.1231	63.5822	53.1767	57.5982	64.3166	59.1693	51.4598	68.8117	49.4706	58.4068	55.6495	57.6805	61.4815	61.2984	54.2808	54.7219	60.517	40.6462	39.7115	41.6531	33.2715	38.224	37.0856
F20D1.2.1_tbc-1	F20D1.2	4	tbc-1	1.06e-08	1.31e-06	25.8573	29.5483	29.8318	20.9365	22.1806	29.2374	29.991	32.7927	33.6676	25.8357	31.0808	23.925	39.3236	46.8553	53.8551	40.2619	35.1408	48.3812	22.2772	24.9447	30.0263	18.7782	23.4327	23.5988
Y52B11A.3a.1_Y52B11A.3	Y52B11A.3a	4	Y52B11A.3	1.21e-08	1.49e-06	35.6015	34.3361	33.8363	32.1254	34.3706	41.2938	34.6023	37.2639	37.1925	30.9335	38.5059	33.5126	53.3169	54.2702	53.9247	46.2923	47.1176	56.1374	31.6479	30.4614	29.5621	30.2369	31.1803	34.1399
Y52B11A.8.1_Y52B11A.8	Y52B11A.8	4	Y52B11A.8	1.32e-08	1.58e-06	195.34	175.731	199.671	218.483	195.437	219.277	209.586	227.029	250.606	217.323	210.508	219.64	317.661	304.265	327.703	330.156	317.994	363.16	174.344	191.199	205.259	207.733	199.763	213.375
F59H5.3_bath-12	F59H5.3	4	bath-12	1.61e-08	1.86e-06	17.1495	19.9253	20.047	24.9352	13.5832	16.8624	22.8252	25.4177	26.6144	39.2526	25.7878	23.4479	23.7237	23.7119	31.3071	40.403	20.4555	25.9979	11.3174	11.4489	12.3229	12.7263	10.6098	11.2344
Y47G6A.20b.1_rnp-6	Y47G6A.20b	4	rnp-6	1.72e-08	1.95e-06	23.639	21.9066	24.9428	21.2476	21.9971	25.1851	28.5403	27.9618	28.1366	30.6485	31.8418	30.058	26.4209	25.2791	24.4273	27.0375	23.9083	27.5374	18.0228	17.6668	17.3547	18.9363	17.5812	21.0915
D2096.1b.1_timm-17B.2	D2096.1b	4	timm-17B.2	1.87e-08	2.08e-06	497.532	604.949	550.571	752.917	307.941	501.613	692.218	887.597	700.566	645.016	607.12	632.868	297.034	424.381	551.91	348.191	453.382	398.217	234.459	104.159	169.28	261.409	91.9983	177.219
Y73B6BL.9a.1_hil-2	Y73B6BL.9a	4	hil-2	1.93e-08	2.13e-06	153.653	149.318	130.38	116.215	100.073	92.7481	187.586	160.799	151.874	190.103	177.208	130.226	214.388	194.695	181.264	258.434	189.29	211.168	110.091	135.123	117.26	81.6053	93.1868	106.453
M28.5.1_snu-13	M28.5	4	snu-13	2.49e-08	2.63e-06	796.419	824.514	800.027	819.976	798.255	674.543	845.48	766.18	660.5	803.136	783.125	840.649	881.606	974.094	921.893	842.265	851.929	720.743	635.104	592.349	504.679	573.017	576.985	472.286
F40D4.13a.1_not found	F40D4.13a	4	F40D4	2.77e-08	2.88e-06	0.975401	3.3477	1.70355	1.11037	1.39864	0.840649	3.29295	2.87202	2.50465	2.39676	1.2944	1.14618	7.72111	10.6321	8.75129	6.17388	4.00894	6.64946	1.21139	1.00614	1.07644	0.904856	0.932911	0.903382
Y102A11A.8.1_igcm-4	Y102A11A.8	4	igcm-4	3.02e-08	3.04e-06	6.07889	6.11065	6.62895	4.92352	4.34139	4.87203	5.98972	7.30942	4.87404	8.85057	7.65175	4.40782	12.9871	15.3538	10.052	18.5029	13.0424	12.8995	4.19334	7.26945	5.57995	3.39454	4.71949	5.90723
T04D3.5.1_T04D3.5	T04D3.5	4	T04D3.5	3.08e-08	3.07e-06	45.6917	45.3875	52.2271	47.7323	42.8393	53.1902	44.6932	52.5855	48.3712	45.9141	58.759	48.3731	50.7675	56.1405	53.761	63.2433	62.9484	71.1522	30.0872	36.3347	37.7837	29.8487	38.4231	39.7623
EEED8.5.1_mog-5	EEED8.5	4	mog-5	3.75e-08	3.63e-06	37.0589	35.0652	38.5147	33.9607	36.3282	40.1855	44.0965	44.4344	42.0408	46.0586	50.3511	46.2482	40.7177	43.5936	40.4814	45.1929	37.5245	45.136	27.2702	28.9272	29.0113	31.169	31.9493	34.8258
F18E2.2.1_abcf-1	F18E2.2	4	abcf-1	3.84e-08	3.68e-06	92.4852	93.5631	89.2882	82.8938	85.6829	93.9169	81.0254	96.3066	85.8847	78.2845	87.1693	86.2284	79.1409	83.2858	84.2653	70.1374	78.9853	80.8425	65.746	62.1364	63.4594	64.563	61.1432	61.9614
Y44E3B.1c.1_zip-4	Y44E3B.1c	4	zip-4	3.88e-08	3.69e-06	36.1759	34.6193	33.9309	43.1855	32.8605	49.6579	36.9457	28.9887	21.8119	36.3576	33.8632	38.5643	33.0747	28.0339	25.8916	33.9914	33.2777	43.0961	17.4672	13.3227	9.48	21.3225	23.3739	23.1071
M110.10.1_M110.10	M110.10	4	M110.10	4.3e-08	3.96e-06	11.1634	16.2834	8.70469	12.8012	10.0718	7.87526	12.8783	16.9668	5.24034	14.1976	13.0284	10.5907	10.8623	10.0332	14.0214	12.9284	13.2922	8.6061	3.29704	4.02946	3.86241	2.56053	2.19233	3.11183
K07C5.4.1_nol-56	K07C5.4	4	nol-56	4.73e-08	4.23e-06	174.573	179.157	192.413	156.546	169.22	196.631	239.26	173.713	235.766	194.017	209.14	204.935	177.685	203.368	208.55	180.957	186.522	201.592	118.39	133.288	141.661	118.384	130.308	145.269
Y105C5B.20.1_Y105C5B.20	Y105C5B.20	4	Y105C5B.20	4.96e-08	4.41e-06	7.72538	8.15247	9.61694	6.11233	6.36328	5.86182	4.55038	6.40956	5.37343	4.2201	4.44539	5.03424	6.7291	8.14421	7.00566	6.15444	9.19306	6.85542	2.58085	2.77103	3.0973	3.36931	3.05399	3.49415
T10C6.7.1_T10C6.7	T10C6.7	4	T10C6.7	5.35e-08	4.69e-06	23.8874	23.0594	22.3803	23.0024	26.0356	25.79	24.8216	24.2659	29.1057	26.5274	25.8879	26.3445	27.9791	28.2259	27.779	30.7295	22.2031	31.7651	18.1634	17.0651	18.3191	16.3113	17.0844	17.4038
Y16E11A.1.1_math-44	Y16E11A.1	4	math-44	5.83e-08	4.99e-06	2.38104	3.34754	2.46587	2.12969	3.56434	2.02261	2.95816	3.56881	3.08723	1.65021	3.20224	2.27858	3.03466	3.47724	3.70308	2.01653	2.99331	2.04814	0.872259	1.03809	0.794784	0.788156	1.05201	1.23054
Y110A2AL.9.1_Y110A2AL.9	Y110A2AL.9	4	Y110A2AL.9	5.88e-08	5.02e-06	19.9387	17.5643	19.167	21.9188	28.0494	20.1151	14.6258	10.4559	4.98889	16.6645	29.2655	17.1175	31.7049	26.9427	26.1089	26.258	31.7343	31.1702	7.00405	4.84392	6.54886	16.498	10.3876	10.1599
F53B2.6.1_ham-1	F53B2.6	4	ham-1	6.15e-08	5.2e-06	10.7264	10.4155	10.8471	8.01357	6.98552	6.88057	11.425	12.6781	13.0394	12.7878	13.2475	7.96241	18.7042	18.9518	13.7878	21.9099	17.6049	17.8126	8.20819	12.0886	9.91276	5.93983	6.54379	7.26085
D2096.1a.1_timm-17B.2	D2096.1a	4	timm-17B.2	6.21e-08	5.23e-06	93.1407	86.8442	94.7966	83.1954	89.4356	56.2536	86.9845	116.379	57.3178	85.9648	104.151	72.5069	43.7503	65.6379	91.8798	47.653	87.5934	43.5165	36.1064	27.7909	26.4206	40.7541	27.0229	29.2083
Y49F6B.4.1_smu-2	Y49F6B.4	4	smu-2	6.8e-08	5.53e-06	61.0683	58.4099	54.2864	56.3569	60.2371	66.3116	57.6902	58.4397	61.3149	56.6876	58.7133	60.0457	59.5633	58.528	56.8176	56.3431	56.5609	63.3341	41.5593	40.4005	38.9031	46.6287	42.4184	45.6691
F56A4.12a.1_F56A4.12	F56A4.12a	4	F56A4.12	6.94e-08	5.6e-06	2.15463	2.03881	1.77379	3.3737	2.04906	2.0589	2.79817	1.89034	2.40476	9.35917	2.66844	3.25909	10.3489	7.47793	6.9288	25.0251	8.34539	13.6143	4.23839	3.88012	3.93901	4.93527	4.47018	4.4124
Y19D10A.11a.1_Y19D10A.11	Y19D10A.11a	4	Y19D10A.11	6.94e-08	5.6e-06	2.15463	2.03881	1.77379	3.3737	2.04906	2.0589	2.79817	1.89034	2.40476	9.35917	2.66844	3.25909	10.3489	7.47793	6.9288	25.0251	8.34539	13.6143	4.23839	3.88012	3.93901	4.93527	4.47018	4.4124
Y66D12A.8a.1_Y66D12A.8	Y66D12A.8a	4	Y66D12A.8	8.09e-08	6.36e-06	84.8079	78.6873	69.5155	91.9041	89.7907	78.094	91.8876	97.7903	85.8318	120.191	98.1141	113.481	88.0699	79.4486	89.3369	103.402	82.6498	89.5264	59.8003	61.2801	52.8535	78.309	65.2574	62.614
Y46H3C.7.1_Y46H3C.7	Y46H3C.7	4	Y46H3C.7	9.78e-08	7.39e-06	57.3434	54.147	53.5741	35.7274	59.2819	41.1872	38.097	37.8068	34.8924	37.3212	39.3834	40.9394	62.5368	61.1484	47.0628	56.4066	42.2605	48.9307	29.5709	37.4904	25.4092	28.9745	27.9469	30.2627
Y69H2.7b.1_Y69H2.7	Y69H2.7b	4	Y69H2.7	1.03e-07	7.69e-06	33.6475	33.5519	39.14	41.9708	37.5621	46.9683	38.2336	37.459	41.348	42.4164	44.6076	40.309	38.0691	37.5762	40.8825	40.0203	38.1949	43.4625	25.5443	25.0282	26.9328	29.4765	30.7172	27.8631
Y46G5A.6_Y46G5A.6	Y46G5A.6	4	Y46G5A.6	1.09e-07	7.95e-06	1.62176	2.11537	2.41746	1.57325	1.13603	1.79669	3.50214	3.03092	2.36821	3.21429	2.95538	1.84255	5.63777	6.3069	7.03572	5.71079	4.28281	5.96541	3.09247	4.07144	3.4957	2.50345	1.50884	2.34542
ZK250.7.1_math-49	ZK250.7	4	math-49	1.19e-07	8.56e-06	1.73786	2.07795	1.5032	1.73226	2.60463	2.1833	2.3222	2.97881	2.93048	1.81053	3.05623	1.47767	2.67862	2.49109	2.83028	2.04036	2.63062	2.33062	0.870996	0.420731	0.228136	0.69671	1.02128	0.634471
F27E11.3.1_cfz-2	F27E11.3	4	cfz-2	1.21e-07	8.63e-06	5.42499	5.25656	4.92771	3.83744	3.28311	4.51394	5.22303	5.09452	4.03362	6.64223	7.51639	4.01129	9.87825	9.74419	7.07185	14.9627	10.6437	11.8247	3.64624	5.22213	4.37999	2.33326	3.05082	4.05088
W09C5.6b.5_not found	W09C5.6b	4	W09C5	1.27e-07	8.97e-06	94.3356	73.2286	81.3877	87.6228	97.9865	91.9422	49.5992	65.6155	66.0464	91.3753	69.5244	79.8793	73.4457	78.7301	104.727	80.5961	94.7999	110.576	28.7257	38.2769	56.2947	27.0212	44.2593	43.2572
F32A7.4.1_not found	F32A7.4	4	F32A7	1.38e-07	9.55e-06	47.2789	44.277	45.5018	45.4009	49.312	51.3733	47.0825	52.5625	60.7435	46.1736	51.8866	49.4609	48.7434	50.2434	51.7936	42.2394	48.1463	49.2375	32.8447	31.6741	34.8694	35.9133	35.0206	36.0555
Y75B8A.19.1_Y75B8A.19	Y75B8A.19	4	Y75B8A.19	1.38e-07	9.55e-06	4.72598	4.95141	5.77537	4.532	4.15854	4.44273	5.67602	5.30366	5.14786	6.75033	6.09799	5.1378	7.53661	7.37495	6.71446	8.24612	6.08286	8.08039	4.23241	4.04649	3.83167	3.41614	2.72988	3.08401
Y39B6A.39a.1_mrps-35	Y39B6A.39a	4	mrps-35	1.5e-07	1.02e-05	57.7901	56.8009	54.413	50.8178	56.7787	52.9212	52.9919	53.0619	51.9932	56.2294	56.3898	53.0305	50.3094	55.2395	50.7919	44.1798	51.7864	52.9231	41.1835	37.7554	39.2801	39.8515	37.7896	37.8161
Y54G2A.21_Y54G2A.21	Y54G2A.21	4	Y54G2A.21	1.5e-07	1.02e-05	10.5491	10.0831	10.5807	10.168	10.0777	11.7814	16.3582	12.893	14.3981	20.3201	15.8087	14.4444	17.2864	18.6571	17.437	18.5675	11.7939	16.2205	10.4036	9.70614	10.8608	9.39868	10.6884	10.556
F29C12.5.1_bath-45	F29C12.5	4	bath-45	1.52e-07	1.03e-05	0.877187	1.7665	0.459898	0.685493	0.82956	0.662942	1.20091	1.32619	0.718722	0.555878	1.20201	0.483811	5.25251	4.32532	3.91563	2.76591	2.49102	3.59964	1.30763	1.09453	0.949845	0.791525	1.33714	1.01106
Y110A2AL.3.1_Y110A2AL.3	Y110A2AL.3	4	Y110A2AL.3	1.56e-07	1.04e-05	21.0944	18.6402	14.5804	27.9144	26.9996	21.428	15.6183	11.864	6.43132	17.162	28.9006	19.0878	30.1486	19.5012	22.7013	29.1834	34.2337	24.788	6.02067	5.6711	4.51984	21.2158	11.7838	10.0162
Y34B4A.2.1_Y34B4A.2	Y34B4A.2	4	Y34B4A.2	1.6e-07	1.07e-05	19.0381	23.2993	19.7143	16.8041	18.0178	14.2595	18.3598	24.7725	15.921	16.843	17.6182	17.6234	25.4897	26.0688	28.407	22.3612	24.0939	25.234	14.4078	17.3536	14.6925	11.977	11.521	12.8881
W06H3.3.1_not found	W06H3.3	4	W06H3	2.02e-07	1.28e-05	67.8926	69.3664	78.8413	67.5187	70.221	82.5819	67.6444	73.9361	86.9698	65.759	73.6458	70.3882	64.3956	64.9805	73.91	60.8454	66.9024	69.8064	50.5679	54.359	53.1215	48.9684	52.2663	51.4752
F32E10.9.1_F32E10.9	F32E10.9	4	F32E10.9	2.02e-07	1.29e-05	20.6328	22.289	15.0392	20.4425	19.6173	16.9685	17.6733	16.5964	19.087	20.8634	16.4466	13.8963	21.1007	20.1072	14.8384	16.8415	16.6891	14.442	10.9474	9.7326	9.12177	12.5022	10.403	10.744
F55A3.5.1_not found	F55A3.5	4	F55A3	2.04e-07	1.29e-05	1.74658	1.48677	1.32225	1.11555	1.7617	1.42633	2.26041	2.30554	1.94268	1.39301	2.40106	1.79807	4.39898	3.54001	4.44695	3.09797	2.27074	3.10426	1.05957	0.949004	0.533106	0.45469	0.915503	0.661647
T23D8.6.1_his-68	T23D8.6	4	his-68	2.31e-07	1.44e-05	46.1102	41.8477	40.4636	45.7824	61.0933	50.501	51.136	47.873	58.8011	73.2135	60.7563	59.8718	39.5691	38.6422	34.8599	48.5652	54.7295	49.388	26.9296	34.3168	30.9406	32.2741	35.0536	30.4788
R05D11.3.1_ran-4	R05D11.3	4	ran-4	2.64e-07	1.61e-05	411.606	448.189	417.402	425.98	439.611	387.221	398.501	490.674	377.134	378.319	402.112	416.135	416.418	410.591	432.618	366.847	410.43	368.785	316.288	298.659	300.039	315.455	313.518	267.503
T12B5.15.1_T12B5.15	T12B5.15	4	T12B5.15	2.86e-07	1.73e-05	46.7751	63.5935	49.2655	32.6769	39.7667	24.2342	32.5978	30.5933	18.1426	33.2365	15.5346	19.543	78.3217	73.0367	75.4634	73.0791	65.0634	42.5078	43.4492	33.2585	41.426	31.279	47.1525	48.937
Y59C2A.3.1_Y59C2A.3	Y59C2A.3	4	Y59C2A.3	3.01e-07	1.8e-05	23.9632	21.2183	23.3625	20.9842	21.771	24.5672	27.8393	17.4297	27.7151	30.4275	23.3665	26.3667	29.2758	25.8637	25.3419	34.4352	24.0531	29.9184	17.4084	17.3144	14.5034	13.8119	12.4232	15.6177
W04A8.6a.1_W04A8.6	W04A8.6a	4	W04A8.6	3.07e-07	1.82e-05	57.7959	53.6356	54.3518	54.3448	57.6359	60.6162	58.0417	60.4577	57.9741	61.6434	64.5487	55.8539	62.6736	58.8789	59.3974	63.8612	60.3179	68.4973	42.256	40.9876	43.5753	44.1114	44.7732	49.1398
W09C5.7a.1_sac-2	W09C5.7a	4	sac-2	3.25e-07	1.92e-05	40.7819	38.8528	43.7524	40.6233	41.0745	49.3854	40.4085	36.8337	41.4821	42.8004	40.6989	42.0471	38.3354	40.6143	43.9299	39.2316	35.9596	43.4414	29.3322	30.3526	32.9493	29.7087	30.8144	30.6066
F13A2.4.1_F13A2.4	F13A2.4	4	F13A2.4	3.3e-07	1.94e-05	18.4696	25.7261	25.658	22.3741	15.8787	20.104	19.0476	26.0248	20.5723	32.9591	22.0923	27.2194	23.9518	28.5806	29.1829	29.7651	31.0083	30.277	13.5981	13.1094	16.8838	12.013	11.7532	11.5857
C16A11.9.1_fbxc-43	C16A11.9	4	fbxc-43	3.33e-07	1.95e-05	9.227	11.3438	9.70338	9.99135	8.68644	9.04313	10.5869	10.7475	8.87661	8.18549	7.32045	6.47899	12.2636	11.3735	12.0609	9.80176	7.84116	9.23837	6.1089	3.88197	4.83025	5.8432	4.2947	4.08784
C34G6.6b.1_noah-1	C34G6.6b	4	noah-1	3.81e-07	2.18e-05	12.0057	10.0213	12.3101	7.69989	5.01264	7.02487	12.4801	13.0144	10.6568	8.86599	13.5815	6.82631	12.7899	15.1087	11.5737	14.5998	12.6543	13.9659	4.68365	9.81388	6.49742	2.23572	3.63825	4.15411
F54B3.3.2_not found	F54B3.3	4	F54B3	3.96e-07	2.24e-05	55.2237	52.1887	61.956	47.1019	47.035	57.5517	51.7566	59.259	56.1295	41.0852	53.4516	47.8479	44.0727	54.6669	51.1062	41.1068	48.4513	48.3222	43.7658	35.1564	39.3906	34.5417	33.1938	34.5803
F22B3.2.1_his-63	F22B3.2	4	his-63	4.02e-07	2.26e-05	10.0585	7.42979	6.86677	6.55904	10.6676	9.55822	9.89959	12.6403	14.0049	10.1489	15.7563	16.1255	7.37283	7.69443	6.95377	8.83007	10.8782	10.2799	4.10496	3.93062	3.12424	3.2634	5.92233	4.57488
R52.1.1_sdz-28	R52.1	4	sdz-28	4.05e-07	2.28e-05	16.3549	16.0409	16.923	11.1466	11.8017	9.38701	14.4776	17.6555	9.92685	17.5559	16.5219	10.0434	22.5004	25.1316	20.2491	19.3166	23.2375	18.4892	9.50387	12.7636	9.78787	8.31375	8.8194	11.1727
Y22D7AL.9.1_Y22D7AL.9	Y22D7AL.9	4	Y22D7AL.9	4.2e-07	2.35e-05	6.58456	5.62738	7.33615	8.08632	5.95418	8.18396	7.96453	7.01738	6.56929	8.69609	9.42278	7.61307	7.14165	6.12353	5.83333	8.07213	7.28371	9.23932	4.04134	4.29011	4.94948	5.01993	4.17648	5.37495
R119.1_R119.1	R119.1	4	R119.1	4.27e-07	2.38e-05	9.75803	9.32185	9.52026	8.80671	9.69258	12.0549	10.0449	10.3895	9.23345	8.6651	10.5101	10.2268	10.9089	9.42675	9.98246	10.7614	8.29905	11.1705	6.86149	5.99582	6.25734	6.48319	6.21508	7.74633
Y55F3BR.2c.1_Y55F3BR.2	Y55F3BR.2c	4	Y55F3BR.2	4.32e-07	2.4e-05	5.43866	5.03852	4.56014	4.58219	4.60901	5.27393	9.3657	6.75895	9.8505	6.4689	5.39365	5.49885	9.16911	9.19937	10.1566	7.63426	5.70373	8.10192	4.32117	4.18186	4.83383	4.05245	4.15529	4.22494
Y105E8B.3.1_riok-2	Y105E8B.3	4	riok-2	4.52e-07	2.5e-05	61.9336	58.5613	59.3425	59.4021	56.8077	63.2374	67.2647	70.5025	66.3005	66.4626	68.7581	68.2666	65.2187	69.1819	68.2307	63.9433	60.9551	63.6936	45.9192	48.8447	46.0721	51.2546	45.4638	52.681
C25G4.4.1_spe-44	C25G4.4	4	spe-44	4.56e-07	2.51e-05	15.5246	14.0267	14.8807	15.5252	13.3951	13.6067	14.0623	12.3266	17.1351	11.6076	12.4183	13.8559	13.3606	12.1072	9.96895	12.9574	12.489	12.3566	8.75633	8.59145	9.34213	8.18464	8.75126	9.3871
D2013.7.1_eif-3.F	D2013.7	4	eif-3.F	5.1e-07	2.75e-05	171.629	186.369	175.883	176.702	156.771	169.656	163.941	200.531	158.098	149.114	160.402	163.508	164.177	168.393	167.364	147.676	184.75	167.717	128.664	121.214	130.725	127.152	126.164	124.027
F31F6.2.1_F31F6.2	F31F6.2	4	F31F6.2	5.13e-07	2.76e-05	13.8544	14.6117	14.3764	13.4166	13.1927	14.983	15.5654	12.9808	17.7015	15.2401	13.5363	11.6081	17.6149	14.9647	18.7225	19.2479	14.4535	19.7128	9.09449	8.97051	10.9895	8.40966	6.85006	8.45017
Y95D11A.2_Y95D11A.2	Y95D11A.2	4	Y95D11A.2	5.26e-07	2.82e-05	1.6374	1.57775	1.62294	1.50477	1.22994	1.119	1.09169	2.15319	1.79113	0.850308	1.46752	1.1713	4.19435	5.2588	3.3357	3.74221	4.54717	4.08861	0.828178	1.37196	1.25727	1.05946	0.408887	0.719955
ZK652.1.1_snr-5	ZK652.1	4	snr-5	5.45e-07	2.9e-05	523.795	507.391	493.228	513.837	502.454	397.987	465.812	606.751	403.354	485.085	505.451	518.948	512.903	486.959	453.684	467.129	501.335	392.458	378.923	371.384	315.594	373.253	389.973	289.311
M03E7.5.1_memb-2	M03E7.5	4	memb-2	5.5e-07	2.92e-05	92.112	88.7484	80.5901	95.9693	83.4157	70.0855	76.7052	100.04	71.734	74.88	85.75	87.1959	85.1268	79.3756	68.2339	77.5623	94.2778	73.507	60.1662	51.3976	53.4261	63.1788	60.494	53.9214
Y48E1B.8.1_Y48E1B.8	Y48E1B.8	4	Y48E1B.8	5.49e-07	2.92e-05	8.71397	10.7374	6.90141	2.23878	6.1876	4.22586	0.793811	1.17106	1.25547	2.71117	0.421214	1.43244	8.3303	5.54721	6.43849	9.26485	3.43251	5.16369	3.53858	2.90014	3.54256	3.30838	3.3798	3.63236
C46C2.3.1_C46C2.3	C46C2.3	4	C46C2.3	6.03e-07	3.15e-05	2.84027	3.11465	2.3168	3.50361	2.03737	2.5427	3.34743	3.22135	1.63927	2.08059	2.81197	2.17493	6.05227	6.49632	6.56779	4.62765	4.37867	5.21031	2.03706	1.70765	1.32586	2.00051	1.9974	1.6575
Y66D12A.10.1_Y66D12A.10	Y66D12A.10	4	Y66D12A.10	6.02e-07	3.15e-05	74.3002	76.2559	64.2816	83.4524	80.1333	73.7704	74.7249	94.99	85.5363	89.2421	80.2412	80.4856	75.3448	69.353	75.2762	81.019	86.2519	75.5287	53.6014	52.9609	57.934	60.4539	60.1373	54.1874
R10D12.14b.1_sao-1	R10D12.14b	4	sao-1	6.38e-07	3.31e-05	182.497	178.368	193.15	180.081	193.568	216.89	176.87	148.816	191.914	153.472	162.886	177.341	175.995	173.716	191.653	152.545	170.216	199.226	131.704	132.252	139.4	127.124	122.323	138.381
C36B1.11.1_C36B1.11	C36B1.11	4	C36B1.11	6.49e-07	3.36e-05	139.279	127.749	115.634	121.258	132.224	116.9	117.976	119.343	124.121	113.95	98.5784	100.959	126.915	119.407	118.511	106.674	92.7092	103.479	98.3635	87.3125	89.402	94.3524	84.0771	81.7555
H11L12.1.1_H11L12.1	H11L12.1	4	H11L12.1	6.6e-07	3.41e-05	75.0636	60.338	82.625	74.3774	63.6843	87.8059	103.127	64.8278	117.426	84.2608	70.5023	67.093	76.5937	77.6563	103.621	86.1214	65.4986	98.2148	22.3385	39.7187	51.6083	36.5463	34.9114	43.6994
F29B9.9a.1_col-111	F29B9.9a	4	col-111	6.77e-07	3.49e-05	1.31766	0.460665	1.06721	2.27802	1.13031	1.30291	1.74376	2.44762	1.72144	3.4244	1.38188	1.2678	4.60645	4.19755	4.6638	8.29556	6.16115	5.92244	1.58921	1.80396	2.16788	0.871408	1.36877	1.43861
C13B7.6.1_C13B7.6	C13B7.6	4	C13B7.6	6.91e-07	3.53e-05	65.2841	63.1049	59.4828	73.0608	68.712	63.9154	67.7499	57.5386	56.7995	65.3842	59.8928	66.7816	103.397	98.635	102.537	99.1748	91.3118	98.1652	81.1529	73.2904	72.9564	86.6972	71.9995	71.4664
Y45G12C.16.1_Y45G12C.16	Y45G12C.16	4	Y45G12C.16	6.91e-07	3.53e-05	65.2841	63.1049	59.4828	73.0608	68.712	63.9154	67.7499	57.5386	56.7995	65.3842	59.8928	66.7816	103.397	98.635	102.537	99.1748	91.3118	98.1652	81.1529	73.2904	72.9564	86.6972	71.9995	71.4664
Y38C1AA.2.1_csn-3	Y38C1AA.2	4	csn-3	7.78e-07	3.84e-05	69.0115	73.4801	75.3867	73.0886	68.6517	72.0184	69.6497	82.5326	63.3581	71.1022	75.7532	71.8708	68.9145	69.3135	68.3985	69.5679	73.6494	67.8371	54.1009	51.4154	50.5833	55.2298	61.3847	53.6337
Y46G5A.31.1_gsy-1	Y46G5A.31	4	gsy-1	7.84e-07	3.86e-05	115.601	112.574	118.712	116.975	109.399	125.827	109.871	87.5477	108.007	84.5441	91.3309	91.5112	100.254	90.5072	96.0708	86.9822	95.356	97.1899	93.272	88.2012	86.2447	80.5262	81.5084	80.9347
C08B11.7.2_ubh-4	C08B11.7	4	ubh-4	8.1e-07	3.94e-05	126.149	121.809	121.39	120.936	121.15	125.689	118.783	129.215	130.919	123.81	127.482	121.266	119.199	118.507	121.051	120.319	123.51	115.27	97.3864	91.808	93.0702	92.4613	93.2281	92.4166
Y18D10A.11.1_Y18D10A.11	Y18D10A.11	4	Y18D10A.11	8.11e-07	3.94e-05	205.433	186.664	195.106	196.573	222.868	216.658	200.051	175.193	206.552	149.6	187.236	195.271	181.637	181.206	180.98	152.228	178.715	181.168	153.838	134.758	143.941	136.047	143.947	135.123
E01A2.2a.1_srrt-1	E01A2.2a	4	srrt-1	8.4e-07	4.04e-05	102.516	84.6136	82.2446	89.2686	94.9572	85.6492	97.5662	92.6251	91.9651	92.0568	84.5626	94.3793	99.5149	96.6761	93.0144	93.1592	84.4894	86.5141	71.7477	69.3823	61.6237	66.2292	72.3592	59.7316
ZK637.6_ZK637.6	ZK637.6	4	ZK637.6	9.04e-07	4.27e-05	51.461	51.2705	56.3486	65.0301	54.61	61.374	57.8845	47.714	53.7982	62.9152	54.6551	53.4314	55.1263	50.5879	60.4733	60.5603	52.6152	58.5067	37.982	36.261	36.3866	45.3652	44.9192	38.4286
ZK381.4a.2_pgl-1	ZK381.4a	4	pgl-1	9.12e-07	4.29e-05	193.849	179.332	214.9	189.212	179.118	238.62	203.68	187.898	229.944	178.89	200.015	210.902	200.317	201.542	216.765	193.209	185.929	213.978	144.626	139.468	137.444	143.743	144.575	149.484
Y54F10AL.2b.1_smg-6	Y54F10AL.2b	4	smg-6	9.35e-07	4.39e-05	25.7083	22.2331	26.7244	30.3071	22.0813	26.432	31.2543	31.3842	27.3497	38.4641	26.6503	25.1337	30.1955	29.6993	33.2394	40.9018	30.9778	33.1434	18.3754	20.4126	22.5704	22.5285	16.7108	18.6196
Y48G1BM.8_Y48G1BM.8	Y48G1BM.8	4	Y48G1BM.8	1.03e-06	4.74e-05	2.46014	4.8358	2.56768	2.8383	3.54179	3.36917	3.9076	3.68791	4.84314	3.67004	4.15511	4.31862	9.41576	7.8073	8.76386	6.01768	6.36305	6.52526	3.22001	2.678	2.39032	1.95329	2.65886	2.58249
T28F2.4a.1_jmjc-1	T28F2.4a	4	jmjc-1	1.07e-06	4.87e-05	5.84916	5.73357	5.94504	3.71974	3.34638	3.47888	5.39376	6.83928	4.63779	5.35008	5.93188	4.00779	6.64461	7.71408	5.93094	7.84623	6.94492	6.88309	3.67647	4.7094	3.8251	2.86183	2.83108	3.27433
W08E3.1.1_snr-2	W08E3.1	4	snr-2	1.08e-06	4.91e-05	488.629	476.983	495.1	507.398	499.43	483.013	469.577	520.559	493.283	418.061	475.025	490.604	471.435	480.265	514.929	440.652	487.408	466.931	374.191	350.237	349.158	369.947	377.334	338.578
E01G4.7_E01G4.7	E01G4.7	4	E01G4.7	1.12e-06	5.03e-05	11.3606	15.8446	14.4561	13.9315	8.72931	7.6323	7.57573	8.26108	6.62763	11.7234	6.78571	4.77393	15.3111	19.363	21.4495	20.8734	15.4644	15.9089	10.2605	12.2998	14.4682	8.78002	9.31518	9.19316
K08F11.3.2_cif-1	K08F11.3	4	cif-1	1.18e-06	5.22e-05	140.593	128.46	145.326	134.404	129.731	160.172	139.055	142.847	163.411	125.692	143.738	143.732	132.76	144.869	144.239	125.689	138.416	151.672	110.096	101.544	112.705	93.4812	98.075	110.602
Y18D10A.19.1_fkb-2	Y18D10A.19	4	fkb-2	1.28e-06	5.55e-05	1292.53	1197.57	1153.57	1079.48	1317.65	1039.96	867.581	1056.99	970.951	769.428	845.825	902.012	1040.37	989.778	1149.13	837.769	1009.83	895.386	921.71	826.415	875.849	791.099	718.717	675.504
B0001.5.1_B0001.5	B0001.5	4	B0001.5	1.28e-06	5.55e-05	29.7356	30.0716	30.2824	30.3589	26.0181	28.3135	30.5031	26.7264	36.097	41.5044	34.7666	32.0576	39.3705	36.9985	40.07	44.3658	31.0003	39.5777	23.4946	22.7968	24.3643	24.7704	26.366	25.4939
F23A7.8.1_F23A7.8	F23A7.8	4	F23A7.8	1.35e-06	5.85e-05	2033.08	2477.4	1056.65	1324.61	3550.36	594.704	920.338	1787.31	555.61	2261.97	1142.68	1917.91	1540.09	1288.6	915.266	1166.29	1554.08	664.043	444.554	430.481	185.463	412.122	339.65	171.005
C05G5.5a.1_C05G5.5	C05G5.5a	4	C05G5.5	1.38e-06	5.91e-05	1.15074	0.792238	0.416413	0.76368	0.700486	0.66709	1.44579	1.50475	1.18746	2.82163	0.945508	0.793552	3.72198	5.11322	2.69733	4.57886	1.7333	2.96077	0.700659	0.574705	0.460427	0.58546	0.178388	0.137493
B0348.6b.1_ife-3	B0348.6b	4	ife-3	1.39e-06	5.97e-05	177.854	152.4	150.23	177.219	189.383	164.322	148.077	132.963	145.865	115.56	123.5	128.619	137.929	115.44	140.665	117.522	143.474	134.005	119.47	109.069	113.21	124.608	122.698	102.797
C01B4.7c.1_C01B4.7	C01B4.7c	4	C01B4.7	1.42e-06	6.07e-05	1.15794	1.08855	1.22259	1.27014	0.987804	0.854388	1.85727	0.827349	2.4866	1.93312	0.938736	1.46405	7.19299	5.26507	5.19459	10.5281	8.78883	8.52788	1.46689	3.35029	3.49728	1.72365	3.19299	2.11823
Y19D10A.4c.1_Y19D10A.4	Y19D10A.4c	4	Y19D10A.4	1.42e-06	6.07e-05	1.15794	1.08855	1.22259	1.27014	0.987804	0.854388	1.85727	0.827349	2.4866	1.93312	0.938736	1.46405	7.19299	5.26507	5.19459	10.5281	8.78883	8.52788	1.46689	3.35029	3.49728	1.72365	3.19299	2.11823
C17G10.2.1_ttc-4	C17G10.2	4	ttc-4	1.48e-06	6.29e-05	45.6416	41.031	41.1818	39.0098	44.3427	41.0634	41.4397	40.5863	38.1949	34.6107	40.8684	39.2118	41.5072	39.8983	38.2935	35.2941	33.6411	36.9155	33.8382	28.9474	28.2918	29.9403	28.5613	31.1205
F54B11.6.1_bra-1	F54B11.6	4	bra-1	1.51e-06	6.4e-05	16.7139	21.892	18.4316	14.5372	15.791	12.5547	14.7606	21.4698	15.0593	12.7521	17.3669	13.1053	24.0708	25.4601	25.65	19.4661	28.1051	20.6823	11.4594	13.6237	12.9488	10.96	14.0436	10.4299
C48B6.3.1_haps-1	C48B6.3	4	haps-1	1.53e-06	6.48e-05	106.368	103.088	135.237	133.64	112.537	150.67	141.819	136.814	146.237	152.173	156.626	133.554	116.463	121.334	146.781	141.525	130.801	150.731	80.9116	84.0805	107.953	95.0564	109.261	111.325
Y54F10BM.2.1_iffb-1	Y54F10BM.2	4	iffb-1	1.54e-06	6.5e-05	75.7116	69.1513	68.4737	55.7997	77.1028	70.2893	65.5799	62.2809	63.2824	61.1418	62.9785	69.2769	67.3759	65.6467	67.2122	54.4823	54.0856	61.7751	53.2927	50.7114	49.7728	46.4864	50.8443	48.0552
B0261.7.1_B0261.7	B0261.7	4	B0261.7	1.59e-06	6.7e-05	208.888	190.712	177.888	209.168	208.927	188.781	182.917	198.297	195.645	202.856	191.532	188.313	184.539	179.388	180.781	185.793	169.049	183.205	158.949	133.291	140.196	162.444	148.8	144.99
F08C6.3.1_vps-52	F08C6.3	4	vps-52	1.61e-06	6.75e-05	11.2233	11.7557	11.6879	9.5687	9.17745	9.502	12.4831	13.952	13.7459	10.8705	12.9624	10.2914	15.7601	15.5414	17.532	15.3503	13.3744	15.6911	9.45571	10.2281	11.1644	8.58273	8.75491	10.0083
F55B11.2.1_F55B11.2	F55B11.2	4	F55B11.2	1.68e-06	7.02e-05	227.073	289.92	252.316	168.19	209.159	205.791	308.242	328.209	248.883	256.715	221.071	197.798	235.812	257.743	207.204	183.769	189.209	178.031	195.438	184.102	204.507	142.851	167.68	176.845
Y48G1BM.6_Y48G1BM.6	Y48G1BM.6	4	Y48G1BM.6	1.69e-06	7.02e-05	2.23551	2.51078	2.37354	2.01942	1.48666	1.84413	3.60247	3.52976	4.69376	3.32708	4.04106	2.75521	4.59747	5.97651	5.58308	3.60065	2.46268	3.89532	2.82655	2.98732	4.02623	2.18901	1.91486	2.76264
C24B5.2a.1_spas-1	C24B5.2a	4	spas-1	1.7e-06	7.04e-05	54.0952	50.8869	43.3635	53.7996	51.4235	42.4618	46.3626	48.649	43.1247	47.7887	47.5729	45.1632	48.3529	43.8631	37.4772	42.5476	41.3463	39.3292	38.2107	30.8286	30.2573	38.7546	36.4076	35.9945
W02D3.8.1_smg-5	W02D3.8	4	smg-5	1.7e-06	7.04e-05	18.5331	21.8239	19.491	20.0727	18.9642	19.9293	17.5458	20.4885	20.6176	17.9876	19.4052	16.2008	17.59	18.3626	18.757	17.4124	17.5509	17.3155	13.5988	12.0407	13.5209	13.6865	15.8556	13.0544
Y54E10BR.8.1_ztf-23	Y54E10BR.8	4	ztf-23	1.77e-06	7.23e-05	29.3239	28.201	28.9551	29.3354	28.9163	30.3227	27.8792	31.0159	24.5851	28.0339	31.0907	28.4007	28.7245	28.2613	28.8676	26.1427	26.5358	30.3848	19.1945	19.1345	21.0601	23.4661	20.5372	22.6526
F39H12.4.1_igcm-1	F39H12.4	4	igcm-1	1.78e-06	7.25e-05	2.86244	3.13645	2.59033	1.91941	1.26456	1.7494	2.46833	3.441	2.66608	2.17521	3.30645	1.77318	4.05245	4.33052	2.28359	5.35906	4.33765	4.41492	1.35788	2.15628	1.5859	0.923988	1.34391	1.44111
T20G5.7.1_dod-6	T20G5.7	4	dod-6	1.85e-06	7.47e-05	56.6696	62.2649	50.5649	66.8374	96.4956	63.1595	92.9	76.9827	50.5866	106.654	138.872	111.757	130.61	122.2	111.839	121.58	125.223	120.398	74.3168	73.2969	58.4024	72.9301	86.1576	74.1788
ZK1128.2a.1_mett-10	ZK1128.2a	4	mett-10	2.03e-06	8.1e-05	20.1505	18.7627	20.0759	19.957	18.5862	20.2797	19.0292	23.5286	19.3166	17.3152	21.4966	19.0452	19.7286	18.5972	20.7893	18.8722	21.5282	20.3952	14.5315	11.9953	14.0695	13.7549	13.9056	14.679
K05C4.5.1_K05C4.5	K05C4.5	4	K05C4.5	2.05e-06	8.16e-05	36.1434	37.1869	39.2827	37.0245	32.2319	38.946	39.1824	43.6736	42.6071	40.336	42.4083	40.0826	39.1806	42.2469	43.5058	41.6848	39.1456	40.6827	29.7124	28.2954	29.6114	30.2958	30.898	32.6395
Y73B6BL.6b.3_not found	Y73B6BL.6b	4	Y73B6BL	2.08e-06	8.24e-05	206.863	193.444	217.58	181.619	226.481	230.74	201.012	201.512	243.256	154.569	196.058	201.697	182.366	194.382	223.928	162.446	185.836	190.07	139.967	149.968	148.47	141.309	140.193	140.876
C17G10.9a.1_eif-3.L	C17G10.9a	4	eif-3.L	2.17e-06	8.56e-05	74.2146	76.1524	76.9456	67.4993	71.2729	71.5876	71.3531	92.2748	75.7022	63.0145	78.2818	69.885	70.9235	73.1857	83.8057	61.7688	74.9449	68.5909	50.3566	57.3059	59.035	51.5883	54.5015	57.6971
Y54E10BR.1a.1_pign-1	Y54E10BR.1a	4	pign-1	2.18e-06	8.57e-05	1.63237	3.06229	2.60689	1.3574	1.32764	1.87785	2.16166	2.77489	3.26418	1.72035	1.79276	1.71621	2.35787	1.97632	3.34373	1.47423	1.63478	1.27755	0.551518	0.797178	0.47519	0.423184	1.34851	0.76339
C50F2.8.1_magu-3	C50F2.8	4	magu-3	2.21e-06	8.64e-05	2.67754	2.97308	1.55014	2.64069	1.8503	2.41761	2.44507	3.51365	2.1378	2.88875	3.61337	2.13248	5.44322	4.43208	2.40471	4.85579	5.1201	4.62218	1.69347	1.39843	1.59082	1.54788	1.65306	1.68222
ZK686.1.1_ZK686.1	ZK686.1	4	ZK686.1	2.3e-06	8.86e-05	220.796	212.354	191.672	222.038	233.589	202.455	170.472	206.789	170.537	170.85	174.634	175.323	176.924	180.917	173.404	163.589	216.274	177.478	143.329	136.216	142.095	168.856	151.061	134.412
[truncated: 695 more rows]
