# Supplementary material for: Identification of intestinal mediators of Caenorhabditis elegans DBL-1/BMP immune signaling shaping gut microbiome composition
Source: mBio. 2025 Jan 29;16(3):e03703-24. doi: 10.1128/mbio.03703-24 (PMC11898619; doi:10.1128/mbio.03703-24)
Supplement: Table S2 — Data from next-generation 16S sequencing experiment. [file mbio.03703-24-s0002.xlsx]

## Sheet: 16S Relative Abundance
	Sphingobacterium multivorum (BIGb0170)	Comamonas piscis (BIGb0172)	Pantoea nemavictus (BIGb0393)	Enterobacter hormaechei (CEent1) + Lelliottia amnigena (JUb66)	Stenotrophomonas indicatrix (JUb19)	Chryseobacterium scophthalmum (JUb44)	Pseudomonas berkeleyensis (MSPm1)	Acinetobacter guillouiae (MYb10)	Pseudomonas lurida (MYb11)	Ochrobactrum vermis (MYb71)	Sphingomonas molluscorum (JUb134)
N2	0.14395	0.0299992	0.00673452	0.00336726	0.531415	0.0342848	0.00283156	0.0500497	7.65287e-05	0.184128	0
N2	0.168873	0.0359851	0	0	0.475903	0.0398406	0.0199203	0.0649017	0	0.184038	0
N2	0.114119	0.0277208	0	0.00183367	0.446877	0.0518822	0	0.0577068	0	0.291662	0
scl-2	0.175992	0.0423781	0.0133964	0.0138342	0.482795	0.033272	0.0043779	0.027143	8.7558e-05	0.170738	0
scl-2	0.202854	0.0505025	0.0110633	0.00700954	0.44405	0.130479	0.00565831	0.057512	0	0.0749092	0
scl-2	0.183115	0.0358417	0.00798369	0.00976728	0.439018	0.134704	0.00535077	0.0520639	0	0.102939	0
lys-7	0.173239	0.042985	0.0282922	0	0.413722	0.0868585	0	0.0625299	0	0.181439	0
lys-7	0.208232	0.0498029	0	0	0.302153	0.100061	0.00257732	0.0905852	0	0.235067	0
lys-7	0.204415	0.0383938	0	0.00258307	0.468181	0.0385112	0	0.0665727	0	0.167841	0
clec-52	0.209181	0.0610619	0	0.00840708	0.416704	0.0223451	0	0.119248	0	0.152323	0
clec-52	0.1676	0.0440971	0.0145435	0.0184321	0.280059	0.136958	0.00591072	0.140146	0	0.150723	0
clec-52	0.164608	0.0463448	0.00386727	0.00842066	0.248441	0.225237	0.00480289	0.119199	0	0.163361	0
nuc-1	0.196876	0.0533744	0.0238573	0.0298753	0.341023	0.129388	0	0.0641926	0	0.0813154	0
nuc-1	0.178176	0.0424136	0.0143011	0.00832599	0.275443	0.243119	0.00430992	0.138407	0	0.0793418	0
nuc-1	0.156733	0.0482015	0.0150306	0.00611589	0.285374	0.230642	0.00238416	0.150202	0	0.0866591	0
clec-66	0.159517	0.0309289	0.0123928	0.0121809	0.39731	0.0649296	0.0025421	0.0587861	0	0.235145	0
clec-66	0.127483	0.0379437	0.0239149	0.0103568	0.538273	0.100367	0.00235383	0.053479	0	0.0724979	0
clec-66	0.164162	0.0318002	0	0.0139648	0.516393	0.0664086	0.00379478	0.0318002	0	0.140634	0
